# Supplementary material for: MdaB and NfrA, Two Novel Reductases Important in the Survival and Persistence of the Major Enteropathogen Campylobacter jejuni
Source: J Bacteriol. 2022 Jan 18;204(1):e00421-21. doi: 10.1128/JB.00421-21 (PMC8765430; doi:10.1128/JB.00421-21)
Supplement: Supplemental file 3 — Table S3. Download JB.00421-21-s0001.xlsx, XLSX file, 0.04 MB [file jb.00421-21-s0001.xlsx]

## Sheet: Table. S3a
Campylobacter_refseq_complete_genome	Campylobacter complete genomes refseq accession numbers	mdaB (Cj1545c)	rrpA (Cj1546)	nfrA (Cj1555c)	rrpB (Cj15556)
NC_002163	Campylobacter jejuni subsp. jejuni NCTC 11168 = ATCC 700819 chromosome, complete genome	yes	yes	yes	yes
NZ_CP006851	Campylobacter jejuni subsp. jejuni F38011 chromosome, complete genome	yes	yes	yes	partial
NZ_CP017029	Campylobacter jejuni subsp. jejuni strain 14980A chromosome, complete genome	yes	yes	yes	partial
NC_008787	Campylobacter jejuni subsp. jejuni 81-176, complete sequence	yes	yes	yes	yes
NC_003912	Campylobacter jejuni RM1221, complete sequence	yes	yes	partial	partial
NC_017281	Campylobacter jejuni subsp. jejuni S3, complete sequence	yes	yes	partial	partial
NC_018709	Campylobacter jejuni subsp. jejuni PT14, complete sequence	yes	yes	partial	partial
NC_021834	Campylobacter jejuni 32488, complete sequence	yes	yes	partial	partial
NZ_CP005081	Campylobacter jejuni subsp. jejuni R14 chromosome, complete genome	yes	yes	partial	partial
NZ_CP005388	Campylobacter jejuni subsp. jejuni CG8421 chromosome, complete genome	yes	yes	partial	partial
NZ_CP010306	Campylobacter jejuni subsp. jejuni strain 00-1597 chromosome, complete genome	yes	yes	partial	partial
NZ_CP012216	Campylobacter jejuni strain CJ074CC443 chromosome, complete genome	yes	yes	partial	partial
NZ_CP012217	Campylobacter jejuni strain CJ071CC464 chromosome, complete genome	yes	yes	partial	partial
NZ_CP012221	Campylobacter jejuni strain CJ018CCUA chromosome, complete genome	yes	yes	partial	partial
NZ_CP012690	Campylobacter jejuni subsp. jejuni strain RM3196, complete genome	yes	yes	partial	partial
NZ_CP017032	Campylobacter jejuni subsp. jejuni strain MTVDSCj13 chromosome, complete genome	yes	yes	partial	partial
NZ_CP017862	Campylobacter jejuni strain FJ3124 chromosome, complete genome	yes	yes	partial	partial
NZ_CP017863	Campylobacter jejuni strain IF1100 chromosome, complete genome	yes	yes	partial	partial
NZ_CP019965	Campylobacter jejuni strain NCTC12662 chromosome, complete genome	yes	yes	partial	partial
NZ_CP022079	Campylobacter jejuni strain FDAARGOS_265 chromosome, complete genome	yes	yes	partial	partial
NZ_CP028185	Campylobacter jejuni strain CFSAN054107 chromosome, complete genome	yes	yes	partial	partial
NZ_CP032316	Campylobacter jejuni subsp. jejuni strain HPC5 chromosome, complete genome	yes	yes	partial	partial
NZ_CP032522	Campylobacter jejuni strain BC chromosome, complete genome	yes	yes	partial	partial
NZ_CP034393	Campylobacter jejuni subsp. jejuni strain CLB104 chromosome, complete genome	yes	yes	partial	partial
NZ_CP048756	Campylobacter jejuni strain ZS006 chromosome, complete genome	yes	no	partial	partial
NZ_CP048763	Campylobacter jejuni strain ZH006 chromosome, complete genome	yes	no	partial	partial
NZ_CP048764	Campylobacter jejuni strain ZH003 chromosome, complete genome	yes	no	partial	partial
NZ_CP058299	Campylobacter jejuni strain A9a chromosome, complete genome	yes	yes	partial	partial
NZ_CP059709	Campylobacter jejuni strain C41 chromosome, complete genome	yes	yes	partial	partial
NZ_CP059964	Campylobacter jejuni strain C1922C72 chromosome, complete genome	yes	no	partial	partial
NZ_CP059968	Campylobacter jejuni strain C197 chromosome, complete genome	yes	yes	partial	partial
NZ_CP059969	Campylobacter jejuni strain C109 chromosome, complete genome	yes	yes	partial	partial
NZ_CP059970	Campylobacter jejuni strain C57 chromosome, complete genome	yes	yes	partial	partial
NZ_CP059971	Campylobacter jejuni strain C34 chromosome, complete genome	yes	yes	partial	partial
NZ_CP059972	Campylobacter jejuni strain C220 chromosome, complete genome	yes	yes	partial	partial
NZ_CP066745	Campylobacter jejuni strain CJP19-D996 isolate CFSAN091032 chromosome, complete genome	yes	no	partial	partial
NZ_LR134498	Campylobacter jejuni strain NCTC13265 chromosome 1, complete sequence	yes	yes	partial	partial
NC_017280	Campylobacter jejuni subsp. jejuni M1, complete sequence	yes	yes	partial	no
NZ_CP008787	Campylobacter jejuni subsp. jejuni strain MTVDSCj20 chromosome, complete genome	yes	yes	partial	no
NZ_CP012149	Campylobacter jejuni strain CJM1cam chromosome, complete genome	yes	yes	partial	no
NZ_CP012206	Campylobacter jejuni strain CJ067CC45 chromosome, complete genome	yes	yes	partial	no
NZ_CP012214	Campylobacter jejuni strain CJ088CC52 chromosome, complete genome	yes	yes	partial	no
NZ_CP012224	Campylobacter jejuni strain CJ066CC508 chromosome, complete genome	yes	yes	partial	no
NZ_CP012689	Campylobacter jejuni subsp. jejuni strain RM3197, complete genome	yes	yes	partial	no
NZ_CP014344	Campylobacter jejuni strain RM3194 chromosome, complete genome	yes	yes	partial	no
NZ_CP015209	Campylobacter jejuni subsp. jejuni strain RM1285 chromosome, complete genome	yes	yes	partial	no
NZ_CP017229	Campylobacter jejuni strain FORC_046 isolate Not reported chromosome, complete genome	yes	yes	partial	no
NZ_CP017456	Campylobacter jejuni subsp. jejuni str. RM3420 chromosome, complete genome	yes	yes	partial	no
NZ_CP017860	Campylobacter jejuni strain TS1218 chromosome, complete genome	yes	yes	partial	no
NZ_CP028372	Campylobacter jejuni subsp. jejuni strain huA17 chromosome, complete genome	yes	yes	partial	no
NZ_CP043763	Campylobacter jejuni strain BfR-CA-14430 chromosome, complete genome	yes	yes	partial	no
NZ_CP044162	Campylobacter jejuni strain AR-0419 chromosome, complete genome	yes	yes	partial	no
NZ_CP044171	Campylobacter jejuni strain AR-0413 chromosome, complete genome	yes	yes	partial	no
NZ_CP059157	Campylobacter jejuni subsp. jejuni strain OBT12377 chromosome, complete genome	yes	yes	partial	no
NZ_CP059158	Campylobacter jejuni subsp. jejuni strain OBT12386 chromosome, complete genome	yes	yes	partial	no
NZ_CP059159	Campylobacter jejuni subsp. jejuni strain OBT12393 chromosome, complete genome	yes	yes	partial	no
NZ_CP059160	Campylobacter jejuni subsp. jejuni strain OBT12390 chromosome, complete genome	yes	yes	partial	no
NZ_CP059966	Campylobacter jejuni strain C203 chromosome, complete genome	yes	no	partial	no
NZ_CP059967	Campylobacter jejuni strain C201 chromosome, complete genome	yes	no	partial	no
NZ_CP063357	Campylobacter jejuni strain R4B202 chromosome, complete genome	yes	yes	partial	no
NZ_CP066746	Campylobacter jejuni strain CJP19-D445 isolate CFSAN091031 chromosome, complete genome	yes	yes	partial	no
NZ_LR134496	Campylobacter jejuni strain NCTC13266 chromosome 1, complete sequence	yes	yes	partial	no
NZ_LR134499	Campylobacter jejuni strain NCTC13255 chromosome 1, complete sequence	yes	yes	partial	no
NC_008599	Campylobacter fetus subsp. fetus 82-40, complete sequence	yes	no	no	no
NC_009714	Campylobacter hominis ATCC BAA-381, complete sequence	yes	no	no	no
NC_009715	Campylobacter curvus 525.92, complete genome	yes	no	no	no
NC_009802	Campylobacter concisus 13826, complete sequence	yes	no	no	no
NC_009839	Campylobacter jejuni subsp. jejuni 81116, complete sequence	yes	yes	no	yes
NC_012039	Campylobacter lari RM2100, complete sequence	yes	no	no	no
NC_017279	Campylobacter jejuni subsp. jejuni IA3902, complete sequence	yes	no	no	no
NC_018521	Campylobacter jejuni subsp. jejuni NCTC 11168-BN148 chromosome I, complete sequence	yes	no	no	no
NC_022347	Campylobacter coli CVM N29710, complete sequence	yes	no	no	no
NC_022351	Campylobacter jejuni subsp. jejuni 00-2538, complete sequence	yes	no	no	no
NC_022352	Campylobacter jejuni subsp. jejuni 00-2426, complete sequence	yes	no	no	no
NC_022353	Campylobacter jejuni subsp. jejuni 00-2544, complete sequence	yes	no	no	no
NC_022362	Campylobacter jejuni subsp. jejuni 00-2425, complete sequence	yes	no	no	no
NC_022529	Campylobacter jejuni 4031 chromosome I, complete sequence	yes	no	no	no
NC_022660	Campylobacter coli 15-537360, complete sequence	yes	no	no	no
NZ_CP006685	Campylobacter jejuni subsp. jejuni NCTC 11168-K12E5 chromosome, complete genome	yes	no	no	no
NZ_CP006686	Campylobacter jejuni subsp. jejuni NCTC 11168-Kf1 chromosome, complete genome	yes	no	no	no
NZ_CP006687	Campylobacter jejuni subsp. jejuni NCTC 11168-mcK12E5 chromosome, complete genome	yes	no	no	no
NZ_CP006688	Campylobacter jejuni subsp. jejuni NCTC 11168-mfK12E5 chromosome, complete genome	yes	no	no	no
NZ_CP006689	Campylobacter jejuni subsp. jejuni NCTC 11168-GSv strain NCTC 11168-rNRC chromosome, complete genome	yes	no	no	no
NZ_CP006999	Campylobacter fetus subsp. venerealis cfvi03/293, complete genome	yes	no	no	no
NZ_CP007179	Campylobacter coli RM5611 chromosome, complete genome	yes	no	no	no
NZ_CP007181	Campylobacter coli RM4661 chromosome, complete genome	yes	no	no	no
NZ_CP007183	Campylobacter coli RM1875 chromosome, complete genome	yes	no	no	no
NZ_CP007188	Campylobacter jejuni strain HF5-4A-4 chromosome, complete genome	yes	no	no	no
NZ_CP007189	Campylobacter jejuni strain HF5-5-1 chromosome, complete genome	yes	no	no	no
NZ_CP007190	Campylobacter jejuni strain HF5-7-1 chromosome, complete genome	yes	no	no	no
NZ_CP007191	Campylobacter jejuni strain NS4-1-1 chromosome, complete genome	yes	no	no	no
NZ_CP007192	Campylobacter jejuni strain NS4-5-1 chromosome, complete genome	yes	no	no	no
NZ_CP007193	Campylobacter jejuni strain NS4-9-1 chromosome, complete genome	yes	no	no	no
NZ_CP007749	Campylobacter jejuni subsp. jejuni M129 chromosome, complete genome	yes	no	no	no
NZ_CP007766	Campylobacter peloridis LMG 23910, complete genome	yes	no	no	no
NZ_CP007769	Campylobacter sp. RM16704, complete genome	yes	no	no	no
NZ_CP007770	Campylobacter insulaenigrae NCTC 12927, complete genome	yes	no	no	no
NZ_CP007771	Campylobacter lari subsp. concheus LMG 11760, complete genome	yes	no	no	no
NZ_CP007772	Campylobacter subantarcticus LMG 24374, complete genome	yes	no	no	no
NZ_CP007773	Campylobacter subantarcticus LMG 24377, complete genome	yes	no	no	no
NZ_CP007774	Campylobacter volucris LMG 24379, complete genome	yes	no	no	no
NZ_CP007775	Campylobacter lari NCTC 11845 chromosome, complete genome	yes	no	no	no
NZ_CP007776	Campylobacter lari CCUG 22395 chromosome, complete genome	yes	no	no	no
NZ_CP007777	Campylobacter lari RM16701 chromosome, complete genome	yes	no	no	no
NZ_CP007778	Campylobacter lari RM16712 chromosome, complete genome	yes	no	no	no
NZ_CP008808	Campylobacter fetus subsp. fetus 04/554, complete genome	yes	no	no	no
NZ_CP008810	Campylobacter fetus subsp. venerealis 97/608 chromosome, complete genome	yes	no	no	no
NZ_CP009043	Campylobacter iguaniorum strain 1485E chromosome, complete genome	yes	no	no	no
NZ_CP009226	Campylobacter fetus subsp. testudinum strain pet-3 isolate pet-3-1 chromosome, complete genome	yes	no	no	no
NZ_CP010072	Campylobacter jejuni subsp. jejuni strain 01-1512 chromosome, complete genome	yes	no	no	no
NZ_CP010301	Campylobacter jejuni subsp. jejuni strain 00-0949 chromosome, complete genome	yes	no	no	no
NZ_CP010307	Campylobacter jejuni subsp. jejuni strain 00-6200 chromosome, complete genome	yes	no	no	no
NZ_CP010457	Campylobacter jejuni strain CJ677CC539 chromosome, complete genome	yes	no	no	no
NZ_CP010458	Campylobacter jejuni strain CJ677CC533 chromosome, complete genome	yes	no	no	no
NZ_CP010459	Campylobacter jejuni strain CJ677CC047 chromosome, complete genome	yes	no	no	no
NZ_CP010460	Campylobacter jejuni strain CJ677CC058 chromosome, complete genome	yes	no	no	no
NZ_CP010461	Campylobacter jejuni strain CJ677CC013 chromosome, complete genome	yes	no	no	no
NZ_CP010462	Campylobacter jejuni strain CJ677CC100 chromosome, complete genome	yes	no	no	no
NZ_CP010463	Campylobacter jejuni strain CJ677CC522 chromosome, complete genome	yes	no	no	no
NZ_CP010464	Campylobacter jejuni strain CJ677CC094 chromosome, complete genome	yes	no	no	no
NZ_CP010465	Campylobacter jejuni strain CJ677CC008 chromosome, complete genome	yes	no	no	no
NZ_CP010466	Campylobacter jejuni strain CJ677CC541 chromosome, complete genome	yes	no	no	no
NZ_CP010467	Campylobacter jejuni strain CJ677CC024 chromosome, complete genome	yes	no	no	no
NZ_CP010468	Campylobacter jejuni strain CJ677CC064 chromosome, complete genome	yes	no	no	no
NZ_CP010469	Campylobacter jejuni strain CJ677CC525 chromosome, complete genome	yes	no	no	no
NZ_CP010470	Campylobacter jejuni strain CJ677CC026 chromosome, complete genome	yes	no	no	no
NZ_CP010471	Campylobacter jejuni strain CJ677CC519 chromosome, complete genome	yes	no	no	no
NZ_CP010472	Campylobacter jejuni strain CJ677CC002 chromosome, complete genome	yes	no	no	no
NZ_CP010473	Campylobacter jejuni strain CJ677CC534 chromosome, complete genome	yes	no	no	no
NZ_CP010474	Campylobacter jejuni strain CJ677CC536 chromosome, complete genome	yes	no	no	no
NZ_CP010475	Campylobacter jejuni strain CJ677CC073 chromosome, complete genome	yes	no	no	no
NZ_CP010476	Campylobacter jejuni strain CJ677CC521 chromosome, complete genome	yes	no	no	no
NZ_CP010477	Campylobacter jejuni strain CJ677CC526 chromosome, complete genome	yes	no	no	no
NZ_CP010479	Campylobacter jejuni strain CJ677CC036 chromosome, complete genome	yes	no	no	no
NZ_CP010480	Campylobacter jejuni strain CJ677CC524 chromosome, complete genome	yes	no	no	no
NZ_CP010481	Campylobacter jejuni strain CJ677CC016 chromosome, complete genome	yes	no	no	no
NZ_CP010482	Campylobacter jejuni strain CJ677CC041 chromosome, complete genome	yes	no	no	no
NZ_CP010483	Campylobacter jejuni strain CJ677CC535 chromosome, complete genome	yes	no	no	no
NZ_CP010484	Campylobacter jejuni strain CJ677CC034 chromosome, complete genome	yes	no	no	no
NZ_CP010485	Campylobacter jejuni strain CJ677CC086 chromosome, complete genome	yes	no	no	no
NZ_CP010486	Campylobacter jejuni strain CJ677CC095 chromosome, complete genome	yes	no	no	no
NZ_CP010487	Campylobacter jejuni strain CJ677CC012 chromosome, complete genome	yes	no	no	no
NZ_CP010488	Campylobacter jejuni strain CJ677CC092 chromosome, complete genome	yes	no	no	no
NZ_CP010489	Campylobacter jejuni strain CJ677CC530 chromosome, complete genome	yes	no	no	no
NZ_CP010490	Campylobacter jejuni strain CJ677CC532 chromosome, complete genome	yes	no	no	no
NZ_CP010491	Campylobacter jejuni strain CJ677CC529 chromosome, complete genome	yes	no	no	no
NZ_CP010492	Campylobacter jejuni strain CJ677CC531 chromosome, complete genome	yes	no	no	no
NZ_CP010493	Campylobacter jejuni strain CJ677CC062 chromosome, complete genome	yes	no	no	no
NZ_CP010494	Campylobacter jejuni strain CJ677CC059 chromosome, complete genome	yes	no	no	no
NZ_CP010495	Campylobacter jejuni strain CJ677CC538 chromosome, complete genome	yes	no	no	no
NZ_CP010496	Campylobacter jejuni strain CJ677CC032 chromosome, complete genome	yes	no	no	no
NZ_CP010497	Campylobacter jejuni strain CJ677CC033 chromosome, complete genome	yes	no	no	no
NZ_CP010498	Campylobacter jejuni strain CJ677CC537 chromosome, complete genome	yes	no	no	no
NZ_CP010499	Campylobacter jejuni strain CJ677CC542 chromosome, complete genome	yes	no	no	no
NZ_CP010500	Campylobacter jejuni strain CJ677CC528 chromosome, complete genome	yes	no	no	no
NZ_CP010501	Campylobacter jejuni strain CJ677CC520 chromosome, complete genome	yes	no	no	no
NZ_CP010502	Campylobacter jejuni strain CJ677CC014 chromosome, complete genome	yes	no	no	no
NZ_CP010503	Campylobacter jejuni strain CJ677CC039 chromosome, complete genome	yes	no	no	no
NZ_CP010504	Campylobacter jejuni strain CJ677CC085 chromosome, complete genome	yes	no	no	no
NZ_CP010505	Campylobacter jejuni strain CJ677CC052 chromosome, complete genome	yes	no	no	no
NZ_CP010506	Campylobacter jejuni strain CJ677CC527 chromosome, complete genome	yes	no	no	no
NZ_CP010507	Campylobacter jejuni strain CJ677CC078 chromosome, complete genome	yes	no	no	no
NZ_CP010508	Campylobacter jejuni strain CJ677CC523 chromosome, complete genome	yes	no	no	no
NZ_CP010509	Campylobacter jejuni strain CJ677CC540 chromosome, complete genome	yes	no	no	no
NZ_CP010510	Campylobacter jejuni strain CJ677CC040 chromosome, complete genome	yes	no	no	no
NZ_CP010511	Campylobacter jejuni strain CJ677CC061 chromosome, complete genome	yes	no	no	no
NZ_CP010906	Campylobacter jejuni subsp. jejuni strain 35925 chromosome, complete genome	yes	no	no	no
NZ_CP010953	Campylobacter fetus subsp. testudinum Sp3 chromosome, complete genome	yes	no	no	no
NZ_CP010995	Campylobacter iguaniorum strain 2463D chromosome, complete genome	yes	no	no	no
NZ_CP011015	Campylobacter coli strain FB1 chromosome, complete genome	yes	no	no	no
NZ_CP011372	Campylobacter lari strain Slaughter Beach chromosome, complete genome	yes	no	no	no
NZ_CP012195	Campylobacter ureolyticus RIGS 9880, complete genome	yes	no	no	no
NZ_CP012196	Campylobacter gracilis strain ATCC 33236 chromosome, complete genome	yes	no	no	no
NZ_CP012210	Campylobacter jejuni strain CJ515CC45 chromosome, complete genome	yes	no	no	no
NZ_CP012211	Campylobacter jejuni strain CJ031CC45 chromosome, complete genome	yes	no	no	no
NZ_CP012212	Campylobacter jejuni strain CJ017CCUA chromosome, complete genome	yes	no	no	no
NZ_CP012213	Campylobacter jejuni strain CJ513CC45 chromosome, complete genome	yes	no	no	no
NZ_CP012220	Campylobacter jejuni strain CJ090CC1332 chromosome, complete genome	yes	no	no	no
NZ_CP012541	Campylobacter concisus strain ATCC 33237, complete genome	yes	no	no	no
NZ_CP012542	Campylobacter mucosalis CCUG 21559 chromosome, complete genome	yes	no	no	no
NZ_CP012543	Campylobacter rectus strain ATCC 33238 chromosome, complete genome	yes	no	no	no
NZ_CP012544	Campylobacter showae strain ATCC 51146, complete genome	yes	no	no	no
NZ_CP012545	Campylobacter sp. RM6914 chromosome, complete genome	yes	no	no	no
NZ_CP012546	Campylobacter pinnipediorum subsp. pinnipediorum strain RM17260 chromosome, complete genome	yes	no	no	no
NZ_CP012547	Campylobacter pinnipediorum subsp. pinnipediorum strain RM17261, complete genome	yes	no	no	no
NZ_CP012548	Campylobacter pinnipediorum subsp. pinnipediorum strain RM17262 chromosome, complete genome	yes	no	no	no
NZ_CP012552	Campylobacter sp. RM16192 chromosome, complete genome	yes	no	no	no
NZ_CP012696	Campylobacter jejuni strain RM1285, complete genome	yes	no	no	no
NZ_CP013034	Campylobacter coli strain HC2-48 chromosome, complete genome	yes	no	no	no
NZ_CP014568	Campylobacter fetus subsp. venerealis strain 01/165 chromosome, complete genome	yes	no	no	no
NZ_CP014742	Campylobacter jejuni strain WP2202 chromosome, complete genome	yes	no	no	no
NZ_CP014744	Campylobacter jejuni strain OD267 chromosome, complete genome	yes	no	no	no
NZ_CP015528	Campylobacter coli strain YH501 chromosome, complete genome	yes	no	no	no
NZ_CP015575	Campylobacter hyointestinalis subsp. hyointestinalis LMG 9260, complete genome	yes	no	no	no
NZ_CP015576	Campylobacter hyointestinalis subsp. lawsonii CCUG 27631, complete genome	yes	no	no	no
NZ_CP015577	Campylobacter iguaniorum strain RM11343, complete genome	yes	no	no	no
NZ_CP015578	Campylobacter lanienae NCTC 13004, complete genome	yes	no	no	no
NZ_CP017018	Campylobacter pinnipediorum subsp. caledonicus strain RM18020, complete genome	yes	no	no	no
NZ_CP017025	Campylobacter coli strain 14983A chromosome, complete genome	yes	no	no	no
NZ_CP017031	Campylobacter jejuni subsp. jejuni strain MTVDSCj07 chromosome, complete genome	yes	no	no	no
NZ_CP017033	Campylobacter jejuni subsp. jejuni strain MTVDSCj16 chromosome, complete genome	yes	no	no	no
NZ_CP017258	Campylobacter pinnipediorum subsp. caledonicus strain RM18021 chromosome, complete genome	yes	no	no	no
NZ_CP017856	Campylobacter jejuni strain ZP3204 chromosome, complete genome	yes	no	no	no
NZ_CP017859	Campylobacter jejuni strain YQ2210 chromosome, complete genome	yes	no	no	no
NZ_CP017865	Campylobacter coli strain YF2105 chromosome, complete genome	yes	no	no	no
NZ_CP017868	Campylobacter coli strain MG1116 chromosome, complete genome	yes	no	no	no
NZ_CP017871	Campylobacter coli strain BP3183 chromosome, complete genome	yes	no	no	no
NZ_CP017873	Campylobacter coli strain WA333 chromosome, complete genome	yes	no	no	no
NZ_CP017875	Campylobacter coli strain ZV1224 chromosome, complete genome	yes	no	no	no
NZ_CP017878	Campylobacter coli strain BG2108 chromosome, complete genome	yes	no	no	no
NZ_CP018788	Campylobacter lanienae strain NCTC 13003, complete genome	yes	no	no	no
NZ_CP018789	Campylobacter sp. RM6137, complete genome	yes	no	no	no
NZ_CP018791	Campylobacter sp. RM8964, complete genome	yes	no	no	no
NZ_CP018793	Campylobacter sp. RM12175, complete genome	yes	no	no	no
NZ_CP018900	Campylobacter coli strain YH502 chromosome, complete genome	yes	no	no	no
NZ_CP019682	Campylobacter sputorum bv. sputorum RM3237, complete genome	yes	no	no	no
NZ_CP019683	Campylobacter sputorum bv. faecalis CCUG 20703, complete genome	yes	no	no	no
NZ_CP019684	Campylobacter sputorum bv. paraureolyticus LMG 11764 strain LMG 17589, complete genome	yes	no	no	no
NZ_CP019685	Campylobacter sputorum strain RM8705, complete genome	yes	no	no	no
NZ_CP019977	Campylobacter coli strain aerotolerant OR12 chromosome, complete genome	yes	no	no	no
NZ_CP020045	Campylobacter jejuni subsp. jejuni strain ATCC 35925 chromosome, complete genome	yes	no	no	no
NZ_CP020478	Campylobacter helveticus strain ATCC 51209 chromosome, complete genome	yes	no	no	no
NZ_CP020776	Campylobacter jejuni strain YH002 chromosome, complete genome	yes	no	no	no
NZ_CP020867	Campylobacter cuniculorum DSM 23162 = LMG 24588 chromosome, complete genome	yes	no	no	no
NZ_CP021642	Campylobacter concisus strain P2CDO4, complete sequence	yes	no	no	no
NZ_CP022076	Campylobacter jejuni strain FDAARGOS_262 chromosome, complete genome	yes	no	no	no
NZ_CP022077	Campylobacter jejuni strain FDAARGOS_263 chromosome, complete genome	yes	no	no	no
NZ_CP022080	Campylobacter jejuni strain FDAARGOS_266 chromosome, complete genome	yes	no	no	no
NZ_CP022347	Campylobacter avium LMG 24591 chromosome, complete genome	yes	no	no	no
NZ_CP022439	Campylobacter jejuni strain 11168H/lacY chromosome, complete genome	yes	no	no	no
NZ_CP022440	Campylobacter jejuni strain 81-176_G1_B0 chromosome, complete genome	yes	no	no	no
NZ_CP022470	Campylobacter jejuni strain jejuni chromosome, complete genome	yes	no	no	no
NZ_CP023543	Campylobacter jejuni strain CFSAN032806 chromosome, complete genome	yes	no	no	no
NZ_CP023545	Campylobacter coli strain CFSAN032805 chromosome, complete genome	yes	no	no	no
NZ_CP023866	Campylobacter jejuni strain FDAARGOS_421 chromosome, complete genome	yes	no	no	no
NZ_CP023867	Campylobacter jejuni strain FDAARGOS_422 chromosome, complete genome	yes	no	no	no
NZ_CP025281	Campylobacter coli strain YH503 chromosome, complete genome	yes	no	no	no
NZ_CP027287	Campylobacter fetus subsp. testudinum strain 772 chromosome, complete genome	yes	no	no	no
NZ_CP027634	Campylobacter coli strain meC0281 chromosome, complete genome	yes	no	no	no
NZ_CP027638	Campylobacter coli strain meC0467 chromosome, complete genome	yes	no	no	no
NZ_CP027639	Campylobacter coli strain meC0280 chromosome, complete genome	yes	no	no	no
NZ_CP028187	Campylobacter coli strain CFSAN054106 chromosome, complete genome	yes	no	no	no
NZ_CP028909	Campylobacter jejuni strain 12567 chromosome, complete genome	yes	no	no	no
NZ_CP028910	Campylobacter jejuni strain NCTC 12660 chromosome, complete genome	yes	no	no	no
NZ_CP028911	Campylobacter jejuni strain NCTC 12661 chromosome, complete genome	yes	no	no	no
NZ_CP028912	Campylobacter jejuni strain NCTC 12664 chromosome, complete genome	yes	no	no	no
NZ_CP028933	Campylobacter jejuni strain FORC_083 chromosome, complete genome	yes	no	no	no
NZ_CP031611	Campylobacter hepaticus strain HV10 chromosome, complete genome	yes	no	no	no
NZ_CP035927	Campylobacter coli strain RM2228 chromosome, complete genome	yes	no	no	no
NZ_CP035946	Campylobacter canadensis strain LMG 24001 chromosome, complete genome	yes	no	no	no
NZ_CP037746	Campylobacter volucris strain 2014D-0083 chromosome, complete genome	yes	no	no	no
NZ_CP037747	Campylobacter helveticus strain 2013D-9613 chromosome, complete genome	yes	no	no	no
NZ_CP038868	Campylobacter coli strain 16SHKX65C chromosome, complete genome	yes	no	no	no
NZ_CP040015	Campylobacter jejuni subsp. jejuni strain LDG17f chromosome, complete genome	yes	no	no	no
NZ_CP040016	Campylobacter jejuni subsp. jejuni strain 9090 chromosome, complete genome	yes	no	no	no
NZ_CP040239	Campylobacter coli strain S9 chromosome, complete genome	yes	no	no	no
NZ_CP040464	Campylobacter hyointestinalis subsp. hyointestinalis strain S12 chromosome, complete genome	yes	no	no	no
NZ_CP040607	Campylobacter sp. CFSAN093224 chromosome, complete genome	yes	no	no	no
NZ_CP040608	Campylobacter sp. CFSAN093226 chromosome, complete genome	yes	no	no	no
NZ_CP040610	Campylobacter sp. CFSAN093227 chromosome, complete genome	yes	no	no	no
NZ_CP040611	Campylobacter sp. CFSAN093238 chromosome, complete genome	yes	no	no	no
NZ_CP040612	Campylobacter sp. CFSAN093241 chromosome, complete genome	yes	no	no	no
NZ_CP040613	Campylobacter sp. CFSAN093246 chromosome, complete genome	yes	no	no	no
NZ_CP040615	Campylobacter sp. CFSAN093256 chromosome, complete genome	yes	no	no	no
NZ_CP040617	Campylobacter sp. CFSAN093259 chromosome, complete genome	yes	no	no	no
NZ_CP040618	Campylobacter sp. CFSAN093260 chromosome, complete genome	yes	no	no	no
NZ_CP041584	Campylobacter jejuni strain YH003 chromosome, complete genome	yes	no	no	no
NZ_CP042162	Campylobacter fetus subsp. fetus strain INIA/17144 chromosome, complete genome	yes	no	no	no
NZ_CP043426	Campylobacter lari subsp. concheus strain LMG 21009 chromosome, complete genome	yes	no	no	no
NZ_CP043427	Campylobacter sputorum biovar sputorum strain LMG 7795 chromosome, complete genome	yes	no	no	no
NZ_CP043428	Campylobacter volucris strain LMG 24380 chromosome, complete genome	yes	no	no	no
NZ_CP043435	Campylobacter fetus subsp. venerealis NCTC 10354 chromosome, complete genome	yes	no	no	no
NZ_CP044161	Campylobacter coli strain AR-0420 chromosome, complete genome	yes	no	no	no
NZ_CP044167	Campylobacter jejuni strain AR-0415 chromosome, complete genome	yes	no	no	no
NZ_CP044169	Campylobacter jejuni strain AR-0414 chromosome, complete genome	yes	no	no	no
NZ_CP044175	Campylobacter coli strain AR-0411 chromosome, complete genome	yes	no	no	no
NZ_CP044262	Campylobacter armoricus strain CA639 chromosome, complete genome	yes	no	no	no
NZ_CP045048	Campylobacter jejuni subsp. jejuni strain NADC 20827 chromosome, complete genome	yes	no	no	no
NZ_CP045789	Campylobacter jejuni strain CFSAN032806 chromosome, complete genome	yes	no	no	no
NZ_CP045791	Campylobacter coli strain CFSAN032805 chromosome, complete genome	yes	no	no	no
NZ_CP046243	Campylobacter lari strain SCHS02 chromosome, complete genome	yes	no	no	no
NZ_CP046317	Campylobacter coli strain FDAARGOS_735 chromosome, complete genome	yes	no	no	no
NZ_CP048760	Campylobacter jejuni strain ZS005 chromosome, complete genome	yes	no	no	no
NZ_CP048761	Campylobacter jejuni strain ZS004 chromosome, complete genome	yes	no	no	no
NZ_CP048765	Campylobacter jejuni strain ZJB023 chromosome, complete genome	yes	no	no	no
NZ_CP048767	Campylobacter jejuni strain ZJB021 chromosome, complete genome	yes	no	no	no
NZ_CP048769	Campylobacter jejuni strain ZJB020 chromosome, complete genome	yes	no	no	no
NZ_CP048771	Campylobacter jejuni strain ZS007 chromosome, complete genome	yes	no	no	no
NZ_CP049075	Candidatus Campylobacter infans strain 19S00001 chromosome, complete genome	yes	no	no	no
NZ_CP049232	Campylobacter concisus strain H9O-S2 chromosome, complete genome	yes	no	no	no
NZ_CP049234	Campylobacter concisus strain P15UCO-S2 chromosome, complete genome	yes	no	no	no
NZ_CP049237	Campylobacter concisus strain H1O1 chromosome, complete genome	yes	no	no	no
NZ_CP049238	Campylobacter concisus strain P3UCB1 chromosome, complete genome	yes	no	no	no
NZ_CP049239	Campylobacter concisus strain P3UCO1 chromosome, complete genome	yes	no	no	no
NZ_CP049263	Campylobacter concisus strain H16O-S1 chromosome, complete genome	yes	no	no	no
NZ_CP049264	Campylobacter concisus strain P11CDO-S1 chromosome, complete genome	yes	no	no	no
NZ_CP049266	Campylobacter concisus strain P1CDO3 chromosome, complete genome	yes	no	no	no
NZ_CP049270	Campylobacter concisus strain P26UCO-S2 chromosome, complete genome	yes	no	no	no
NZ_CP049272	Campylobacter concisus strain P27CDO-S2 chromosome, complete genome	yes	no	no	no
NZ_CP049274	Campylobacter concisus strain P10CDO-S2 chromosome, complete genome	yes	no	no	no
NZ_CP051880	Campylobacter fetus subsp. venerealis strain P4531 chromosome, complete genome	yes	no	no	no
NZ_CP053659	Campylobacter jejuni strain 2016-IZSVE-19-111250 chromosome, complete genome	yes	no	no	no
NZ_CP053825	Campylobacter armoricus strain CCUG 73571 chromosome, complete genome	yes	no	no	no
NZ_CP053826	Campylobacter curvus strain ATCC 35224 chromosome, complete genome	yes	no	no	no
NZ_CP053827	Campylobacter hyointestinalis subsp. hyointestinalis strain CCUG 14169 chromosome, complete genome	yes	no	no	no
NZ_CP053828	Campylobacter hyointestinalis subsp. lawsonii strain CHY5 chromosome, complete genome	yes	no	no	no
NZ_CP053830	Campylobacter lari subsp. lari strain LMG 8846 chromosome, complete genome	yes	no	no	no
NZ_CP053831	Campylobacter mucosalis strain ATCC 43264 chromosome, complete genome	yes	no	no	no
NZ_CP053832	Campylobacter ureolyticus strain LMG 6451 chromosome, complete genome	yes	no	no	no
NZ_CP053841	Campylobacter blaseri strain LMG 30333 chromosome, complete genome	yes	no	no	no
NZ_CP053842	Campylobacter corcagiensis strain LMG 27932 chromosome, complete genome	yes	no	no	no
NZ_CP053844	Campylobacter geochelonis strain LMG 29375 chromosome, complete genome	yes	no	no	no
NZ_CP053845	Campylobacter sp. CCUG 57310 chromosome, complete genome	yes	no	no	no
NZ_CP053848	Campylobacter ornithocola strain LMG 29815 chromosome, complete genome	yes	no	no	no
NZ_CP053849	Campylobacter upsaliensis RM3940 chromosome, complete genome	yes	no	no	no
NZ_CP058293	Campylobacter jejuni strain D33a chromosome, complete genome	yes	no	no	no
NZ_CP058340	Campylobacter coli strain 20A420 chromosome, complete genome	yes	no	no	no
NZ_CP059432	Campylobacter fetus strain CFViADRI1362 chromosome, complete genome	yes	no	no	no
NZ_CP059437	Campylobacter fetus strain CFViADRI545 chromosome, complete genome	yes	no	no	no
NZ_CP059439	Campylobacter fetus strain CFV08A1102-42A chromosome, complete genome	yes	no	no	no
NZ_CP059441	Campylobacter fetus strain CFV08A948-2A chromosome, complete genome	yes	no	no	no
NZ_CP059443	Campylobacter fetus strain CFF00A031 chromosome, complete genome	yes	no	no	no
NZ_CP059445	Campylobacter fetus strain CFF09A980 chromosome, complete genome	yes	no	no	no
NZ_CP059965	Campylobacter jejuni strain C219 chromosome, complete genome	yes	no	no	no
NZ_CP059974	Campylobacter fetus strain CFF02A725-35A chromosome, complete genome	yes	no	no	no
NZ_CP060705	Campylobacter concisus strain P13UCO-S1 chromosome, complete genome	yes	no	no	no
NZ_CP060707	Campylobacter concisus strain P1CDO2 chromosome, complete genome	yes	no	no	no
NZ_CP061537	Campylobacter coli strain PSU-32 chromosome, complete genome	yes	no	no	no
NZ_CP063078	Campylobacter corcagiensis strain 2016D-0077 chromosome, complete genome	yes	no	no	no
NZ_CP063079	Campylobacter peloridis strain 2016D-0074 chromosome, complete genome	yes	no	no	no
NZ_CP063089	Campylobacter sp. 2014D-0216 chromosome, complete genome	yes	no	no	no
NZ_CP063091	Campylobacter cuniculorum strain 2010D-8469 chromosome, complete genome	yes	no	no	no
NZ_CP065357	Campylobacter hepaticus strain UF2019SK1 chromosome, complete genome	yes	no	no	no
NZ_CP066027	Campylobacter coli strain FDAARGOS_1028 chromosome, complete genome	yes	no	no	no
NZ_CP066241	Campylobacter jejuni strain RM1221 chromosome, complete genome	yes	no	no	no
NZ_CP066242	Campylobacter jejuni strain RM1221 chromosome, complete genome	yes	no	no	no
NZ_CP068172	Campylobacter lari strain FDAARGOS_1101 chromosome, complete genome	yes	no	no	no
NZ_CP071459	Campylobacter jejuni strain CAMSA2038 chromosome, complete genome	yes	no	no	no
NZ_CP071460	Campylobacter jejuni strain CAMSA2002 chromosome, complete genome	yes	no	no	no
NZ_CP071519	Campylobacter jejuni strain RM1245 chromosome, complete genome	yes	no	no	no
NZ_CP071574	Campylobacter jejuni strain RM1510 chromosome, complete genome	yes	no	no	no
NZ_CP071575	Campylobacter jejuni strain RM3147 chromosome, complete genome	yes	no	no	no
NZ_CP071576	Campylobacter jejuni strain R12 chromosome, complete genome	yes	no	no	no
NZ_CP071577	Campylobacter jejuni strain GB18 chromosome, complete genome	yes	no	no	no
NZ_CP071578	Campylobacter jejuni strain R72 chromosome, complete genome	yes	no	no	no
NZ_CP071579	Campylobacter jejuni strain GB03 chromosome, complete genome	yes	no	no	no
NZ_CP071580	Campylobacter jejuni strain R23 chromosome, complete genome	yes	no	no	no
NZ_CP071581	Campylobacter jejuni strain R31 chromosome, complete genome	yes	no	no	no
NZ_CP071582	Campylobacter jejuni strain GB28 chromosome, complete genome	yes	no	no	no
NZ_CP071583	Campylobacter jejuni strain GB60 chromosome, complete genome	yes	no	no	no
NZ_CP071584	Campylobacter jejuni strain R73 chromosome, complete genome	yes	no	no	no
NZ_CP071585	Campylobacter jejuni subsp. jejuni strain GB26 chromosome, complete genome	yes	no	no	no
NZ_CP071587	Campylobacter jejuni strain RM1477 chromosome, complete genome	yes	no	no	no
NZ_CP071592	Campylobacter jejuni subsp. jejuni strain GB19 chromosome, complete genome	yes	no	no	no
NZ_CP072664	Campylobacter fetus subsp. fetus strain CITCf01 chromosome, complete genome	yes	no	no	no
NZ_CP072665	Campylobacter fetus subsp. fetus strain CITCf02 chromosome, complete genome	yes	no	no	no
NZ_HG004426	Campylobacter fetus subsp. venerealis str. 84-112 chromosome I, complete sequence	yes	no	no	no
NZ_LN831025	Campylobacter jejuni strain NCTC11351 chromosome 1, complete sequence	yes	no	no	no
NZ_LR134372	Campylobacter upsaliensis strain NCTC11541 chromosome 1, complete sequence	yes	no	no	no
NZ_LR134471	Campylobacter insulaenigrae strain NCTC12927 chromosome 1, complete sequence	yes	no	no	no
NZ_LR134497	Campylobacter jejuni strain NCTC13268 chromosome 1, complete sequence	yes	no	no	no
NZ_LR134500	Campylobacter jejuni strain NCTC13261 chromosome 1, complete sequence	yes	no	no	no
NZ_LR134502	Campylobacter jejuni strain NCTC13257 chromosome 1, complete sequence	yes	no	no	no
NZ_LR134505	Campylobacter jejuni subsp. jejuni strain NCTC12109 chromosome 1, complete sequence	yes	no	no	no
NZ_LR134507	Campylobacter jejuni strain NCTC12851 chromosome 1, complete sequence	yes	no	no	no
NZ_LR134508	Campylobacter lari strain NCTC11937 chromosome 1, complete sequence	yes	no	no	no
NZ_LR134511	Campylobacter jejuni subsp. jejuni strain NCTC10983 chromosome 1, complete sequence	yes	no	no	no
NZ_LR134534	Campylobacter insulaenigrae strain NCTC12928 chromosome 1, complete sequence	yes	no	no	no
NZ_LR535679	Campylobacter showae isolate B91_SC chromosome 1	yes	no	no	no
NZ_LR698972	Campylobacter curvus isolate MGYG-HGUT-01706 chromosome 1	yes	no	no	no
NZ_LR698976	Campylobacter lanienae isolate MGYG-HGUT-02308 chromosome 1	yes	no	no	no
NZ_LR698977	Campylobacter hyointestinalis isolate MGYG-HGUT-02307 chromosome 1	yes	no	no	no
NZ_LS483362	Campylobacter jejuni subsp. jejuni strain NCTC11168 chromosome 1, complete sequence	yes	no	no	no
NZ_LS483431	Campylobacter fetus subsp. fetus strain NCTC10842 chromosome 1, complete sequence	yes	no	no	no

## Sheet: Table. S3b
Helicobacter complete genomes refseq accession numbers	Full_Name	mdaB
NC_000915	Helicobacter pylori 26695, complete sequence	yes
NC_000921	Helicobacter pylori J99, complete sequence	yes
NC_004917	Helicobacter hepaticus ATCC 51449, complete sequence	yes
NC_008086	Helicobacter pylori HPAG1, complete sequence	yes
NC_008229	Helicobacter acinonychis str. Sheeba, complete sequence	yes
NC_010698	Helicobacter pylori Shi470, complete sequence	yes
NC_011333	Helicobacter pylori G27, complete sequence	yes
NC_012973	Helicobacter pylori B38, complete sequence	yes
NC_013949	Helicobacter mustelae 12198, complete sequence	yes
NC_014256	Helicobacter pylori B8, complete sequence	yes
NC_014555	Helicobacter pylori PeCan4, complete sequence	yes
NC_014560	Helicobacter pylori SJM180, complete sequence	yes
NC_014810	Helicobacter felis ATCC 49179, complete sequence	yes
NC_017063	Helicobacter pylori ELS37, complete sequence	yes
NC_017354	Helicobacter pylori 52, complete sequence	yes
NC_017355	Helicobacter pylori v225d, complete sequence	yes
NC_017358	Helicobacter pylori Cuz20, complete sequence	yes
NC_017359	Helicobacter pylori Sat464, complete sequence	yes
NC_017360	Helicobacter pylori 35A, complete sequence	yes
NC_017361	Helicobacter pylori SouthAfrica7, complete sequence	yes
NC_017362	Helicobacter pylori Lithuania75, complete sequence	yes
NC_017365	Helicobacter pylori F30, complete sequence	yes
NC_017366	Helicobacter pylori F32, complete sequence	yes
NC_017367	Helicobacter pylori F57, complete sequence	yes
NC_017368	Helicobacter pylori F16, complete sequence	yes
NC_017371	Helicobacter pylori Gambia94/24, complete sequence	yes
NC_017372	Helicobacter pylori India7, complete sequence	yes
NC_017376	Helicobacter pylori SNT49, complete sequence	yes
NC_017378	Helicobacter pylori Puno120, complete sequence	yes
NC_017379	Helicobacter pylori Puno135, complete sequence	yes
NC_017382	Helicobacter pylori 51, complete sequence	yes
NC_017733	Helicobacter pylori HUP-B14, complete sequence	yes
NC_017735	Helicobacter cetorum MIT 99-5656, complete sequence	yes
NC_017737	Helicobacter cetorum MIT 00-7128, complete sequence	yes
NC_017739	Helicobacter pylori Shi417, complete sequence	yes
NC_017740	Helicobacter pylori Shi169, complete sequence	yes
NC_017741	Helicobacter pylori Shi112, complete sequence	yes
NC_017742	Helicobacter pylori PeCan18, complete sequence	yes
NC_017761	Helicobacter cinaedi PAGU611, complete sequence	yes
NC_018937	Helicobacter pylori Rif1, complete sequence	yes
NC_018938	Helicobacter pylori Rif2, complete sequence	yes
NC_018939	Helicobacter pylori 26695, complete sequence	yes
NC_019560	Helicobacter pylori Aklavik117, complete sequence	yes
NC_019563	Helicobacter pylori Aklavik86, complete sequence	yes
NC_020508	Helicobacter pylori OK113, complete sequence	yes
NC_020509	Helicobacter pylori OK310, complete sequence	yes
NC_020555	Helicobacter cinaedi CCUG 18818 = ATCC BAA-847 chromosome 1, complete sequence	yes
NC_021215	Helicobacter pylori UM032, complete sequence	yes
NC_021216	Helicobacter pylori UM299, complete sequence	yes
NC_021217	Helicobacter pylori UM037, complete sequence	yes
NC_021218	Helicobacter pylori UM066, complete sequence	yes
NC_021882	Helicobacter pylori UM298, complete sequence	yes
NC_022886	Helicobacter pylori BM012A, complete sequence	yes
NC_022911	Helicobacter pylori BM012S, complete sequence	yes
NZ_AP013354	Helicobacter pylori 26695-1 chromosome, complete genome	yes
NZ_AP013355	Helicobacter pylori 26695-1CH chromosome, complete genome	yes
NZ_AP013356	Helicobacter pylori 26695-1CL chromosome, complete genome	yes
NZ_AP014523	Helicobacter pylori NY40 chromosome, complete genome	yes
NZ_AP017374	Helicobacter cinaedi strain MRY08-1234 chromosome, complete genome	yes
NZ_AP017632	Helicobacter pylori strain ATCC 43504 chromosome, complete genome	yes
NZ_AP017633	Helicobacter pylori strain PMSS1 chromosome, complete genome	yes
NZ_AP018446	Helicobacter cinaedi strain P03D0629 chromosome, complete genome	yes
NZ_AP018447	Helicobacter cinaedi strain P06D0798 chromosome, complete genome	yes
NZ_AP018676	Helicobacter cinaedi strain P01D0000 chromosome, complete genome	yes
NZ_AP019730	Helicobacter pylori strain TN2wt chromosome, complete genome	yes
NZ_AP019774	Helicobacter suis strain SNTW101c chromosome, complete genome	yes
NZ_AP023036	Helicobacter suis strain NHP19-0020 chromosome, complete genome	yes
NZ_AP023039	Helicobacter suis strain NHP19-4003 chromosome, complete genome	yes
NZ_AP023042	Helicobacter suis strain NHP19-4004 chromosome, complete genome	yes
NZ_AP023046	Helicobacter suis strain NHP19-4022 chromosome, complete genome	yes
NZ_CP006820	Helicobacter pylori oki102 chromosome, complete genome	yes
NZ_CP006821	Helicobacter pylori oki112 chromosome, complete genome	yes
NZ_CP006822	Helicobacter pylori oki128 chromosome, complete genome	yes
NZ_CP006823	Helicobacter pylori oki154 chromosome, complete genome	yes
NZ_CP006824	Helicobacter pylori oki422 chromosome, complete genome	yes
NZ_CP006825	Helicobacter pylori oki673 chromosome, complete genome	yes
NZ_CP006826	Helicobacter pylori oki828 chromosome, complete genome	yes
NZ_CP006827	Helicobacter pylori oki898 chromosome, complete genome	yes
NZ_CP007603	Helicobacter pylori J166 chromosome, complete genome	yes
NZ_CP007604	Helicobacter pylori strain BM013A chromosome, complete genome	yes
NZ_CP007605	Helicobacter pylori strain BM012B chromosome, complete genome	yes
NZ_CP007606	Helicobacter pylori strain BM013B chromosome, complete genome	yes
NZ_CP009259	Helicobacter pylori SS1 chromosome, complete genome	yes
NZ_CP010013	Helicobacter pylori strain Hp238 chromosome, complete genome	yes
NZ_CP010435	Helicobacter pylori 26695-1 chromosome, complete genome	yes
NZ_CP010436	Helicobacter pylori strain 26695-1MET chromosome, complete genome	yes
NZ_CP011330	Helicobacter pylori J99 chromosome, complete genome	yes
NZ_CP011482	Helicobacter pylori strain L7 chromosome, complete genome	yes
NZ_CP011483	Helicobacter pylori strain DU15 chromosome, complete genome	yes
NZ_CP011484	Helicobacter pylori strain CC33C chromosome, complete genome	yes
NZ_CP011485	Helicobacter pylori strain ausabrJ05 chromosome, complete genome	yes
NZ_CP011486	Helicobacter pylori strain K26A1 chromosome, complete genome	yes
NZ_CP011487	Helicobacter pylori strain PNG84A chromosome, complete genome	yes
NZ_CP012905	Helicobacter pylori strain 7C, complete sequence	yes
NZ_CP014991	Helicobacter himalayensis strain YS1 chromosome, complete genome	yes
NZ_CP016503	Helicobacter sp. MIT 01-6242 chromosome, complete genome	yes
NZ_CP018823	Helicobacter pylori PMSS1 chromosome, complete genome	yes
NZ_CP019645	Helicobacter bilis strain AAQJH chromosome, complete genome	yes
NZ_CP019700	Helicobacter pylori strain B128_1 chromosome, complete genome	yes
NZ_CP021886	Helicobacter apodemus strain SCJK1 chromosome, complete genome	yes
NZ_CP022409	Helicobacter pylori strain G272 chromosome, complete genome	yes
NZ_CP024021	Helicobacter pylori strain 7.13_D3a chromosome, complete genome	yes
NZ_CP024022	Helicobacter pylori strain 7.13_D3b chromosome, complete genome	yes
NZ_CP024023	Helicobacter pylori isolate 7.13_D3c chromosome, complete genome	yes
NZ_CP024071	Helicobacter pylori strain 7.13_R1a chromosome, complete genome	yes
NZ_CP024072	Helicobacter pylori strain 7.13_R1b chromosome, complete genome	yes
NZ_CP024073	Helicobacter pylori strain 7.13_R1c chromosome, complete genome	yes
NZ_CP024074	Helicobacter pylori strain 7.13_R2a chromosome, complete genome	yes
NZ_CP024075	Helicobacter pylori strain 7.13_R2b chromosome, complete genome	yes
NZ_CP024076	Helicobacter pylori strain 7.13_R2c chromosome, complete genome	yes
NZ_CP024077	Helicobacter pylori strain 7.13_R3a chromosome, complete genome	yes
NZ_CP024078	Helicobacter pylori strain 7.13_R3b chromosome, complete genome	yes
NZ_CP024079	Helicobacter pylori strain 7.13_R3c chromosome, complete genome	yes
NZ_CP024946	Helicobacter pylori strain B147 chromosome, complete genome	yes
NZ_CP024947	Helicobacter pylori strain J182 chromosome, complete genome	yes
NZ_CP024948	Helicobacter pylori strain B140 chromosome, complete genome	yes
NZ_CP024949	Helicobacter pylori strain B136A chromosome, complete genome	yes
NZ_CP024950	Helicobacter pylori strain B130A chromosome, complete genome	yes
NZ_CP024951	Helicobacter pylori B128 chromosome, complete genome	yes
NZ_CP024952	Helicobacter pylori strain B125A chromosome, complete genome	yes
NZ_CP024953	Helicobacter pylori strain 7.13 chromosome, complete genome	yes
NZ_CP025474	Helicobacter pylori strain H-137 chromosome, complete genome	yes
NZ_CP026324	Helicobacter pylori strain 26695-dRdM2 chromosome, complete genome	yes
NZ_CP026325	Helicobacter pylori strain dRdM1 chromosome, complete genome	yes
NZ_CP026326	Helicobacter pylori strain 26695-dR chromosome, complete genome	yes
NZ_CP026515	Helicobacter pylori strain dRdM2addM2 chromosome, complete genome	yes
NZ_CP027404	Helicobacter pylori strain FDAARGOS_300 chromosome, complete genome	yes
NZ_CP028325	Helicobacter pylori strain FDAARGOS_298 chromosome, complete genome	yes
NZ_CP032471	Helicobacter pylori strain 479-C2-EK2 chromosome, complete genome	yes
NZ_CP032472	Helicobacter pylori strain 479-A2-EK4 chromosome, complete genome	yes
NZ_CP032473	Helicobacter pylori strain 476-A2-EK2 chromosome, complete genome	yes
NZ_CP032474	Helicobacter pylori strain 476-C-EK5 chromosome, complete genome	yes
NZ_CP032475	Helicobacter pylori strain 381-F-EK9 chromosome, complete genome	yes
NZ_CP032476	Helicobacter pylori strain 381-C-EK1 chromosome, complete genome	yes
NZ_CP032477	Helicobacter pylori strain 169-C-EK8 chromosome, complete genome	yes
NZ_CP032478	Helicobacter pylori strain 25-A-EK9 chromosome, complete genome	yes
NZ_CP032479	Helicobacter pylori strain 21-F-EK1 chromosome, complete genome	yes
NZ_CP032480	Helicobacter pylori strain 19-C-EK1 chromosome, complete genome	yes
NZ_CP032898	Helicobacter pylori strain 479-C-EK2 chromosome, complete genome	yes
NZ_CP032899	Helicobacter pylori strain 478-A-EK1 chromosome, complete genome	yes
NZ_CP032900	Helicobacter pylori strain 476-A-EK5 chromosome, complete genome	yes
NZ_CP032901	Helicobacter pylori strain 381-A-EK4 chromosome, complete genome	yes
NZ_CP032902	Helicobacter pylori strain 280-A-EK1 chromosome, complete genome	yes
NZ_CP032903	Helicobacter pylori strain 173-A-EK1 chromosome, complete genome	yes
NZ_CP032904	Helicobacter pylori strain 169-A-EK5 chromosome, complete genome	yes
NZ_CP032905	Helicobacter pylori strain 26-A-EK1 chromosome, complete genome	yes
NZ_CP032906	Helicobacter pylori strain 25-A-EK1 chromosome, complete genome	yes
NZ_CP032907	Helicobacter pylori strain 24-A-EK1 chromosome, complete genome	yes
NZ_CP032908	Helicobacter pylori strain 23-A-EK1 chromosome, complete genome	yes
NZ_CP032909	Helicobacter pylori strain 21-A-EK1 chromosome, complete genome	yes
NZ_CP032910	Helicobacter pylori strain 20-A-EK1 chromosome, complete genome	yes
NZ_CP032911	Helicobacter pylori strain 19-A-EK3 chromosome, complete genome	yes
NZ_CP032912	Helicobacter pylori strain 13-A-EK8 chromosome, complete genome	yes
NZ_CP032913	Helicobacter pylori strain 5-A-EK1 chromosome, complete genome	yes
NZ_CP034071	Helicobacter pylori strain Hpbs1 chromosome, complete genome	yes
NZ_CP034147	Helicobacter pylori strain HP14039 chromosome, complete genome	yes
NZ_CP034314	Helicobacter pylori strain HP42K chromosome, complete genome	yes
NZ_CP035105	Helicobacter pylori strain Hpbs2 chromosome, complete genome	yes
NZ_CP035106	Helicobacter pylori strain Hpbs3 chromosome, complete genome	yes
NZ_CP036379	Helicobacter pylori strain H1 chromosome, complete genome	yes
NZ_CP036380	Helicobacter pylori strain 125C7 chromosome, complete genome	yes
NZ_CP036381	Helicobacter pylori strain 125A3 chromosome, complete genome	yes
NZ_CP036382	Helicobacter pylori strain 119C10 chromosome, complete genome	yes
NZ_CP036383	Helicobacter pylori strain 119A2 chromosome, complete genome	yes
NZ_CP036384	Helicobacter pylori strain 103C8 chromosome, complete genome	yes
NZ_CP036385	Helicobacter pylori strain 103A4 chromosome, complete genome	yes
NZ_CP036386	Helicobacter pylori strain 87C7 chromosome, complete genome	yes
NZ_CP036387	Helicobacter pylori strain 87A3 chromosome, complete genome	yes
NZ_CP036388	Helicobacter pylori strain 81C9 chromosome, complete genome	yes
NZ_CP036389	Helicobacter pylori strain 81A1 chromosome, complete genome	yes
NZ_CP036390	Helicobacter pylori strain 78C8 chromosome, complete genome	yes
NZ_CP036391	Helicobacter pylori strain 78A3 chromosome, complete genome	yes
NZ_CP036392	Helicobacter pylori strain 48C8 chromosome, complete genome	yes
NZ_CP036393	Helicobacter pylori strain 48A2 chromosome, complete genome	yes
NZ_CP036394	Helicobacter pylori strain 29C8 chromosome, complete genome	yes
NZ_CP036395	Helicobacter pylori strain 29A2 chromosome, complete genome	yes
NZ_CP036396	Helicobacter pylori strain 12C8 chromosome, complete genome	yes
NZ_CP036397	Helicobacter pylori strain 12A3 chromosome, complete genome	yes
NZ_CP036398	Helicobacter pylori strain 8C10 chromosome, complete genome	yes
NZ_CP036399	Helicobacter pylori strain 8A3 chromosome, complete genome	yes
NZ_CP042211	Helicobacter pylori strain B128 7.13 chromosome, complete genome	yes
NZ_CP048599	Helicobacter pylori strain GCT 97 chromosome, complete genome	yes
NZ_CP048600	Helicobacter pylori strain GCT 43 chromosome, complete genome	yes
NZ_CP048601	Helicobacter pylori strain GCT 27 chromosome, complete genome	yes
NZ_CP051290	Helicobacter pylori strain ASHA-001 chromosome, complete genome	yes
NZ_CP051291	Helicobacter pylori strain ASHA-002 chromosome, complete genome	yes
NZ_CP051292	Helicobacter pylori strain ASHA-003 chromosome, complete genome	yes
NZ_CP051434	Helicobacter pylori strain ASHA-004 chromosome, complete genome	yes
NZ_CP051435	Helicobacter pylori strain ASHA-005 chromosome, complete genome	yes
NZ_CP051493	Helicobacter pylori strain LIM-006 chromosome, complete genome	yes
NZ_CP051494	Helicobacter pylori strain PUNO-010 chromosome, complete genome	yes
NZ_CP051495	Helicobacter pylori strain PUNO-009 chromosome, complete genome	yes
NZ_CP051496	Helicobacter pylori strain PUNO-008 chromosome, complete genome	yes
NZ_CP051497	Helicobacter pylori strain PUNO-007 chromosome, complete genome	yes
NZ_CP051498	Helicobacter pylori strain PUNO-006 chromosome, complete genome	yes
NZ_CP051499	Helicobacter pylori strain PUNO-004 chromosome, complete genome	yes
NZ_CP051500	Helicobacter pylori strain PUNO-003 chromosome, complete genome	yes
NZ_CP051501	Helicobacter pylori strain PUNO-002 chromosome, complete genome	yes
NZ_CP051502	Helicobacter pylori strain PUNO-001 chromosome, complete genome	yes
NZ_CP051503	Helicobacter pylori strain SHIM-014 chromosome, complete genome	yes
NZ_CP051504	Helicobacter pylori strain SHIM-011 chromosome, complete genome	yes
NZ_CP051505	Helicobacter pylori strain SHIM-010 chromosome, complete genome	yes
NZ_CP051506	Helicobacter pylori strain SHIM-007 chromosome, complete genome	yes
NZ_CP051507	Helicobacter pylori strain SHIM-002 chromosome, complete genome	yes
NZ_CP051508	Helicobacter pylori strain ASHA-010 chromosome, complete genome	yes
NZ_CP051509	Helicobacter pylori strain ASHA-009 chromosome, complete genome	yes
NZ_CP051510	Helicobacter pylori strain ASHA-008 chromosome, complete genome	yes
NZ_CP051511	Helicobacter pylori strain ASHA-006 chromosome, complete genome	yes
NZ_CP051533	Helicobacter pylori strain LIM-010 chromosome, complete genome	yes
NZ_CP051534	Helicobacter pylori strain LIM-009 chromosome, complete genome	yes
NZ_CP051535	Helicobacter pylori strain LIM-008 chromosome, complete genome	yes
NZ_CP051536	Helicobacter pylori strain LIM-007 chromosome, complete genome	yes
NZ_CP051537	Helicobacter pylori strain LIM-005 chromosome, complete genome	yes
NZ_CP051539	Helicobacter pylori strain LIM-003 chromosome, complete genome	yes
NZ_CP051540	Helicobacter pylori strain LIM-002 chromosome, complete genome	yes
NZ_CP051541	Helicobacter pylori strain LIM-001 chromosome, complete genome	yes
NZ_CP053256	Helicobacter pylori A45 chromosome, complete genome	yes
NZ_CP053392	Helicobacter pylori strain HP9192 chromosome, complete genome	yes
NZ_CP053394	Helicobacter pylori strain HP1352 chromosome, complete genome	yes
NZ_CP053396	Helicobacter pylori strain HPY chromosome, complete genome	yes
NZ_CP063081	Helicobacter cinaedi strain D7095 chromosome, complete genome	yes
NZ_CP063086	Helicobacter cinaedi strain 2017D-0197 chromosome, complete genome	yes
NZ_CP063087	Helicobacter winghamensis strain 2015D-0170 chromosome, complete genome	yes
NZ_CP071975	Helicobacter pylori strain MT5118 chromosome, complete genome	yes
NZ_CP071977	Helicobacter pylori strain MT5105 chromosome, complete genome	yes
NZ_CP071978	Helicobacter pylori strain MT5125 chromosome, complete genome	yes
NZ_CP071981	Helicobacter pylori strain MT5111 chromosome, complete genome	yes
NZ_CP071982	Helicobacter pylori strain MT5135 chromosome, complete genome	yes
NZ_CP071984	Helicobacter pylori strain MT5114 chromosome, complete genome	yes
NZ_CP071985	Helicobacter pylori strain MT5119 chromosome, complete genome	yes
NZ_CP071986	Helicobacter pylori strain MT5124 chromosome, complete genome	yes
NZ_CP071987	Helicobacter pylori strain MT5136 chromosome, complete genome	yes
NZ_LN907858	Helicobacter typhlonius strain MIT 97-6810 isolate 1 chromosome I, complete sequence	yes
NZ_LR134509	Helicobacter pullorum strain NCTC13154 chromosome 1, complete sequence	yes
NZ_LR134517	Helicobacter pylori strain NCTC13345 chromosome 1, complete sequence	yes
NZ_LR134518	Helicobacter cholecystus strain NCTC13205 chromosome 1, complete sequence	yes
NZ_LR698956	Helicobacter pylori isolate MGYG-HGUT-01357 chromosome 1	yes
NZ_LR698961	Helicobacter cinaedi isolate MGYG-HGUT-01432 chromosome 1	yes
NZ_LS483446	Helicobacter mustelae strain NCTC12198 chromosome 1, complete sequence	yes
NZ_LS483488	Helicobacter pylori NCTC 11637 = CCUG 17874 = ATCC 43504 strain NCTC 11637 chromosome 1, complete sequence	yes
NZ_LT635456	Helicobacter pylori isolate HE101/09 chromosome I	yes
NZ_LT635458	Helicobacter pylori isolate HE143/09 chromosome I	yes
NZ_LT635459	Helicobacter pylori isolate HE132/09 chromosome I	yes
NZ_LT635460	Helicobacter pylori isolate HE178/09 chromosome I	yes
NZ_LT635471	Helicobacter pylori isolate HE141/09 chromosome I	yes
NZ_LT635472	Helicobacter pylori isolate HE170/09 chromosome I	yes
NZ_LT635473	Helicobacter pylori isolate HE136/09 chromosome I	yes
NZ_LT635474	Helicobacter pylori isolate HE171/09 chromosome I	yes
NZ_LT635476	Helicobacter pylori isolate HE134/09 chromosome I	yes
NZ_LT635477	Helicobacter pylori isolate HE147/09 chromosome I	yes
NZ_LT635478	Helicobacter pylori isolate HE142/09 chromosome I	yes
NZ_LT837687	Helicobacter pylori isolate BCM-300 chromosome I	yes
NZ_LT838273	Helicobacter pylori isolate HE93/10_v1 chromosome I	yes
