# Supplementary material for: MdaB and NfrA, Two Novel Reductases Important in the Survival and Persistence of the Major Enteropathogen Campylobacter jejuni
Source: J Bacteriol. 2022 Jan 18;204(1):e00421-21. doi: 10.1128/JB.00421-21 (PMC8765430; doi:10.1128/JB.00421-21)
Supplement: Supplemental file 1 — Table S1. Download JB.00421-21-s0002.xlsx, XLSX file, 0.8 MB [file jb.00421-21-s0002.xlsx]

## Sheet: Table. S1a
GeneName	baseMean	log2FoldChange	lfcSE	stat	pvalue	padj	11168H-6hrs-1	11168H-6hrs-2	11168H-6hrs-3	11168H-6hrs-4	11168H-6hrs-5	11168H-rrpA-6hrs-1	11168H-rrpA-6hrs-2	11168H-rrpA-6hrs-3	11168H-rrpA-6hrs-4	11168H-rrpA-6hrs-5	TRANSCRIPT	Significant	Column1
aas	9.87826	0.229086	0.397754	0.575949	0.564649	NA	7	13	5	14	5	5	7	11	30	18	gene886	No
aat	2.49826	0.367384	0.744797	0.493267	0.621824	NA	1	1	2	6	1	2	1	3	10	3	gene1059	No
accA	41.5784	0.38138	0.234019	1.62969	0.103166	0.479168	23	29	44	46	28	33	32	40	99	98	gene417	No
accB	49.6698	0.0284012	0.262986	0.107995	0.914	0.995784	26	58	67	52	27	43	43	41	83	91	gene1241	No
accC	84.5084	0.241871	0.186502	1.29688	0.194672	0.586161	52	74	83	92	62	51	71	101	182	175	gene1240	No
accD	32.2986	0.122919	0.319729	0.384448	0.700647	0.895638	17	23	21	34	54	8	28	45	85	59	gene120	No
ackA	138.139	-0.272219	0.173409	-1.5698	0.116461	0.497022	93	167	169	146	131	71	112	126	257	222	gene654	No
acnB	892.847	-0.122118	0.213067	-0.573143	0.566548	0.8367	615	1107	1151	905	523	539	706	819	1728	1607	gene790	No
acpP	44.5778	-0.14183	0.293645	-0.482998	0.629097	0.871662	23	41	26	80	63	11	45	33	101	105	gene415	No
acpP2	9.15196	0.6903	0.490503	1.40733	0.15933	NA	3	1	7	11	11	6	15	17	13	11	gene1248	No
acpP3	2.64033	-1.13596	0.869343	-1.30669	0.191319	NA	1	2	2	1	10	4	1	1	1	1	gene1253	No
acpS	4.66705	0.572647	0.56211	1.01875	0.308324	NA	1	6	1	8	3	2	7	6	7	14	gene1352	No
acs	78.7682	-0.440802	0.196554	-2.24265	0.0249195	0.276221	56	94	99	82	90	49	49	68	130	116	gene1472	No
adk	62.0796	0.186039	0.226847	0.820109	0.412154	0.775596	24	53	58	82	67	26	55	85	129	132	gene612	No
ahpC	43.4995	-0.280467	0.256572	-1.09313	0.274335	0.671079	22	41	38	75	55	29	29	51	77	49	gene304	No
alaS	116.258	0.00242957	0.208178	0.0116706	0.990688	0.995784	41	123	96	155	156	89	82	111	235	210	gene482	No
alr	4.84604	1.15571	0.570883	2.02443	0.0429263	NA	3	1	2	3	5	3	9	3	14	14	gene853	No
amaA	2.18992	0.595778	0.787858	0.7562	0.449529	NA	3	1	1	2	1	1	1	2	7	7	gene1310	No
amiA	15.9515	0.202634	0.340906	0.594401	0.552244	NA	5	13	10	25	21	9	13	18	25	47	gene1218	No
ansA	6.99423	-0.0293582	0.471953	-0.0622057	0.950399	NA	7	1	5	11	9	3	5	7	15	15	gene28	No
apt	13.9075	-0.407819	0.345704	-1.17968	0.238129	NA	10	19	8	20	19	6	6	18	23	23	gene874	No
argB	2.0949	-0.771512	0.810122	-0.952341	0.340924	NA	1	3	4	1	3	1	1	3	1	3	gene202	No
argC	5.33735	0.598795	0.511674	1.17027	0.241894	NA	1	5	5	3	7	3	5	5	13	18	gene200	No
argD	2.86983	0.229069	0.709128	0.323029	0.746673	NA	1	4	1	3	3	5	1	3	5	3	gene203	No
argF	96.3367	-0.189224	0.180937	-1.0458	0.295655	0.690712	57	98	100	135	100	45	98	89	151	179	gene944	No
argG	74.7072	0.0082584	0.24585	0.0335912	0.973203	0.995784	54	77	84	101	32	43	61	73	153	149	gene634	No
argH	54.402	0.0509684	0.202169	0.252109	0.800957	0.956209	24	55	49	75	57	28	46	63	112	106	gene878	No
argS	94.0581	0.152647	0.181434	0.841335	0.40016	0.774484	50	106	89	109	68	68	94	93	183	167	gene1123	No
aroA	8.94777	0.776165	0.425229	1.82529	0.0679576	NA	1	7	10	8	7	7	5	9	29	29	gene843	No
aroB	55.8066	-0.301666	0.233965	-1.28936	0.197272	0.586161	25	87	38	77	77	23	45	51	109	99	gene958	No
aroC	9.26911	0.715959	0.396042	1.80778	0.0706401	NA	3	5	7	9	10	6	12	9	27	21	gene1568	No
aroE	15.2721	0.285169	0.311518	0.915418	0.359972	NA	9	15	13	14	14	9	12	19	36	31	gene374	No
aroK	3.22411	-0.063648	0.670361	-0.0949458	0.924358	NA	2	6	5	1	1	1	5	3	6	4	gene356	No
aroQ	60.9007	-0.373049	0.247549	-1.50697	0.131819	0.520358	25	69	62	99	85	33	41	39	85	154	gene63	No
arsB	1.89192	0.531665	0.842009	0.631425	0.527763	NA	1	1	2	2	1	2	3	1	2	5	gene1135	No
asd	28.356	-0.281025	0.327512	-0.858061	0.390859	0.774484	3	41	26	41	48	15	19	21	63	55	gene974	No
aspA	1510.5	-0.0168652	0.195163	-0.0864158	0.931136	0.995784	1041	1804	1646	1715	860	927	1272	1342	2991	3056	gene80	No
aspB	84.4064	-0.23442	0.20637	-1.13592	0.25599	0.660381	72	97	90	77	82	39	60	78	174	153	gene719	No
aspS	79.2837	-0.0968122	0.251501	-0.384937	0.700284	0.895638	40	72	51	93	141	32	69	82	171	148	gene613	No
atpA	93.4572	0.292707	0.200793	1.45776	0.144907	0.52179	37	122	78	102	69	67	85	79	209	229	gene98	No
atpB	8.4533	0.472171	0.47901	0.985722	0.32427	NA	5	5	7	9	6	13	10	1	15	17	gene1152	No
atpC	16.8831	-0.251118	0.355373	-0.706632	0.479795	NA	14	14	17	16	26	3	9	15	46	37	gene101	No
atpD	120.063	0.129782	0.178564	0.726813	0.467341	0.791196	88	127	83	134	104	62	121	112	255	259	gene100	No
atpE	37.2365	0.341926	0.271238	1.26061	0.207448	0.597764	7	37	27	42	51	23	38	36	104	73	gene883	No
atpF	25.4137	0.408696	0.299571	1.36427	0.172482	0.559792	10	17	21	27	32	7	28	29	77	58	gene96	No
atpF'	46.4359	-0.0332958	0.242232	-0.137454	0.890672	0.995784	22	55	34	43	72	22	43	47	89	94	gene95	No
atpG	40.3819	-0.116581	0.268505	-0.434186	0.664153	0.882282	30	59	20	38	51	18	40	31	75	88	gene99	No
atpH	6.73377	-0.385264	0.44317	-0.869336	0.384664	NA	6	7	7	9	7	3	6	3	13	13	gene97	No
bioA	4.87407	-0.19866	0.546841	-0.363286	0.716391	NA	3	9	3	4	7	1	1	5	13	13	gene277	No
bioB	12.106	0.256006	0.408907	0.626075	0.531266	NA	1	20	6	20	10	5	10	20	28	23	gene1620	No
bioC	1.58935	0.17134	0.902447	0.189861	0.849418	NA	1	1	1	3	1	1	3	1	4	1	gene274	No
bioD	1.52495	0.841108	0.9568	0.879085	0.379355	NA	1	1	1	1	1	1	3	1	6	1	gene278	No
bioF	2.54203	-0.0526506	0.718257	-0.0733033	0.941565	NA	1	1	3	5	3	1	3	1	3	9	gene276	No
birA	27.4005	0.234082	0.27396	0.854441	0.392861	0.774484	9	30	20	43	21	22	27	32	46	52	gene92	No
cadF	480.647	-0.362542	0.155963	-2.32453	0.020097	0.259347	259	563	451	672	674	206	408	400	869	830	gene1419	No
carA	31.4367	0.34491	0.242074	1.42481	0.154211	0.534394	11	24	26	36	37	23	30	32	71	68	gene1435	No
carB	78.6654	0.0248551	0.200512	0.123958	0.901349	0.995784	49	83	58	117	70	38	58	73	198	168	gene251	No
cbpA	18.6293	0.175038	0.329817	0.530712	0.595618	NA	7	13	11	27	29	10	11	22	41	49	gene1178	No
cbrR	20.4742	0.191717	0.354072	0.541464	0.588188	NA	3	10	19	32	33	11	18	19	58	42	gene616	No
cca	5.55889	-0.0634623	0.580059	-0.109407	0.91288	NA	4	5	3	1	14	1	5	3	15	15	gene746	No
ccoN	307.308	0.0272086	0.247078	0.110121	0.912313	0.995784	258	334	335	311	137	201	233	279	643	635	gene1431	No
ccoO	161.025	0.170682	0.266088	0.641449	0.521231	0.820199	116	200	186	111	72	107	154	143	327	349	gene1430	No
ccoP	180.028	-0.0327139	0.247853	-0.131989	0.894993	0.995784	139	214	210	187	82	134	136	160	338	332	gene1428	No
ccoQ	54.6359	-0.0567355	0.267674	-0.211958	0.83214	0.980478	33	68	72	65	23	39	43	53	103	90	gene1429	No
cdsA	9.09752	-0.0363417	0.431635	-0.0841955	0.932901	NA	7	16	8	9	3	3	9	12	20	12	gene1293	No
cdtA	13.4595	-0.0777667	0.343567	-0.226351	0.820928	NA	11	19	8	15	11	11	8	12	29	21	gene74	No
cdtB	8.46186	-0.187844	0.422994	-0.444081	0.656984	NA	4	15	9	9	7	4	5	8	25	11	gene73	No
cdtC	4.29851	0.00634773	0.566031	0.0112145	0.991052	NA	3	7	1	7	3	1	3	7	8	9	gene72	No
cetA	88.8623	-0.138106	0.234232	-0.589611	0.555452	0.833947	38	89	72	109	148	44	58	74	207	193	gene1138	No
cetB	19.5511	-0.00812177	0.315598	-0.0257345	0.979469	NA	5	24	15	26	29	9	17	13	45	51	gene1137	No
ceuB	1.10003	-0.111907	1.06218	-0.105356	0.916093	NA	1	1	1	1	1	1	1	1	1	2	gene1298	No
ceuD	1.37533	-0.415301	0.964069	-0.430779	0.666629	NA	1	1	3	1	1	1	1	1	1	3	gene1300	No
ceuE	3.18948	-0.0540485	0.67369	-0.0802276	0.936056	NA	1	3	3	5	3	3	5	3	5	1	gene1301	No
cfa	8.8508	-0.199136	0.40265	-0.494563	0.620908	NA	5	11	7	13	9	7	3	11	16	14	gene1131	No
cfbpA	10.0609	-0.0707392	0.436343	-0.162118	0.871213	NA	11	9	13	5	7	9	3	7	20	23	gene167	No
cfbpB	1.57303	-0.867785	0.906341	-0.95746	0.338335	NA	1	1	1	5	2	1	1	1	3	1	gene166	No
cfbpC	1.47661	-0.271256	0.964667	-0.281191	0.778564	NA	1	1	1	1	3	1	3	1	1	1	gene165	No
cfrA	1.26694	0.308871	1.00631	0.306936	0.758892	NA	1	1	1	1	1	1	2	1	1	3	gene713	No
cft	220.22	-0.939269	0.208708	-4.5004	6.78257e-06	0.000919038	113	320	214	355	421	73	144	157	322	270	gene587	No
cgb	2.02641	0.306116	0.777129	0.393906	0.69365	NA	1	3	1	3	1	1	1	3	5	5	gene1516	No
cgpA	11.7659	0.10167	0.441416	0.230326	0.817838	NA	9	11	19	1	10	7	10	12	26	21	gene1607	No
cheA	873.541	-0.0212762	0.217406	-0.0978637	0.92204	0.995784	686	1008	986	817	500	589	719	722	1733	1733	gene256	No
cheB'	25.2607	-0.38383	0.315079	-1.2182	0.223148	0.613939	11	29	28	37	37	7	9	28	47	62	gene871	No
cheR	13.1583	-0.329288	0.331549	-0.99318	0.320622	NA	6	18	16	17	13	9	11	9	23	21	gene870	No
cheV	335.836	-0.249939	0.161657	-1.54611	0.122078	0.508446	225	373	420	371	316	172	240	306	675	590	gene257	No
cheW	218.786	-0.111815	0.153742	-0.727289	0.467049	0.791196	152	271	206	234	201	112	191	196	421	430	gene255	No
cheY	46.1835	-0.00711106	0.213363	-0.0333284	0.973413	0.995784	34	40	36	63	45	29	33	46	101	84	gene1068	No
chuA	1.32281	-0.28974	1.01505	-0.285444	0.775304	NA	1	1	2	1	1	2	1	1	1	1	gene1544	No
chuD	1.14745	-0.603686	1.05821	-0.570479	0.568353	NA	1	1	1	1	2	1	1	1	1	1	gene1547	No
ciaB	26.4458	-0.32738	0.289849	-1.12948	0.258694	0.660381	16	21	25	33	47	11	18	19	66	45	gene861	No
cipA	3.30276	-1.20096	0.672311	-1.78631	0.0740484	NA	1	3	5	7	7	1	1	3	1	7	gene650	No
Cj0004c	9.43389	0.00860682	0.399605	0.0215383	0.982816	NA	5	13	9	8	11	4	7	6	30	19	gene3	No
Cj0005c	47.3879	0.157067	0.275418	0.570285	0.568484	0.837278	34	52	57	42	20	33	42	40	122	81	gene4	No
Cj0006	4.66276	0.196977	0.616676	0.319417	0.749411	NA	1	9	9	1	1	1	5	5	13	10	gene5	No
Cj0008	37	-0.640468	0.248502	-2.57732	0.00995691	0.192737	33	49	49	39	37	14	34	25	57	50	gene7	No
Cj0011c	202.441	-0.21899	0.143913	-1.52168	0.128089	0.514707	144	235	199	256	189	114	152	191	379	342	gene10	No
Cj0014c	14.5305	1.20764	0.361172	3.34368	0.00082675	NA	5	11	11	9	5	15	12	24	30	43	gene13	No
Cj0015c	27.1189	-0.1106	0.273204	-0.404824	0.685607	0.895287	8	33	23	49	29	13	21	27	63	49	gene14	No
Cj0016	12.8996	-0.34778	0.34413	-1.0106	0.312206	NA	9	19	13	15	11	7	14	11	19	17	gene15	No
Cj0019c	38.9455	-0.0915905	0.223218	-0.410319	0.681572	0.895287	15	43	42	56	41	21	33	34	84	74	gene18	No
Cj0020c	23.4935	-0.00736213	0.28874	-0.0254974	0.979658	0.995784	11	27	29	31	15	11	21	30	50	35	gene19	No
Cj0021c	60.6106	-0.0351765	0.227771	-0.154438	0.877264	0.995784	47	63	49	93	37	41	41	53	129	120	gene20	No
Cj0022c	1.36467	0.494542	0.987246	0.500931	0.61642	NA	1	1	1	1	1	1	1	3	3	1	gene21	No
Cj0025c	3.63707	0.980977	0.663508	1.47847	0.139282	NA	1	3	3	3	1	5	5	5	3	8	gene24	No
Cj0030	1.68479	-0.0193477	0.871262	-0.0222065	0.982283	NA	1	1	1	3	2	1	1	3	1	4	gene34	No
Cj0031	4.2302	0.693681	0.612845	1.1319	0.257676	NA	1	3	1	10	1	5	5	5	9	7	gene35	No
Cj0033	3.9283	-0.136042	0.622204	-0.218645	0.826927	NA	3	4	1	11	1	3	3	4	9	4	gene36	No
Cj0034c	42.5292	-0.724379	0.252676	-2.86683	0.0041461	0.112359	34	60	55	64	35	19	37	29	41	69	gene37	No
Cj0035c	2.58275	-0.801986	0.738742	-1.08561	0.277651	NA	4	4	2	1	3	1	2	2	4	2	gene38	No
Cj0036	31.8871	-0.458962	0.238265	-1.92627	0.0540712	0.379337	23	41	31	41	38	18	29	17	55	50	gene39	No
Cj0037c	13.8164	0.318598	0.347566	0.916654	0.359324	NA	5	14	18	13	8	13	11	13	25	33	gene40	No
Cj0038c	2.24746	-0.147521	0.784398	-0.188069	0.850823	NA	1	3	4	2	1	1	4	1	6	1	gene41	No
Cj0040	16.663	-0.674106	0.346288	-1.94667	0.0515749	NA	9	13	25	16	34	7	10	14	27	24	gene43	No
Cj0044c	29.8329	-1.11484	0.268657	-4.14966	3.32972e-05	0.00360942	17	43	37	63	44	7	15	14	47	47	gene47	No
Cj0045c	12.2072	-0.688546	0.3593	-1.91635	0.0553202	NA	4	14	16	22	19	7	4	9	22	20	gene48	No
Cj0054c	19.4453	-0.326648	0.334542	-0.976403	0.328865	NA	13	12	34	28	13	13	17	15	31	28	gene52	No
Cj0055c	12.7458	0.367721	0.362186	1.01528	0.309971	NA	10	10	5	18	10	9	12	8	38	28	gene53	No
Cj0057	2.77163	-0.406647	0.776524	-0.523676	0.600504	NA	1	1	2	5	6	1	7	1	3	1	gene54	No
Cj0058	2.7675	0.102486	0.672102	0.152486	0.878803	NA	1	2	3	3	4	2	2	2	9	4	gene55	No
Cj0062c	6.46606	-0.131858	0.454691	-0.289995	0.77182	NA	3	8	4	8	10	3	4	8	11	14	gene59	No
Cj0063c	14.0655	-0.243271	0.350871	-0.693335	0.488099	NA	12	18	4	21	18	6	10	13	26	29	gene60	No
Cj0067	5.59416	0.593818	0.561692	1.0572	0.290422	NA	1	5	3	9	4	3	13	5	15	4	gene64	No
Cj0069	175.589	0.0988172	0.190892	0.517661	0.604695	0.860222	81	205	192	229	112	107	149	172	396	345	gene66	No
Cj0073c	258.641	-0.0729709	0.208073	-0.350698	0.725815	0.909738	187	282	320	274	157	166	218	252	476	439	gene68	No
Cj0074c	915.272	0.0145987	0.207437	0.0703764	0.943894	0.995784	684	1020	1061	822	558	551	830	868	1782	1762	gene69	No
Cj0075c	404.175	-0.146616	0.240081	-0.610694	0.541402	0.821961	323	448	539	410	209	248	308	373	703	776	gene70	No
Cj0080	1.31069	-0.280555	1.01578	-0.276196	0.782397	NA	1	1	1	1	2	2	1	1	1	1	gene75	No
Cj0085c	7.74144	0.767092	0.471127	1.62821	0.103481	NA	1	3	4	9	11	5	11	13	19	11	gene78	No
Cj0089	17.9855	0.279234	0.315974	0.883725	0.376845	NA	15	13	15	14	18	9	19	13	51	38	gene82	No
Cj0090	5.4069	-0.379415	0.493052	-0.769522	0.441583	NA	5	7	6	5	5	2	5	5	9	8	gene83	No
Cj0091	33.9285	0.485292	0.253169	1.91687	0.0552538	0.379337	16	33	23	41	23	26	39	27	102	60	gene84	No
Cj0092	28.5327	0.315664	0.290037	1.08836	0.276437	0.671079	17	31	31	17	20	28	21	26	52	66	gene85	No
Cj0093	20.0837	0.317464	0.301867	1.05167	0.292952	NA	9	19	20	22	15	19	9	23	46	44	gene86	No
Cj0100	42.1047	0.495812	0.229206	2.16318	0.0305277	0.284088	17	34	27	51	40	29	39	56	80	106	gene93	No
Cj0101	8.042	0.834664	0.589199	1.41661	0.156598	NA	2	9	1	7	9	5	6	26	5	13	gene94	No
Cj0111	6.94848	0.692557	0.468764	1.47741	0.139566	NA	7	5	1	6	5	5	8	7	16	17	gene104	No
Cj0114	101.721	0.225594	0.213248	1.05789	0.290105	0.689636	43	99	122	101	80	84	110	77	205	196	gene107	No
Cj0118	28.9197	0.431361	0.255945	1.68537	0.0919181	0.462923	14	21	23	40	20	23	27	30	56	73	gene111	No
Cj0119	4.539	0.436572	0.597991	0.730063	0.465351	NA	3	3	8	2	1	4	7	2	11	7	gene112	No
Cj0120	1.20157	0.247455	1.0073	0.245663	0.805943	NA	1	1	1	1	1	1	1	1	2	3	gene113	No
Cj0121	2.58709	0.821061	0.758768	1.0821	0.279209	NA	1	1	1	5	1	3	1	5	8	3	gene114	No
Cj0122	2.54636	-1.03636	0.79809	-1.29855	0.194099	NA	1	3	1	3	8	1	3	3	1	1	gene115	No
Cj0123c	3.35805	-0.0555129	0.65573	-0.084658	0.932533	NA	3	3	4	1	4	1	6	3	6	3	gene116	No
Cj0124c	6.67917	0.725101	0.519893	1.39471	0.163102	NA	5	4	3	6	5	3	16	4	19	8	gene117	No
Cj0125c	4.07859	0.324011	0.645609	0.501869	0.61576	NA	1	5	4	6	1	8	1	2	10	5	gene118	No
Cj0126c	3.2159	0.537044	0.658006	0.816169	0.414403	NA	1	1	4	4	3	1	6	1	8	10	gene119	No
Cj0128c	3.20896	0.750182	0.652675	1.1494	0.250393	NA	1	3	1	4	3	1	2	7	10	7	gene121	No
Cj0129c	37.4848	0.305276	0.271443	1.12464	0.260741	0.660381	28	27	19	50	35	21	33	30	121	76	gene122	No
Cj0131	24.836	0.245208	0.289116	0.848128	0.396366	0.774484	9	23	13	37	30	21	16	25	49	62	gene124	No
Cj0133	2.89307	0.741239	0.698385	1.06136	0.288525	NA	1	2	4	2	1	3	2	4	4	9	gene126	No
Cj0135	12.6291	-0.391372	0.418091	-0.936092	0.349226	NA	2	13	9	25	26	4	5	11	33	26	gene128	No
Cj0138	3.63599	1.40793	0.660548	2.13146	0.0330515	NA	2	1	3	1	2	2	6	6	9	9	gene131	No
Cj0139	25.1662	0.546855	0.297137	1.84041	0.0657075	0.391357	15	29	8	28	18	18	29	18	74	57	gene132	No
Cj0140	8.26053	-0.601994	0.490577	-1.22711	0.21978	NA	5	17	11	5	9	7	2	2	23	10	gene133	No
Cj0141c	5.12206	1.70754	0.591127	2.88861	0.00386944	NA	1	3	3	3	1	7	8	7	14	9	gene134	No
Cj0142c	11.4252	0.722621	0.392372	1.84167	0.0655232	NA	5	8	10	12	6	12	12	6	41	21	gene135	No
Cj0143c	27.4443	0.233761	0.29712	0.786754	0.431426	0.775996	11	41	25	27	20	13	22	20	72	82	gene136	No
Cj0144	200.087	-0.37537	0.190153	-1.97404	0.0483769	0.372181	100	229	207	305	263	67	160	181	407	341	gene137	No
Cj0145	4.28815	0.225396	0.622439	0.362118	0.717264	NA	1	7	2	8	1	7	2	4	5	8	gene138	No
Cj0148c	3.01464	0.328814	0.732089	0.449145	0.653327	NA	2	1	5	3	1	3	3	2	1	11	gene141	No
Cj0150c	26.2682	0.0197911	0.260118	0.0760852	0.939351	0.995784	18	27	22	23	31	20	19	23	48	55	gene143	No
Cj0151c	5.58209	-0.48547	0.507299	-0.956969	0.338583	NA	7	5	7	4	6	1	6	4	9	9	gene144	No
Cj0152c	50.1006	-0.145538	0.222185	-0.65503	0.512448	0.817845	43	57	47	59	36	31	38	47	82	97	gene145	No
Cj0153c	90.5933	0.105885	0.181729	0.582653	0.560127	0.835447	53	81	66	127	91	48	91	100	177	174	gene146	No
Cj0154c	5.14448	0.126368	0.538565	0.234639	0.814489	NA	2	2	2	11	8	4	3	3	14	13	gene147	No
Cj0156c	2.74995	-0.273399	0.730252	-0.37439	0.708114	NA	1	5	4	3	1	1	3	5	1	4	gene149	No
Cj0157c	1.6961	-0.356384	0.896111	-0.397701	0.690851	NA	2	2	2	1	1	1	1	3	1	2	gene150	No
Cj0158c	6.43772	-0.0545901	0.494434	-0.110409	0.912085	NA	5	6	5	5	9	5	7	3	19	5	gene151	No
Cj0159c	7.38577	-0.256965	0.44938	-0.571821	0.567443	NA	5	8	5	13	7	3	7	11	12	7	gene152	No
Cj0160c	2.42041	-0.155984	0.758753	-0.205579	0.83712	NA	1	3	2	4	2	1	6	1	3	2	gene153	No
Cj0162c	17.2483	-0.231748	0.306615	-0.755826	0.449753	NA	7	19	18	20	27	9	10	16	38	32	gene155	No
Cj0163c	3.07774	-0.20171	0.682174	-0.295687	0.767469	NA	1	3	3	5	5	1	2	1	3	14	gene156	No
Cj0168c	18.4466	-0.0349863	0.313004	-0.111776	0.911001	NA	7	17	13	33	23	7	17	23	41	30	gene161	No
Cj0170	6.97232	-0.660752	0.442683	-1.49261	0.13554	NA	7	9	7	8	8	3	6	5	11	8	gene163	No
Cj0172c	45.286	-0.175068	0.23664	-0.739807	0.459417	0.791196	33	35	49	51	53	35	29	45	81	66	gene164	No
Cj0176c	1.22855	-0.17093	0.994739	-0.171834	0.863568	NA	1	1	1	2	1	1	1	1	3	1	gene168	No
Cj0177	1.86653	-0.550309	0.870024	-0.632522	0.527046	NA	1	1	1	7	1	1	3	1	3	1	gene169	No
Cj0178	1.24694	-0.824741	1.03069	-0.800186	0.423603	NA	1	1	1	1	3	1	1	1	1	1	gene170	No
Cj0182	2.65488	1.11675	0.761974	1.46559	0.142759	NA	1	1	1	1	4	2	3	3	13	3	gene174	No
Cj0183	31.8304	0.225705	0.279452	0.807671	0.41928	0.775596	23	17	16	43	39	19	37	29	71	59	gene175	No
Cj0184c	3.81028	0.246554	0.643944	0.382881	0.701808	NA	1	8	1	6	1	3	5	5	3	8	gene176	No
Cj0186c	3.3951	0.706435	0.656842	1.0755	0.28215	NA	1	3	1	3	4	3	7	3	4	7	gene177	No
Cj0188c	1.82809	0.552673	0.843411	0.655283	0.512285	NA	1	1	1	1	3	1	3	1	6	3	gene179	No
Cj0189c	3.91409	0.36964	0.658287	0.561517	0.574445	NA	1	5	5	1	3	7	3	3	3	7	gene180	No
Cj0190c	6.92262	0.587109	0.519775	1.12954	0.258668	NA	8	3	5	3	5	7	3	4	15	25	gene181	No
Cj0198c	2.58863	0.993516	0.751958	1.32124	0.186421	NA	1	1	1	3	2	3	2	5	7	3	gene189	No
Cj0199c	2.15262	1.49193	0.915293	1.63	0.103101	NA	1	1	1	1	1	1	7	3	5	1	gene190	No
Cj0200c	20.7662	-0.0803137	0.366269	-0.219275	0.826435	NA	5	27	31	27	13	23	19	9	33	35	gene191	No
Cj0203	43.5193	-0.172322	0.239768	-0.718701	0.472325	0.791196	19	55	44	57	47	33	33	37	55	93	gene193	No
Cj0204	24.6483	-0.25196	0.280533	-0.898148	0.369107	0.758725	9	35	26	31	31	9	23	21	38	57	gene194	No
Cj0208	3.51518	1.66603	0.697941	2.38706	0.0169838	NA	2	2	1	1	2	1	3	8	15	9	gene198	No
Cj0225	2.30881	-0.666147	0.790584	-0.842601	0.399452	NA	3	1	4	3	1	2	1	2	4	1	gene201	No
Cj0229	13.1643	-0.223479	0.387548	-0.57665	0.564176	NA	13	9	10	16	19	3	10	7	27	39	gene205	No
Cj0230c	5.94713	0.179056	0.513865	0.34845	0.727502	NA	6	1	9	6	3	3	5	6	15	11	gene206	No
Cj0232c	4.50458	0.812134	0.571031	1.42223	0.154961	NA	2	2	2	3	6	5	5	5	7	12	gene208	No
Cj0236c	31.3282	0.710621	0.27893	2.54767	0.0108446	0.202681	23	26	17	29	13	25	36	44	64	61	gene212	No
Cj0238	15.0771	-0.0393123	0.359559	-0.109335	0.912937	NA	16	13	6	23	14	4	12	14	37	34	gene214	No
Cj0239c	46.6085	0.260192	0.216198	1.20349	0.228787	0.623129	27	45	26	56	49	29	47	43	118	90	gene215	No
Cj0241c	1.24694	-0.824741	1.03069	-0.800186	0.423603	NA	1	1	1	1	3	1	1	1	1	1	gene217	No
Cj0243c	3.10715	1.504	0.732181	2.05414	0.0399624	NA	3	1	1	1	1	3	5	3	7	9	gene218	No
Cj0248	17.1649	0.108549	0.337508	0.321619	0.747741	NA	3	16	24	15	23	7	19	17	38	36	gene221	No
Cj0249	3.68725	0.294932	0.688228	0.428538	0.66826	NA	4	6	2	1	1	3	8	1	5	5	gene222	No
Cj0250c	11.0257	0.198287	0.40744	0.486666	0.626495	NA	8	6	5	11	18	7	15	5	28	20	gene223	No
Cj0251c	5.81272	-0.648586	0.49953	-1.29839	0.194152	NA	3	3	7	11	11	2	3	5	7	13	gene224	No
Cj0253	5.50406	-0.103605	0.528706	-0.19596	0.844641	NA	5	3	4	10	4	5	5	4	4	13	gene226	No
Cj0254	19.796	0.17886	0.34594	0.517025	0.605138	NA	8	28	16	21	15	14	19	34	26	25	gene227	No
Cj0256	6.14364	-0.184071	0.488034	-0.377169	0.706048	NA	3	5	3	11	9	6	7	3	9	9	gene229	No
Cj0258	1.10003	-0.111907	1.06218	-0.105356	0.916093	NA	1	1	1	1	1	1	1	1	1	2	gene231	No
Cj0261c	3.72395	-0.452878	0.627886	-0.721275	0.47074	NA	1	3	2	7	8	3	5	1	7	3	gene234	No
Cj0262c	134.452	-0.498112	0.190028	-2.62126	0.0087606	0.18993	63	180	140	194	192	77	71	105	242	226	gene235	No
Cj0263	5.05451	0.431893	0.553577	0.780187	0.435281	NA	3	2	4	3	8	4	1	8	10	14	gene236	No
Cj0264c	203.629	-0.692111	0.221625	-3.1229	0.0017908	0.0851824	153	251	218	173	375	88	142	134	305	333	gene237	No
Cj0265c	26.8638	-0.811605	0.30862	-2.62978	0.00854392	0.18993	10	35	35	36	52	8	14	28	31	44	gene238	No
Cj0266c	1.38058	0.423861	1.00782	0.420572	0.674067	NA	1	1	1	1	1	1	2	3	1	1	gene239	No
Cj0267c	4.31297	-0.39506	0.609394	-0.648283	0.516802	NA	1	2	4	7	11	1	2	5	14	4	gene240	No
Cj0268c	45.0613	0.355886	0.246845	1.44174	0.149376	0.529163	15	45	34	37	59	38	33	53	98	94	gene241	No
Cj0270	10.9257	0.0604529	0.428679	0.141022	0.887853	NA	1	14	12	14	11	15	9	4	22	16	gene243	No
Cj0271	15.7376	0.301712	0.323728	0.931993	0.35134	NA	8	23	11	13	11	14	15	15	32	30	gene244	No
Cj0272	13.6706	-0.310844	0.34733	-0.894952	0.370813	NA	13	14	13	12	16	11	10	8	28	17	gene245	No
Cj0280	4.28477	0.192206	0.566275	0.339422	0.734292	NA	2	2	3	10	3	2	4	5	7	12	gene252	No
Cj0286c	26.7397	-0.308435	0.282814	-1.09059	0.275452	0.671079	21	26	27	27	36	13	14	33	37	52	gene258	No
Cj0294	2.87208	0.0123372	0.684852	0.0180144	0.985627	NA	3	1	3	3	3	1	1	5	4	7	gene264	No
Cj0295	1.80378	-0.127836	0.848175	-0.150719	0.880198	NA	1	1	3	3	1	1	1	2	1	6	gene265	No
Cj0299	1.14688	0.0736372	1.03688	0.071018	0.943383	NA	1	1	1	1	1	1	1	1	3	1	gene269	No
Cj0302c	1.63016	-0.0820583	0.862436	-0.0951471	0.924198	NA	1	3	1	2	1	1	1	2	4	2	gene272	No
Cj0305c	1.27118	-0.842271	1.02963	-0.818036	0.413337	NA	1	1	3	1	1	1	1	1	1	1	gene275	No
Cj0309c	3.52261	0.897199	0.671557	1.336	0.18155	NA	1	1	1	2	7	3	5	1	13	9	gene279	No
Cj0310c	3.88206	0.191338	0.599469	0.31918	0.74959	NA	1	3	3	9	3	2	4	1	14	9	gene280	No
Cj0311	83.6441	0.0949636	0.251803	0.377134	0.706074	0.897254	41	72	59	131	94	25	105	80	206	155	gene281	No
Cj0313	2.42407	-0.74097	0.775961	-0.954907	0.339625	NA	3	1	2	2	5	1	3	2	1	3	gene283	No
Cj0315	6.66034	-0.0243519	0.483072	-0.0504104	0.959795	NA	1	3	6	10	13	5	5	8	14	9	gene285	No
Cj0323	1.41224	0.0620178	0.954946	0.0649437	0.948219	NA	1	1	1	1	2	2	1	1	2	2	gene293	No
Cj0327	9.75013	0.256421	0.393446	0.651731	0.514574	NA	6	10	10	7	9	5	7	11	31	16	gene297	No
Cj0331c	72.6	-0.0300879	0.204167	-0.147369	0.882841	0.995784	57	81	63	89	53	40	60	56	149	166	gene301	No
Cj0339	28.6715	-0.147934	0.256839	-0.57598	0.564629	0.8367	9	35	31	38	35	17	28	19	58	54	gene309	No
Cj0340	8.34424	0.397562	0.493971	0.804828	0.420919	NA	1	8	5	4	16	10	12	6	13	12	gene310	No
Cj0341c	1.75041	0.84517	0.992142	0.851864	0.39429	NA	1	1	1	1	1	5	1	1	2	1	gene311	No
Cj0343c	3.20693	0.616161	0.701834	0.87793	0.379982	NA	3	1	3	3	1	3	1	7	8	3	gene313	No
Cj0350	82.0157	-0.72384	0.24611	-2.94112	0.0032703	0.0984723	41	112	76	141	135	19	77	57	136	115	gene320	No
Cj0352	11.7209	0.389119	0.371787	1.04662	0.295276	NA	9	6	11	9	12	4	13	14	32	23	gene322	No
Cj0353c	6.66557	0.534251	0.56414	0.947018	0.343629	NA	9	1	4	5	3	8	4	11	9	9	gene323	No
Cj0355c	163.879	0.0886064	0.195975	0.452132	0.651174	0.878462	65	159	119	247	195	87	183	150	346	308	gene325	No
Cj0357c	9.73502	0.429625	0.477831	0.899114	0.368592	NA	1	13	9	13	6	1	11	21	13	25	gene327	No
Cj0358	942.064	0.0031773	0.169635	0.0187302	0.985056	0.995784	514	1100	900	1370	655	474	887	910	2014	1796	gene328	No
Cj0362	5.36577	-0.42662	0.521128	-0.818647	0.412988	NA	1	12	3	9	6	2	7	4	7	9	gene331	No
Cj0363c	8.66525	-0.26472	0.437757	-0.604719	0.545366	NA	5	9	7	11	12	5	9	11	5	15	gene332	No
Cj0369c	41.9687	-0.461531	0.237307	-1.94487	0.051791	0.379334	23	55	30	66	64	21	31	28	88	63	gene338	No
Cj0371	23.1995	0.208433	0.309691	0.673037	0.500924	0.817845	11	16	23	28	27	11	24	11	64	64	gene340	No
Cj0372	54.0502	-0.405449	0.227579	-1.78158	0.074818	0.426857	34	64	42	108	54	21	46	46	105	83	gene341	No
Cj0373	62.7348	-0.012598	0.22264	-0.0565846	0.954876	0.995784	33	79	64	75	52	23	74	54	141	115	gene342	No
Cj0374	24.2992	0.110384	0.285949	0.386029	0.699476	0.895638	10	18	19	31	35	12	25	31	41	48	gene343	No
Cj0375	2.56406	0.702914	0.787482	0.89261	0.372066	NA	2	2	2	1	1	5	3	1	3	4	gene344	No
Cj0376	2.51838	1.34421	0.804068	1.67177	0.0945706	NA	1	3	1	1	1	2	1	3	16	4	gene345	No
Cj0377	2.60996	0.476342	0.718955	0.662548	0.50762	NA	1	5	1	1	3	1	1	3	8	9	gene346	No
Cj0378c	1.10003	-0.111907	1.06218	-0.105356	0.916093	NA	1	1	1	1	1	1	1	1	1	2	gene347	No
Cj0379c	4.82755	0.396834	0.532466	0.745275	0.456105	NA	3	5	5	3	3	3	5	7	11	7	gene348	No
Cj0380c	1.78231	0.26046	0.822452	0.316687	0.751481	NA	1	1	1	3	2	1	2	1	4	5	gene349	No
Cj0385c	5.49882	0.490405	0.50633	0.968547	0.332771	NA	4	6	5	5	2	1	6	6	17	14	gene354	No
Cj0390	24.4916	0.240526	0.287591	0.836346	0.40296	0.774484	10	23	18	42	16	22	21	27	50	41	gene359	No
Cj0391c	486.057	-0.640146	0.215794	-2.96647	0.00301238	0.0984723	232	626	393	742	925	192	343	382	773	758	gene360	No
Cj0394c	2.20931	-0.920126	0.845568	-1.08817	0.276518	NA	1	5	1	1	5	2	1	3	1	1	gene363	No
Cj0395c	1.15957	-0.613139	1.05736	-0.579879	0.561996	NA	1	1	2	1	1	1	1	1	1	1	gene364	No
Cj0396c	14.3268	-0.778326	0.353258	-2.20328	0.0275751	NA	13	15	20	14	19	8	13	10	18	12	gene365	No
Cj0397c	3.44906	0.529761	0.657546	0.805665	0.420436	NA	1	1	6	4	1	4	3	4	9	4	gene366	No
Cj0399	18.7143	0.179572	0.348683	0.515001	0.606553	NA	15	7	11	35	15	13	16	18	31	47	gene368	No
Cj0403	44.6257	0.367475	0.27382	1.34203	0.179586	0.575951	15	49	44	52	28	44	55	26	84	95	gene372	No
Cj0404	102.928	-0.365304	0.199243	-1.83346	0.0667339	0.39315	82	115	120	113	106	58	83	62	227	149	gene373	No
Cj0406c	31.4404	0.0474933	0.246805	0.192432	0.847403	0.986857	19	30	33	27	37	17	27	25	72	69	gene375	No
Cj0411	14.6948	0.257375	0.3534	0.728283	0.46644	NA	3	10	10	23	22	7	14	14	33	41	gene380	No
Cj0412	4.48809	0.283669	0.594955	0.476792	0.63351	NA	1	1	1	9	8	5	5	3	9	8	gene381	No
Cj0413	8.51265	-0.296995	0.445557	-0.666571	0.505046	NA	7	9	3	17	11	1	5	7	19	23	gene382	No
Cj0414	29.4868	0.399678	0.252758	1.58126	0.113818	0.497022	15	24	30	21	29	20	32	27	69	65	gene383	No
Cj0415	74.6785	0.350549	0.245289	1.42913	0.152967	0.534394	51	60	75	52	58	69	60	88	167	112	gene384	No
Cj0416	3.70935	-0.49691	0.627031	-0.792481	0.42808	NA	1	3	6	8	3	1	4	6	4	3	gene385	No
Cj0417	5.75741	-0.326275	0.482416	-0.676335	0.498828	NA	5	5	4	11	6	3	2	5	12	12	gene386	No
Cj0418c	30.7839	0.345041	0.259175	1.33131	0.183088	0.580315	12	31	21	31	36	17	39	31	54	77	gene387	No
Cj0419	1.82129	-0.0620093	0.82518	-0.0751464	0.940098	NA	1	2	1	4	1	1	3	1	3	3	gene388	No
Cj0420	262.468	-0.305168	0.181269	-1.68351	0.0922765	0.462923	140	310	202	428	341	109	221	253	489	433	gene389	No
Cj0421c	1.93171	-0.0870796	0.857915	-0.101501	0.919152	NA	1	3	1	2	2	1	5	1	1	2	gene390	No
Cj0422c	1.93028	-0.474496	0.821116	-0.577867	0.563354	NA	1	1	3	3	3	1	1	1	7	1	gene391	No
Cj0423	1.53446	-0.745355	0.933692	-0.798287	0.424704	NA	1	5	1	1	1	1	1	1	1	3	gene392	No
Cj0424	3.16204	0.42638	0.738111	0.577664	0.563491	NA	1	6	3	1	1	5	3	3	1	7	gene393	No
Cj0425	2.7238	-0.992959	0.868824	-1.14288	0.25309	NA	9	1	1	1	1	1	1	1	3	5	gene394	No
Cj0426	190.132	-0.324887	0.159091	-2.04215	0.0411365	0.329162	123	220	200	209	245	100	130	176	369	300	gene395	No
Cj0427	196.269	-0.239583	0.180506	-1.32729	0.184414	0.58112	95	238	194	211	283	112	166	166	313	371	gene396	No
Cj0428	239.384	-0.489113	0.219066	-2.23272	0.0255674	0.276221	119	254	230	283	465	110	197	187	414	351	gene397	No
Cj0429c	8.66984	-0.0331471	0.428213	-0.0774082	0.938299	NA	7	10	5	7	11	5	5	14	11	16	gene398	No
Cj0430	2.25585	-0.0336807	0.792787	-0.0424839	0.966113	NA	1	4	3	1	1	3	1	3	2	3	gene399	No
Cj0431	1.33806	-0.401124	0.965354	-0.41552	0.677761	NA	1	3	1	1	1	1	1	1	3	1	gene400	No
Cj0436	5.89423	0.418147	0.491696	0.850418	0.395093	NA	5	3	4	5	6	5	3	7	11	16	gene410	No
Cj0440c	13.8199	-0.1158	0.371136	-0.312014	0.75503	NA	5	18	13	17	18	2	13	20	35	17	gene414	No
Cj0447	4.77148	-0.0587368	0.58617	-0.100204	0.920182	NA	4	2	2	11	4	6	1	3	13	6	gene419	No
Cj0448c	306.22	-0.364857	0.160066	-2.27942	0.0226423	0.276221	234	368	356	361	284	148	267	229	583	479	gene420	No
Cj0449c	180.445	-0.33928	0.154395	-2.19749	0.0279857	0.280849	108	231	165	271	200	82	139	142	379	305	gene421	No
Cj0454c	6.6541	-0.671184	0.475573	-1.41131	0.158152	NA	4	3	10	12	10	2	8	4	10	8	gene427	No
Cj0456c	3.04077	0.535558	0.686851	0.779731	0.43555	NA	3	3	1	3	1	3	5	1	5	7	gene429	No
Cj0457c	7.80836	-0.0683097	0.47128	-0.144945	0.884754	NA	3	6	7	17	7	2	10	9	22	6	gene430	No
Cj0459c	37.3824	-0.12382	0.257354	-0.481126	0.630427	0.871662	16	51	21	54	51	22	31	25	81	78	gene432	No
Cj0461c	2.23152	0.342904	0.784537	0.437079	0.662054	NA	1	1	3	1	3	1	5	1	5	3	gene434	No
Cj0462	29.5108	-0.191715	0.266936	-0.718207	0.47263	0.791196	15	33	22	54	31	20	24	15	64	58	gene435	No
Cj0463	11.8581	0.070261	0.3883	0.180945	0.85641	NA	2	14	9	20	15	5	5	13	35	29	gene436	No
Cj0467	1.77443	-0.442327	0.820948	-0.5388	0.590025	NA	1	1	2	3	3	1	1	1	4	3	gene440	No
Cj0468	4.26751	0.764221	0.620359	1.2319	0.217986	NA	1	5	3	5	1	7	1	5	6	13	gene441	No
Cj0469	9.02454	-0.308773	0.466323	-0.662145	0.507878	NA	8	13	5	12	9	7	1	8	29	8	gene442	No
Cj0480c	2.54421	0.781849	0.758116	1.0313	0.302398	NA	3	1	1	1	2	3	1	3	5	7	gene458	No
Cj0485	2.95137	0.192728	0.67198	0.286806	0.774261	NA	1	5	3	1	3	3	1	3	8	5	gene462	No
Cj0486	5.59862	-0.354188	0.630354	-0.561888	0.574192	NA	1	19	7	3	1	1	8	5	10	7	gene463	No
Cj0487	4.40042	0.102001	0.573298	0.17792	0.858786	NA	3	4	5	3	4	5	5	1	11	5	gene464	No
Cj0488	5.19471	-0.190721	0.541575	-0.352159	0.724719	NA	5	5	3	2	10	2	7	3	10	8	gene465	No
Cj0494	1.55571	0.65422	0.997381	0.655938	0.511864	NA	1	1	1	1	1	2	4	1	1	1	gene471	No
Cj0495	1.69711	0.873754	0.945113	0.924497	0.355228	NA	1	1	1	1	1	3	2	2	3	1	gene472	No
Cj0496	11.4675	-0.37194	0.40887	-0.909679	0.362992	NA	5	15	8	24	14	1	16	5	23	24	gene473	No
Cj0497	16.4044	-0.281651	0.357568	-0.787686	0.43088	NA	12	14	8	23	30	5	13	14	45	23	gene474	No
Cj0499	5.4067	0.0300839	0.498699	0.0603248	0.951897	NA	1	7	8	6	4	4	6	3	11	11	gene476	No
Cj0500	4.04428	0.0739279	0.591145	0.125059	0.900477	NA	1	3	5	5	5	3	2	6	12	3	gene477	No
Cj0504c	3.13412	1.27694	0.705971	1.80877	0.0704868	NA	3	1	1	2	1	3	5	3	8	7	gene480	No
Cj0505c	9.05644	0.874626	0.436659	2.00299	0.0451779	NA	7	5	3	9	5	9	11	9	13	28	gene481	No
Cj0510c	2.81907	-0.0824824	0.691109	-0.119348	0.905	NA	3	3	1	3	3	1	5	2	3	5	gene486	No
Cj0511	63.1656	-0.156183	0.195234	-0.799979	0.423723	0.775996	48	70	47	76	72	36	44	57	135	112	gene487	No
Cj0515	7.6527	0.291584	0.481492	0.605584	0.544791	NA	6	8	3	6	8	10	2	8	21	9	gene491	No
Cj0519	12.6706	0.0740806	0.350465	0.211378	0.832592	NA	7	12	11	14	15	8	5	17	31	23	gene495	No
Cj0520	6.05853	0.645613	0.49901	1.29379	0.195738	NA	3	1	8	4	6	3	7	8	16	13	gene496	No
Cj0529c	6.50971	-0.657244	0.489413	-1.34292	0.179297	NA	1	11	11	7	10	3	5	1	13	13	gene502	No
Cj0530	10.7796	1.1826	0.455963	2.59363	0.00949696	NA	3	5	2	10	11	15	9	21	16	21	gene503	No
Cj0539	6.4988	-0.45334	0.547461	-0.828078	0.407626	NA	1	5	3	13	17	1	5	8	17	6	gene512	No
Cj0540	4.83728	-0.500526	0.525779	-0.951969	0.341113	NA	4	3	5	7	7	3	3	5	6	7	gene513	No
Cj0541	4.4906	0.760353	0.557326	1.36429	0.172477	NA	1	5	3	5	2	5	6	3	10	11	gene514	No
Cj0544	3.74846	-1.64514	0.70507	-2.33331	0.0196321	NA	1	5	9	12	1	3	1	1	4	2	gene517	No
Cj0550	14.6121	-0.177687	0.342631	-0.518597	0.604042	NA	11	12	19	16	13	6	19	14	24	19	gene523	No
Cj0552	44.9944	-0.375273	0.221292	-1.69583	0.0899175	0.462923	37	51	53	52	41	29	33	32	84	65	gene526	No
Cj0553	42.8512	-0.187206	0.224732	-0.83302	0.404833	0.775335	28	47	31	59	54	23	27	40	76	95	gene527	No
Cj0554	83.2177	-0.274226	0.245285	-1.11799	0.263572	0.664448	39	110	56	130	115	27	86	82	167	120	gene528	No
Cj0555	3.72169	-0.109724	0.63394	-0.173082	0.862587	NA	3	9	1	5	1	2	1	3	11	8	gene529	No
Cj0556	3.56076	-0.166201	0.660457	-0.251646	0.801315	NA	3	3	3	2	5	6	1	2	6	3	gene530	No
Cj0557c	5.03549	0.488322	0.591432	0.82566	0.408997	NA	1	10	1	6	3	7	1	3	13	15	gene531	No
Cj0559	75.6977	-0.166327	0.179262	-0.927843	0.353489	0.737913	55	85	67	103	69	37	67	63	150	142	gene533	No
Cj0560	2.46092	0.26749	0.819879	0.326255	0.744231	NA	1	1	1	5	2	5	3	1	1	3	gene534	No
Cj0561c	5.77048	0.385735	0.504558	0.7645	0.44457	NA	3	5	5	3	7	3	5	11	9	11	gene535	No
Cj0563	1.92383	-0.416155	0.856499	-0.485878	0.627053	NA	1	1	1	7	1	1	3	1	1	4	gene537	No
Cj0564	1.41026	-1.16344	0.980352	-1.18676	0.235323	NA	1	1	1	3	3	1	1	1	1	1	gene538	No
Cj0566	1.33387	-0.346138	1.0129	-0.341729	0.732555	NA	2	1	1	1	1	1	2	1	1	1	gene540	No
Cj0567	1.09742	-0.11683	1.06231	-0.109977	0.912428	NA	1	1	1	1	1	1	1	1	2	1	gene541	No
Cj0571	1.50423	-0.0411806	0.918758	-0.044822	0.964249	NA	1	1	1	1	3	1	1	2	4	1	gene544	No
Cj0573	24.2568	-0.402786	0.287155	-1.40268	0.160712	0.534394	17	26	27	24	34	16	10	27	38	37	gene548	No
Cj0580c	2.06081	0.201216	0.787847	0.255401	0.798414	NA	1	1	1	3	3	1	3	3	3	3	gene555	No
Cj0581	17.6197	-0.488453	0.347823	-1.40431	0.160226	NA	7	11	16	40	30	8	11	12	32	36	gene556	No
Cj0583	7.2207	-0.151188	0.460377	-0.328401	0.742608	NA	3	11	5	12	7	4	1	10	19	12	gene558	No
Cj0584	1.67325	-0.455804	0.861583	-0.529032	0.596783	NA	1	1	3	1	3	1	1	1	3	3	gene559	No
Cj0587	1.34741	-0.0420429	0.993415	-0.0423216	0.966242	NA	1	1	1	2	1	1	1	3	1	1	gene562	No
Cj0590	1.50441	-0.959024	0.93294	-1.02796	0.303969	NA	1	1	3	2	2	1	1	1	1	2	gene565	No
Cj0591c	8.34485	-1.19894	0.465769	-2.57411	0.0100499	NA	13	5	8	18	9	3	3	3	10	14	gene566	No
Cj0592c	27.191	-0.906974	0.291854	-3.10763	0.00188596	0.0851824	26	37	25	47	36	6	12	13	54	49	gene567	No
Cj0593c	2.42026	0.246876	0.776381	0.317984	0.750497	NA	2	1	1	4	2	3	1	3	1	7	gene568	No
Cj0594c	3.68245	-0.0870592	0.630127	-0.138161	0.890113	NA	1	3	3	7	4	3	7	2	3	5	gene569	No
Cj0598	33.5804	-0.018599	0.274426	-0.0677743	0.945965	0.995784	17	25	20	57	46	25	23	30	57	77	gene573	No
Cj0599	8.77743	0.202328	0.42721	0.473603	0.635783	NA	3	6	7	10	14	3	6	15	15	22	gene574	No
Cj0600	1.90654	0.570793	0.857616	0.665558	0.505694	NA	1	1	3	1	1	1	3	2	7	1	gene575	No
Cj0601c	6.61746	0.103796	0.457831	0.226712	0.820647	NA	3	5	6	11	7	1	7	7	13	19	gene576	No
Cj0602c	3.65764	-0.908008	0.640168	-1.41839	0.156077	NA	3	4	1	5	9	3	3	1	5	3	gene577	No
Cj0604	33.7256	-0.168416	0.244277	-0.689447	0.490542	0.81059	23	44	36	41	26	17	27	22	73	72	gene579	No
Cj0605	32.7446	-0.0363987	0.280898	-0.12958	0.896899	0.995784	31	37	21	46	18	19	30	29	77	48	gene580	No
Cj0606	13.2481	-0.37998	0.377263	-1.0072	0.313838	NA	10	21	5	16	21	2	11	11	29	26	gene581	No
Cj0607	9.31493	0.0583026	0.410036	0.142189	0.886931	NA	1	11	7	11	15	9	7	7	16	21	gene582	No
Cj0608	3.70355	-0.262696	0.586061	-0.44824	0.65398	NA	3	5	3	5	3	1	5	3	7	5	gene583	No
Cj0609c	5.71246	0.0663503	0.478106	0.138777	0.889626	NA	3	5	3	9	7	3	7	5	11	11	gene584	No
Cj0610c	5.62421	-0.0291519	0.508382	-0.0573424	0.954272	NA	1	9	7	9	3	1	5	7	9	16	gene585	No
Cj0611c	6.64979	-0.548414	0.495816	-1.10608	0.26869	NA	2	8	9	6	12	7	6	1	9	9	gene586	No
Cj0619	4.11921	0.218604	0.605137	0.361247	0.717915	NA	1	7	3	4	5	1	1	3	18	12	gene593	No
Cj0620	1.97353	0.430569	0.818925	0.525774	0.599045	NA	1	1	1	4	1	3	1	1	5	4	gene594	No
Cj0621	5.58743	0.890583	0.524697	1.69733	0.0896349	NA	1	3	3	4	8	3	11	5	12	15	gene595	No
Cj0628	248.445	1.34313	0.161309	8.32647	8.32862e-17	2.25705e-14	68	133	115	176	185	235	280	332	698	716	gene602	No
Cj0630c	1.9566	0.12995	0.846419	0.153529	0.877981	NA	2	3	1	1	1	1	3	3	3	1	gene603	No
Cj0631c	3.3506	0.0599835	0.642952	0.0932939	0.92567	NA	2	3	1	5	5	1	1	7	5	8	gene604	No
Cj0633	12.7814	-0.138302	0.388635	-0.355866	0.721941	NA	11	12	20	13	5	6	15	7	21	28	gene606	No
Cj0635	1.9098	-0.0940529	0.844638	-0.111353	0.911336	NA	1	1	1	3	3	1	3	3	1	2	gene608	No
Cj0636	1.35284	-1.02107	0.999937	-1.02114	0.307189	NA	1	1	3	2	1	1	1	1	1	1	gene609	No
Cj0644	8.7637	0.663705	0.416553	1.59332	0.111087	NA	1	5	6	9	12	8	9	11	20	19	gene617	No
Cj0645	6.26198	0.423323	0.521935	0.811065	0.417328	NA	3	7	6	6	2	9	7	5	13	5	gene618	No
Cj0646	8.20145	-0.222855	0.473398	-0.470756	0.637815	NA	6	8	13	6	7	7	7	3	24	6	gene619	No
Cj0647	4.97072	0.436778	0.605967	0.720794	0.471036	NA	5	2	3	5	4	1	13	1	9	11	gene620	No
Cj0648	3.67184	0.593496	0.642381	0.9239	0.355538	NA	2	2	4	2	3	3	8	2	8	4	gene621	No
Cj0649	6.88192	-0.457847	0.453005	-1.01069	0.312166	NA	5	11	4	7	10	4	7	5	11	8	gene622	No
Cj0653c	6.68417	0.194325	0.481439	0.403633	0.686482	NA	1	5	9	5	9	7	7	7	9	11	gene626	No
Cj0659c	1.16279	-0.0413016	1.05945	-0.0389839	0.968903	NA	1	1	1	1	1	1	2	1	1	1	gene628	No
Cj0660c	1.71518	-0.258923	0.919211	-0.281679	0.778189	NA	1	1	3	1	2	1	4	1	1	1	gene629	No
Cj0667	5.34713	-0.405527	0.525643	-0.771488	0.440418	NA	3	3	5	9	9	3	2	8	5	10	gene635	No
Cj0668	5.02786	-0.634823	0.602881	-1.05298	0.292349	NA	1	8	4	13	5	1	7	6	1	8	gene636	No
Cj0669	9.48477	-0.582358	0.448508	-1.29843	0.194138	NA	13	10	7	18	4	1	9	9	12	17	gene637	No
Cj0681	24.8715	-0.378033	0.355268	-1.06408	0.287292	0.685958	9	22	14	46	52	6	22	17	54	52	gene646	No
Cj0682	6.59686	0.438601	0.503785	0.870612	0.383966	NA	1	5	2	6	14	3	8	8	20	11	gene647	No
Cj0683	1.82998	-0.273224	0.869317	-0.314298	0.753295	NA	1	1	2	4	1	3	1	1	3	1	gene648	No
Cj0690c	8.85254	0.0964227	0.416728	0.231381	0.817019	NA	6	7	9	13	6	7	3	7	18	26	gene655	No
Cj0691	1.82553	1.34418	0.886382	1.51648	0.129398	NA	1	1	1	1	1	1	1	3	6	7	gene656	No
Cj0692c	2.21275	0.348215	0.77145	0.451377	0.651718	NA	1	1	2	1	4	1	3	3	3	5	gene657	No
Cj0693c	6.82346	0.827248	0.46897	1.76397	0.0777376	NA	5	5	5	5	3	3	9	7	15	23	gene658	No
Cj0694	32.481	0.016203	0.312786	0.0518023	0.958686	0.995784	9	41	17	59	40	11	23	36	79	78	gene659	No
Cj0700	67.513	0.0869509	0.197248	0.440821	0.659343	0.878462	30	66	54	93	76	39	74	52	144	139	gene665	No
Cj0701	55.339	0.543905	0.244923	2.22072	0.0263701	0.276221	34	37	48	63	27	37	70	72	102	112	gene666	No
Cj0703	14.1112	-0.279671	0.32999	-0.847515	0.396708	NA	6	15	22	19	13	6	11	13	26	27	gene668	No
Cj0705	5.81998	-0.24629	0.534223	-0.461025	0.644781	NA	7	4	3	9	7	1	6	1	19	11	gene670	No
Cj0706	36.1823	0.271023	0.240917	1.12496	0.260604	0.660381	13	29	33	50	33	31	39	33	70	68	gene671	No
Cj0708	10.9736	0.0555817	0.385652	0.144124	0.885402	NA	9	9	9	19	5	7	5	13	23	24	gene673	No
Cj0711	33.2035	0.00426114	0.355397	0.0119898	0.990434	0.995784	12	19	13	57	65	16	37	36	63	55	gene676	No
Cj0715	505.814	-0.116683	0.138371	-0.843264	0.399081	0.774484	323	609	498	655	409	295	411	454	1023	906	gene680	No
Cj0716	795.667	-0.138505	0.141046	-0.981979	0.32611	0.718771	526	963	783	971	690	383	664	739	1555	1577	gene681	No
Cj0717	27.922	-0.181314	0.315581	-0.574541	0.565602	0.8367	26	22	42	23	19	14	30	21	59	38	gene682	No
Cj0719c	13.5046	0.00200895	0.397444	0.00505467	0.995967	NA	1	19	12	27	10	11	6	18	27	23	gene684	No
Cj0721c	5.98461	-0.144318	0.564542	-0.255637	0.798231	NA	3	2	4	13	9	1	7	9	3	15	gene686	No
Cj0722c	2.34902	0.570396	0.756278	0.754215	0.45072	NA	1	1	1	1	5	1	3	3	6	5	gene687	No
Cj0723c	4.92594	0.993496	0.589012	1.68672	0.091658	NA	1	3	3	3	5	5	10	7	5	8	gene688	No
Cj0724	6.64318	-0.59793	0.479717	-1.24642	0.21261	NA	1	11	9	9	11	1	2	8	12	14	gene689	No
Cj0727	1.76027	-1.06152	0.870209	-1.21984	0.222525	NA	1	3	3	1	3	1	1	1	3	1	gene692	No
Cj0728	1.47214	0.242023	0.944095	0.256354	0.797677	NA	1	2	1	1	1	1	3	1	3	1	gene693	No
Cj0730	1.3286	-1.00534	1.00068	-1.00466	0.315063	NA	1	1	1	2	3	1	1	1	1	1	gene695	No
Cj0732	1.2964	-0.599141	0.991384	-0.604348	0.545612	NA	1	1	1	1	3	1	1	1	2	1	gene697	No
Cj0733	1.18169	-0.357575	1.02063	-0.350347	0.726078	NA	1	1	1	2	1	1	1	1	1	2	gene698	No
Cj0735	2.9723	-0.261096	0.65425	-0.399078	0.689836	NA	2	3	3	5	2	2	3	3	5	3	gene700	No
Cj0736	1.12962	-0.586882	1.05952	-0.553914	0.579638	NA	1	1	1	2	1	1	1	1	1	1	gene701	No
Cj0747	1.10003	-0.111907	1.06218	-0.105356	0.916093	NA	1	1	1	1	1	1	1	1	1	2	gene709	No
Cj0748	1.35929	-0.0338751	0.993343	-0.0341021	0.972796	NA	1	1	1	2	1	1	3	1	1	1	gene710	No
Cj0760	12.2628	-0.366265	0.389902	-0.939377	0.347537	NA	11	15	17	8	11	3	15	13	17	16	gene717	No
Cj0761	5.31314	-0.283712	0.491147	-0.577652	0.563499	NA	2	8	5	8	6	3	4	3	9	13	gene718	No
Cj0768c	2.44639	0.939393	0.749669	1.25308	0.210178	NA	1	1	2	3	1	1	3	5	5	6	gene725	No
Cj0770c	6.89322	0.121718	0.564414	0.215653	0.829258	NA	9	5	7	5	1	11	3	3	10	12	gene727	No
Cj0771c	9.52352	0.079943	0.480724	0.166297	0.867923	NA	3	16	16	9	1	3	8	12	16	26	gene728	No
Cj0772c	38.4363	0.214005	0.267417	0.800269	0.423555	0.775996	14	47	46	43	24	17	32	39	109	85	gene729	No
Cj0773c	3.78254	1.15162	0.692862	1.66211	0.0964901	NA	1	5	3	1	1	1	8	7	3	12	gene730	No
Cj0774c	26.6342	0.00126797	0.257654	0.00492119	0.996073	0.9971	13	30	28	24	30	19	25	25	45	49	gene731	No
Cj0776c	71.5507	-0.722464	0.190983	-3.78287	0.000155029	0.0120037	49	90	79	98	109	25	54	54	116	96	gene733	No
Cj0777	6.06001	0.115447	0.474943	0.243075	0.807947	NA	3	5	7	5	7	3	7	8	9	11	gene734	No
Cj0786	2.24115	-0.706128	0.767013	-0.920621	0.357248	NA	1	3	3	4	2	2	2	1	1	4	gene743	No
Cj0787	11.1335	0.41081	0.392515	1.04661	0.29528	NA	3	10	11	14	7	11	14	14	19	14	gene744	No
Cj0788	11.2821	-0.104661	0.385914	-0.271202	0.786235	NA	5	19	8	12	11	11	11	8	22	12	gene745	No
Cj0791c	5.15991	0.0809227	0.542399	0.149194	0.881401	NA	3	3	3	3	11	5	5	3	8	11	gene748	No
Cj0792	2.17728	-0.254066	0.814474	-0.311939	0.755087	NA	3	1	1	3	2	3	1	1	5	1	gene749	No
Cj0794	2.23307	-0.550944	0.771097	-0.714494	0.474922	NA	1	2	1	2	7	1	1	2	5	3	gene751	No
Cj0796c	9.53292	0.128452	0.444137	0.289216	0.772416	NA	1	12	9	14	10	4	11	11	8	30	gene753	No
Cj0797c	6.57964	0.250427	0.499217	0.50164	0.615921	NA	3	9	5	3	8	4	5	11	6	17	gene754	No
Cj0800c	8.59507	-1.02725	0.466852	-2.20039	0.0277794	NA	5	4	10	15	21	3	9	5	10	7	gene757	No
Cj0801	1.77863	0.463102	0.850212	0.54469	0.585967	NA	1	1	1	1	3	1	3	1	5	3	gene758	No
Cj0805	24.9773	-0.0674921	0.261791	-0.257809	0.796554	0.95516	16	31	19	26	29	14	17	28	53	43	gene762	No
Cj0807	58.0857	0.343356	0.204512	1.6789	0.0931717	0.462923	21	68	51	62	47	35	62	56	145	124	gene764	No
Cj0808c	2.88095	-0.0412596	0.67821	-0.060836	0.95149	NA	3	4	2	2	2	2	4	1	6	4	gene765	No
Cj0809c	3.85864	0.0752256	0.640528	0.117443	0.906509	NA	3	1	1	7	7	1	1	3	14	11	gene766	No
Cj0818	2.21108	-0.523821	0.748362	-0.699957	0.483954	NA	1	3	3	5	1	1	2	1	3	5	gene773	No
Cj0819	1.65487	0.131333	0.875895	0.149942	0.88081	NA	1	1	1	4	1	1	1	1	2	7	gene774	No
Cj0823	3.87154	-0.674039	0.598707	-1.12582	0.26024	NA	3	1	6	7	6	1	1	4	7	7	gene778	No
Cj0825	1.24123	-0.820663	1.02355	-0.801778	0.422681	NA	1	1	2	2	1	1	1	1	1	1	gene780	No
Cj0826	3.35737	-0.431391	0.706744	-0.610393	0.541602	NA	1	1	1	9	7	5	1	1	5	5	gene781	No
Cj0829c	1.3414	0.127758	0.963236	0.132634	0.894483	NA	1	2	1	1	1	1	1	1	5	1	gene784	No
Cj0830	3.27672	0.62381	0.692728	0.900511	0.367848	NA	3	1	1	3	3	4	6	2	6	3	gene785	No
Cj0832c	45.1661	-0.174374	0.240214	-0.725913	0.467892	0.791196	34	53	46	48	43	30	29	24	97	102	gene787	No
Cj0833c	89.9598	-0.294584	0.202797	-1.45261	0.146332	0.52179	46	92	80	113	148	46	71	71	163	172	gene788	No
Cj0834c	90.2224	-0.0255802	0.234615	-0.10903	0.913179	0.995784	76	95	94	96	52	63	96	68	165	149	gene789	No
Cj0837c	3.77933	-0.79957	0.603251	-1.32544	0.185027	NA	1	6	6	4	6	2	1	5	5	4	gene792	No
Cj0839c	4.39146	-0.864779	0.619014	-1.39703	0.162405	NA	6	8	6	1	3	3	1	4	4	6	gene794	No
Cj0842	4.88671	-0.89917	0.53685	-1.6749	0.093954	NA	2	9	8	7	5	2	4	2	4	10	gene797	No
Cj0843c	18.7704	0.0944026	0.309316	0.305198	0.760216	NA	11	11	19	17	27	10	21	17	41	33	gene798	No
Cj0844c	2.90805	-0.257956	0.748658	-0.344559	0.730426	NA	3	4	2	1	3	4	1	4	1	3	gene799	No
Cj0846	4.66238	0.00827303	0.585625	0.0141268	0.988729	NA	2	7	3	4	7	3	2	3	21	4	gene801	No
Cj0848c	2.19549	0.504896	0.809362	0.62382	0.532746	NA	1	1	3	1	2	1	4	4	2	3	gene803	No
Cj0849c	5.88951	0.414503	0.542162	0.764537	0.444548	NA	3	3	10	1	5	7	6	5	9	11	gene804	No
Cj0850c	3.18707	0.116653	0.687173	0.169758	0.865201	NA	3	1	4	3	3	3	1	1	4	13	gene805	No
Cj0851c	1.45489	0.250585	0.931617	0.268978	0.787946	NA	1	1	1	2	1	1	2	2	2	2	gene806	No
Cj0852c	15.6651	0.301196	0.325494	0.925351	0.354783	NA	9	12	12	16	16	10	18	22	24	28	gene807	No
Cj0854c	20.1007	0.746816	0.337565	2.21236	0.0269419	NA	15	20	11	15	8	13	28	14	43	65	gene809	No
Cj0859c	26.7807	-0.617879	0.27577	-2.24056	0.0250546	0.276221	11	36	36	36	37	17	14	24	32	43	gene814	No
Cj0860	2.64916	-0.363641	0.705526	-0.515417	0.606261	NA	2	3	5	3	1	1	1	3	3	7	gene815	No
Cj0864	3.26905	-1.28903	0.732227	-1.76043	0.0783352	NA	3	8	2	7	1	3	3	1	1	2	gene819	No
Cj0878	1.91389	-0.642246	0.810716	-0.792196	0.428246	NA	1	2	2	4	2	2	1	1	3	2	gene825	No
Cj0879c	4.45158	0.508929	0.570496	0.892082	0.372349	NA	1	3	2	5	7	5	5	1	12	11	gene826	No
Cj0880c	2.00036	-0.563892	0.786879	-0.716618	0.47361	NA	1	5	1	3	2	1	1	1	3	5	gene827	No
Cj0881c	4.13789	-0.0633064	0.669502	-0.0945574	0.924666	NA	3	4	5	1	5	3	9	3	2	3	gene828	No
Cj0883c	4.00178	0.154113	0.615712	0.2503	0.802355	NA	1	5	7	3	3	1	1	5	17	7	gene830	No
Cj0887c	44.151	-0.209725	0.252833	-0.8295	0.406821	0.775596	23	51	50	69	36	15	53	43	66	78	gene833	No
Cj0888c	5.13777	-0.38757	0.579807	-0.668447	0.503848	NA	1	11	5	1	11	1	5	3	11	11	gene836	No
Cj0889c	1.45414	-1.19607	0.973111	-1.22912	0.219026	NA	1	2	2	1	3	1	1	1	1	1	gene837	No
Cj0890c	4.53017	0.472433	0.563469	0.838437	0.401786	NA	1	3	3	8	4	5	1	5	15	9	gene838	No
Cj0892c	26.1168	0.244915	0.317076	0.772417	0.439867	0.775996	27	18	19	20	20	23	17	34	44	47	gene840	No
Cj0898	53.4247	-0.490038	0.232785	-2.1051	0.0352822	0.313491	27	65	51	96	71	15	36	45	102	105	gene846	No
Cj0900c	5.40027	0.0766486	0.534094	0.143512	0.885886	NA	1	3	8	4	10	1	7	4	11	15	gene848	No
Cj0901	2.77574	0.596836	0.715975	0.833599	0.404507	NA	1	3	3	2	1	3	3	4	7	2	gene849	No
Cj0903c	181.018	0.010008	0.237392	0.042158	0.966373	0.995784	122	192	225	211	87	137	136	155	339	368	gene851	No
Cj0904c	1.79211	-0.356773	0.864001	-0.412931	0.679657	NA	1	1	3	1	3	1	1	3	1	3	gene852	No
Cj0906c	14.3769	0.420877	0.395875	1.06316	0.287711	NA	2	7	21	15	15	6	25	13	33	27	gene854	No
Cj0909	21.1475	-0.311369	0.313719	-0.992507	0.32095	NA	7	39	16	29	25	13	15	17	28	48	gene856	No
Cj0910	10.415	-0.00161005	0.398871	-0.00403652	0.996779	NA	11	7	8	11	9	9	5	13	20	14	gene857	No
Cj0911	6.41119	-0.409106	0.472497	-0.865837	0.386579	NA	5	6	9	11	5	1	5	3	17	13	gene858	No
Cj0915	2.57585	-1.09398	0.74088	-1.4766	0.139783	NA	1	2	5	2	7	1	1	1	3	5	gene862	No
Cj0916c	3.76509	-0.273808	0.625339	-0.437855	0.661491	NA	1	9	4	5	1	3	5	1	7	5	gene863	No
Cj0919c	22.0057	0.0367546	0.329459	0.111561	0.911172	0.995784	7	25	19	40	17	10	18	37	33	38	gene866	No
Cj0920c	176.955	-0.158462	0.159635	-0.99265	0.32088	0.718771	96	186	191	248	178	88	142	157	407	299	gene867	No
Cj0926	15.0969	-0.294715	0.327955	-0.898645	0.368842	NA	9	16	9	22	23	9	13	16	22	22	gene873	No
Cj0928	6.36313	-1.01412	0.485843	-2.08734	0.0368571	NA	9	7	4	9	10	1	5	3	9	9	gene875	No
Cj0930	22.1928	0.205051	0.309785	0.661916	0.508025	0.817845	7	13	23	32	27	14	13	23	48	62	gene877	No
Cj0934c	7.08945	-0.149659	0.458526	-0.326391	0.744128	NA	6	5	9	11	3	5	5	8	9	13	gene881	No
Cj0935c	13.2405	-0.257496	0.390609	-0.659216	0.509757	NA	2	28	12	21	11	5	14	8	33	22	gene882	No
Cj0937	1.90994	0.718111	0.826653	0.868698	0.385012	NA	1	3	1	1	1	1	1	3	7	4	gene885	No
Cj0939c	1.99226	-0.890245	0.892722	-0.997225	0.318655	NA	5	1	2	1	1	1	1	1	4	1	gene887	No
Cj0941c	8.92875	-0.217533	0.401681	-0.541557	0.588124	NA	3	11	13	9	10	5	7	9	12	19	gene895	No
Cj0944c	4.06644	-0.186378	0.583397	-0.319471	0.74937	NA	3	6	5	3	3	3	4	1	5	11	gene898	No
Cj0945c	4.74281	0.0239436	0.573349	0.041761	0.966689	NA	1	7	3	7	4	7	5	3	7	4	gene899	No
Cj0946	2.8092	-0.0317207	0.717452	-0.044213	0.964735	NA	3	2	1	6	1	1	3	5	5	2	gene900	No
Cj0947c	4.53902	0.418685	0.606885	0.689892	0.490262	NA	3	2	1	10	3	3	1	9	7	13	gene901	No
Cj0948c	3.82373	0.0557729	0.632362	0.0881978	0.92972	NA	5	5	1	2	4	1	5	1	7	12	gene902	No
Cj0949c	7.27418	0.227529	0.475386	0.478619	0.632209	NA	1	5	3	15	11	5	5	5	18	22	gene903	No
Cj0950c	42.6023	0.42625	0.254491	1.67491	0.0939512	0.462923	23	43	27	51	27	36	53	51	64	77	gene904	No
Cj0954c	6.8345	0.565566	0.486316	1.16296	0.244846	NA	6	3	2	9	5	6	4	12	13	13	gene907	No
Cj0957c	8.34255	0.961849	0.443963	2.16651	0.0302726	NA	2	3	5	10	8	3	15	10	19	25	gene910	No
Cj0958c	11.5156	0.425724	0.380365	1.11925	0.263034	NA	5	7	7	15	14	5	8	20	31	22	gene911	No
Cj0959c	4.15115	0.793119	0.581928	1.36292	0.172909	NA	2	2	2	5	3	5	5	4	9	8	gene912	No
Cj0962	1.81877	0.397451	0.861881	0.461144	0.644696	NA	1	1	3	1	1	1	4	1	3	3	gene915	No
Cj0963	2.04343	-0.380402	0.81099	-0.469059	0.639028	NA	1	1	4	4	1	1	1	3	5	1	gene916	No
Cj0964	6.68042	-0.220808	0.469847	-0.469957	0.638386	NA	4	7	4	12	7	3	9	8	9	7	gene917	No
Cj0965c	10.5574	-0.290581	0.399966	-0.726514	0.467523	NA	7	7	11	21	11	1	9	13	16	24	gene918	No
Cj0967	3.49298	1.30326	0.732823	1.77841	0.0753369	NA	1	1	3	3	1	5	6	5	9	1	gene919	No
Cj0970	1.23913	-0.818562	1.03104	-0.793919	0.427242	NA	1	3	1	1	1	1	1	1	1	1	gene921	No
Cj0976	4.20322	0.197856	0.676289	0.292561	0.769858	NA	5	3	1	7	1	5	7	1	9	2	gene927	No
Cj0977	16.8899	0.157159	0.322562	0.48722	0.626102	NA	13	13	21	14	13	9	14	13	46	36	gene928	No
Cj0978c	3.4629	0.0552281	0.62588	0.0882407	0.929685	NA	1	3	7	3	2	2	5	2	6	7	gene929	No
Cj0979c	3.22869	-0.236662	0.635196	-0.37258	0.709461	NA	1	3	3	3	7	1	2	5	6	5	gene930	No
Cj0980	97.771	-0.163623	0.176528	-0.926896	0.353981	0.737913	45	109	98	130	120	47	78	97	195	179	gene931	No
Cj0983	29.9466	-0.0180709	0.338278	-0.0534204	0.957397	0.995784	16	25	19	18	64	15	25	35	59	54	gene934	No
Cj0984	1.90991	0.395262	0.847211	0.466545	0.640826	NA	3	1	1	1	1	1	1	3	5	3	gene935	No
Cj0988c	1.09742	-0.11683	1.06231	-0.109977	0.912428	NA	1	1	1	1	1	1	1	1	2	1	gene938	No
Cj0989	1.69226	-0.484581	0.903124	-0.536561	0.591571	NA	1	1	5	1	1	1	1	1	5	1	gene939	No
Cj0990c	4.1923	-0.4756	0.58051	-0.81928	0.412627	NA	5	4	7	3	3	2	1	3	9	8	gene940	No
Cj0991c	15.8621	-0.0205857	0.383273	-0.0537101	0.957166	NA	11	24	13	10	14	14	13	21	27	12	gene941	No
Cj0993c	28.2924	0.0431615	0.27837	0.155051	0.876781	0.995784	20	23	38	28	18	22	26	24	57	45	gene943	No
Cj0997	2.17079	-0.328194	0.815143	-0.402622	0.687227	NA	3	5	1	1	1	1	1	1	8	2	gene947	No
Cj0998c	225.978	-0.392903	0.215685	-1.82165	0.068508	0.399261	108	235	219	337	356	73	208	204	396	385	gene948	No
Cj0999c	1.42863	0.627396	0.962391	0.651913	0.514457	NA	1	1	1	1	1	1	3	1	3	2	gene949	No
Cj1000	3.92035	-0.275357	0.690988	-0.398497	0.690264	NA	3	3	9	3	1	3	1	5	1	11	gene950	No
Cj1002c	2.85424	-0.0880529	0.709047	-0.124185	0.901169	NA	3	1	5	2	2	1	1	5	7	3	gene952	No
Cj1003c	2.97247	0.15122	0.654719	0.230969	0.817339	NA	3	3	3	3	1	1	3	3	7	6	gene953	No
Cj1004	1.66666	0.262468	0.891536	0.2944	0.768452	NA	1	3	1	1	1	1	3	1	5	1	gene954	No
Cj1005c	23.1621	0.265541	0.307823	0.86264	0.388335	0.774484	9	27	19	33	17	5	21	31	62	55	gene955	No
Cj1006c	18.7153	0.409356	0.307809	1.3299	0.183551	NA	11	18	8	17	21	19	15	17	38	42	gene956	No
Cj1007c	18.1664	-0.358949	0.351715	-1.02057	0.307458	NA	3	19	21	41	21	12	11	9	40	36	gene957	No
Cj1009c	8.41361	0.29129	0.459772	0.633553	0.526372	NA	7	3	3	15	7	9	7	7	11	21	gene959	No
Cj1011	1.62784	-0.895137	0.891647	-1.00392	0.31542	NA	1	2	1	2	4	1	1	1	1	3	gene961	No
Cj1012c	2.69595	0.866491	0.717073	1.20837	0.226904	NA	1	3	3	1	1	1	4	4	5	8	gene963	No
Cj1013c	20.0877	-0.305528	0.309603	-0.986838	0.323722	NA	9	30	24	33	14	5	20	17	43	35	gene964	No
Cj1020c	6.90286	0.885223	0.593869	1.4906	0.136066	NA	3	1	1	6	11	12	5	11	7	10	gene971	No
Cj1021c	4.91745	0.131654	0.618314	0.212924	0.831386	NA	3	1	5	7	5	9	1	3	4	11	gene972	No
Cj1022c	9.14192	0.563444	0.452233	1.24592	0.212795	NA	2	8	9	15	3	3	13	13	30	12	gene973	No
Cj1025c	3.17241	0.214583	0.644823	0.332778	0.739302	NA	1	2	5	3	3	3	3	1	6	9	gene976	No
Cj1026c	50.6222	-0.194187	0.216771	-0.895818	0.37035	0.758725	26	55	56	74	51	27	44	33	89	117	gene977	No
Cj1028c	7.36857	-0.435774	0.441868	-0.986208	0.324031	NA	3	9	7	13	9	3	9	7	7	12	gene979	No
Cj1034c	6.48682	-0.380423	0.489118	-0.777773	0.436703	NA	3	6	9	9	7	7	7	1	11	7	gene985	No
Cj1035c	9.72449	-0.324743	0.460881	-0.704614	0.481051	NA	8	8	9	13	11	11	7	4	24	4	gene986	No
Cj1036c	16.2718	-0.428773	0.337999	-1.26856	0.204596	NA	16	25	14	15	14	10	10	18	26	18	gene987	No
Cj1038	2.02921	-0.480088	0.867798	-0.553225	0.580109	NA	1	5	1	3	1	1	1	5	1	1	gene989	No
Cj1040c	2.62799	0.602305	0.743812	0.809754	0.418081	NA	3	1	1	3	1	3	4	1	6	4	gene991	No
Cj1041c	7.21883	0.678813	0.453891	1.49554	0.134773	NA	1	9	5	7	5	5	9	11	19	11	gene992	No
Cj1042c	1.7703	0.46613	0.853606	0.546072	0.585016	NA	1	1	2	2	1	1	3	1	6	2	gene993	No
Cj1043c	10.7009	-0.196332	0.40188	-0.488534	0.625172	NA	8	13	12	6	14	5	7	10	31	12	gene994	No
Cj1049c	2.98937	0.117089	0.675827	0.173253	0.862453	NA	3	1	3	5	1	3	1	3	7	5	gene1000	No
Cj1053c	3.2282	0.256037	0.645268	0.396791	0.691522	NA	3	2	2	4	2	3	3	4	6	4	gene1004	No
Cj1055c	5.63013	-0.0356751	0.547984	-0.0651025	0.948092	NA	1	7	4	14	3	3	3	11	6	11	gene1006	No
Cj1056c	22.4538	-0.177561	0.282822	-0.627821	0.530121	0.820199	13	20	25	32	22	16	26	14	36	35	gene1007	No
Cj1057c	15.2609	-0.0299152	0.333899	-0.0895936	0.92861	NA	13	11	11	17	18	10	12	20	22	25	gene1008	No
Cj1060c	9.36326	0.103486	0.410575	0.252051	0.801001	NA	1	10	9	12	14	4	5	12	27	19	gene1011	No
Cj1062	7.97743	-0.0416733	0.421717	-0.0988183	0.921283	NA	3	11	9	11	5	5	5	11	13	15	gene1013	No
Cj1063	2.08668	-0.765786	0.817679	-0.936536	0.348997	NA	1	2	3	1	5	1	1	3	1	3	gene1014	No
Cj1068	4.49637	-0.223463	0.585547	-0.381631	0.702735	NA	3	1	5	9	5	1	3	9	6	6	gene1018	No
Cj1069	1.58044	0.468922	0.901008	0.520442	0.602755	NA	1	1	2	1	1	1	1	3	3	3	gene1019	No
Cj1074c	12.6045	0.123101	0.374919	0.32834	0.742654	NA	1	11	9	21	19	7	15	14	25	22	gene1024	No
Cj1075	14.4036	-0.246573	0.33081	-0.745361	0.456054	NA	9	23	13	21	10	6	11	12	25	33	gene1025	No
Cj1078	1.26849	-0.418326	1.01507	-0.412117	0.680254	NA	2	1	1	1	1	1	1	1	2	1	gene1028	No
Cj1079	1.48903	-0.481687	0.960355	-0.501572	0.615969	NA	3	1	1	1	1	1	1	1	3	1	gene1029	No
Cj1083c	6.97838	0.454012	0.485856	0.934458	0.350068	NA	5	4	5	5	7	7	11	5	7	15	gene1033	No
Cj1084c	5.56621	0.466634	0.568467	0.820864	0.411724	NA	7	3	3	3	3	6	6	8	5	8	gene1034	No
Cj1086c	18.4316	0.225096	0.309333	0.72768	0.466809	NA	10	17	19	23	10	18	19	15	34	32	gene1036	No
Cj1087c	17.2312	0.150566	0.30877	0.487632	0.62581	NA	15	15	9	18	19	8	17	17	37	37	gene1037	No
Cj1089c	5.16325	-0.950009	0.552912	-1.71819	0.0857616	NA	4	5	12	3	7	1	5	3	8	5	gene1039	No
Cj1090c	8.83336	-0.313529	0.412287	-0.760463	0.446978	NA	8	5	6	13	13	7	7	5	15	14	gene1040	No
Cj1095	3.50776	-0.214358	0.606284	-0.35356	0.723669	NA	2	4	1	5	6	2	3	4	5	6	gene1045	No
Cj1097	4.49532	-0.844724	0.595407	-1.41873	0.155977	NA	1	9	3	9	9	1	1	1	13	9	gene1047	No
Cj1099	12.5655	-0.158204	0.34737	-0.455433	0.648798	NA	7	11	12	24	10	9	8	12	26	20	gene1049	No
Cj1100	2.28718	1.54871	0.863836	1.79283	0.0730008	NA	1	1	1	1	1	4	3	3	5	3	gene1050	No
Cj1101	4.26551	0.0404547	0.607518	0.0665901	0.946908	NA	3	4	2	10	1	5	1	5	10	5	gene1051	No
Cj1104	6.06533	-0.164707	0.498949	-0.330108	0.741319	NA	2	6	3	13	9	4	3	3	11	19	gene1054	No
Cj1106	23.4696	-0.320927	0.323381	-0.992413	0.320996	0.718771	9	31	16	23	48	11	18	25	46	32	gene1056	No
Cj1110c	153.573	-0.446965	0.184692	-2.42006	0.0155182	0.243336	87	218	119	252	191	72	93	137	266	278	gene1060	No
Cj1111c	2.29717	-0.572789	0.76717	-0.746626	0.455289	NA	3	1	3	3	2	2	1	1	2	5	gene1061	No
Cj1112c	8.92613	-0.932649	0.441398	-2.11294	0.0346055	NA	5	11	5	21	17	3	7	3	9	19	gene1062	No
Cj1113	1.79787	0.474532	0.874129	0.542863	0.587224	NA	1	1	1	3	1	1	1	5	3	2	gene1063	No
Cj1115c	9.69163	0.290758	0.429467	0.677022	0.498392	NA	1	13	11	11	9	3	5	10	28	33	gene1065	No
Cj1122c	1.79533	1.05868	0.913716	1.15865	0.2466	NA	1	1	1	1	1	3	1	3	3	3	gene1072	No
Cj1132c	6.94873	-0.870532	0.473142	-1.8399	0.0657836	NA	5	3	8	18	10	3	3	5	9	12	gene1082	No
Cj1135	7.86014	-0.0155898	0.445623	-0.0349842	0.972092	NA	3	6	7	17	7	3	11	3	18	18	gene1085	No
Cj1136	5.15231	-0.304702	0.538525	-0.565808	0.571524	NA	1	9	1	7	11	3	4	3	10	11	gene1086	No
Cj1137c	1.40245	-1.15834	0.980495	-1.18138	0.237451	NA	1	3	1	3	1	1	1	1	1	1	gene1087	No
Cj1138	1.80853	-0.203129	0.849631	-0.239079	0.811044	NA	1	1	3	3	1	1	1	3	1	4	gene1088	No
Cj1145c	5.50203	0.013139	0.521786	0.0251807	0.979911	NA	1	7	2	5	12	3	5	7	12	8	gene1094	No
Cj1153	240.674	-0.615321	0.33085	-1.85982	0.0629109	0.382004	92	271	158	518	443	41	215	220	440	344	gene1101	No
Cj1154c	1.86506	0.235181	0.826311	0.284615	0.775939	NA	1	3	1	2	1	1	3	2	2	4	gene1102	No
Cj1155c	6.21605	0.465433	0.481458	0.966715	0.333686	NA	3	7	5	7	3	7	4	3	16	17	gene1103	No
Cj1161c	15.599	0.0599793	0.31998	0.187447	0.85131	NA	9	15	16	14	19	5	18	13	33	36	gene1109	No
Cj1162c	3.66461	-0.134667	0.615571	-0.218768	0.826831	NA	2	3	1	5	7	4	3	2	8	4	gene1110	No
Cj1163c	9.3161	0.331196	0.425112	0.779079	0.435933	NA	7	11	3	10	9	4	10	4	31	24	gene1111	No
Cj1164c	12.0359	-0.607192	0.381885	-1.58999	0.111838	NA	11	10	13	22	13	1	8	16	16	20	gene1112	No
Cj1165c	1.66072	0.258938	0.884356	0.292799	0.769676	NA	1	3	1	1	1	1	2	2	5	1	gene1113	No
Cj1166c	3.05828	-0.263016	0.712844	-0.368967	0.712152	NA	1	6	1	7	1	3	4	3	2	3	gene1114	No
Cj1168c	4.02612	-0.319615	0.605938	-0.527472	0.597866	NA	5	8	1	3	3	3	1	4	7	7	gene1116	No
Cj1169c	3.27245	-0.453437	0.641184	-0.707187	0.47945	NA	1	3	6	3	6	1	1	2	10	6	gene1117	No
Cj1172c	18.674	0.477091	0.298159	1.60012	0.109571	NA	9	22	11	19	15	9	18	21	44	53	gene1120	No
Cj1173	1.2585	-0.195924	0.992729	-0.197359	0.843546	NA	1	1	2	1	1	1	1	1	3	1	gene1121	No
Cj1174	1.51829	0.842449	0.933157	0.902795	0.366635	NA	1	1	1	1	1	1	1	3	4	3	gene1122	No
Cj1178c	60.3103	-0.293247	0.226862	-1.29263	0.19614	0.586161	22	74	48	97	88	37	50	48	114	92	gene1126	No
Cj1180c	3.35422	0.281698	0.626194	0.449857	0.652813	NA	1	6	3	2	3	1	3	4	6	11	gene1128	No
Cj1191c	12.5106	0.38451	0.38551	0.997404	0.318568	NA	5	11	7	11	17	11	9	21	27	15	gene1139	No
Cj1193c	4.96155	0.00742331	0.563689	0.0131692	0.989493	NA	1	1	6	10	6	3	8	5	7	6	gene1141	No
Cj1194	31.8493	-0.0374238	0.269168	-0.139035	0.889422	0.995784	25	32	26	49	19	27	23	21	68	58	gene1142	No
Cj1198	40.8015	-0.187276	0.258586	-0.724233	0.468923	0.791196	21	30	52	59	45	19	42	47	59	63	gene1146	No
Cj1199	1.89423	0.40119	0.881117	0.45532	0.648879	NA	1	3	1	1	1	3	3	1	3	1	gene1147	No
Cj1200	1.21903	-0.645322	1.05359	-0.612497	0.540209	NA	2	1	1	1	1	1	1	1	1	1	gene1148	No
Cj1203c	1.5761	-0.460808	0.946536	-0.486836	0.626375	NA	1	1	1	1	4	1	3	1	1	1	gene1151	No
Cj1207c	18.1672	-0.0417332	0.309466	-0.134856	0.892726	NA	9	28	9	25	18	13	15	18	29	36	gene1155	No
Cj1208	5.46562	0.252608	0.527968	0.478454	0.632327	NA	3	3	5	5	7	3	3	12	9	8	gene1156	No
Cj1209	24.0974	0.31896	0.304788	1.0465	0.295332	0.690712	7	27	20	21	28	17	19	39	37	49	gene1157	No
Cj1210	1.98749	-0.49392	0.803936	-0.614377	0.538966	NA	1	4	1	2	3	1	2	2	4	1	gene1158	No
Cj1211	1.71415	-0.758889	0.868266	-0.874028	0.382103	NA	1	2	3	1	3	1	1	1	4	1	gene1159	No
Cj1214c	13.7781	0.0207445	0.349687	0.0593229	0.952695	NA	7	15	8	18	19	4	11	19	23	34	gene1162	No
Cj1215	7.40135	0.435975	0.517	0.843279	0.399073	NA	3	3	3	7	15	3	5	9	11	31	gene1163	No
Cj1216c	2.85807	-0.0146805	0.764354	-0.0192064	0.984676	NA	1	3	1	1	7	3	1	6	3	2	gene1164	No
Cj1217c	5.2694	-0.376323	0.513302	-0.733141	0.463473	NA	1	8	5	6	9	5	2	4	11	7	gene1165	No
Cj1219c	36.5857	-0.398677	0.269723	-1.4781	0.139381	0.520358	18	55	51	55	22	22	24	29	73	53	gene1167	No
Cj1224	71.3354	-0.34128	0.219046	-1.55803	0.119227	0.50485	39	73	75	80	112	35	59	75	102	114	gene1172	No
Cj1225	19.7694	-0.481961	0.365171	-1.31982	0.186894	NA	11	11	16	24	49	7	15	18	38	29	gene1173	No
Cj1226c	20.178	0.184997	0.307246	0.602113	0.547099	NA	10	21	20	29	13	5	18	24	53	47	gene1175	No
Cj1227c	42.976	0.0840607	0.244239	0.344174	0.730715	0.910454	24	31	49	60	36	25	35	35	122	77	gene1176	No
Cj1232	1.64496	0.144564	0.894486	0.161617	0.871607	NA	1	1	2	1	2	1	3	1	1	4	gene1181	No
Cj1233	3.94218	0.0627249	0.659411	0.0951227	0.924217	NA	3	3	6	3	2	1	6	7	1	7	gene1182	No
Cj1235	9.16421	0.297305	0.405203	0.733718	0.46312	NA	5	5	7	11	10	10	8	8	14	20	gene1184	No
Cj1236	3.19724	-0.435367	0.66566	-0.654038	0.513087	NA	3	4	1	2	7	1	1	5	5	5	gene1185	No
Cj1237c	7.62674	0.358648	0.514106	0.697615	0.485418	NA	1	15	5	9	3	9	2	11	11	19	gene1186	No
Cj1240c	8.71208	-0.0404165	0.417061	-0.0969078	0.9228	NA	5	14	5	9	10	3	9	7	13	25	gene1189	No
Cj1241	1.67711	0.27513	0.892502	0.308269	0.757878	NA	1	3	1	1	1	1	3	1	1	5	gene1190	No
Cj1242	82.2236	-0.529166	0.277749	-1.9052	0.0567543	0.379763	21	109	71	139	152	34	61	70	123	145	gene1191	No
Cj1244	10.8461	0.0429337	0.435627	0.0985562	0.921491	NA	3	14	9	18	9	2	14	20	19	11	gene1193	No
Cj1245c	3.27813	0.6125	0.692355	0.884661	0.376339	NA	1	1	1	6	3	5	3	5	4	4	gene1194	No
Cj1247c	2.49013	0.364023	0.758105	0.480175	0.631103	NA	2	1	2	3	2	1	2	5	8	1	gene1196	No
Cj1249	5.99248	0.712353	0.501927	1.41924	0.15583	NA	3	5	1	7	5	7	7	7	13	9	gene1198	No
Cj1251	9.0376	0.0378895	0.407791	0.0929141	0.925972	NA	6	5	11	13	7	6	7	8	13	24	gene1200	No
Cj1252	8.96765	-0.00751181	0.48274	-0.0155608	0.987585	NA	5	17	5	17	1	6	5	5	20	26	gene1201	No
Cj1254	2.25069	0.0133856	0.731655	0.0182949	0.985404	NA	1	2	2	3	3	1	3	1	6	4	gene1203	No
Cj1255	3.03205	0.659684	0.685097	0.962906	0.335595	NA	1	1	3	3	4	1	2	2	8	15	gene1204	No
Cj1256c	12.672	-0.174284	0.429876	-0.405429	0.685162	NA	1	14	7	29	20	6	9	10	18	39	gene1205	No
Cj1257c	7.79042	-0.175573	0.489098	-0.358973	0.719616	NA	5	7	10	3	12	8	5	5	6	19	gene1206	No
Cj1258	8.02169	-0.22152	0.543794	-0.40736	0.683743	NA	7	18	5	5	3	11	5	5	5	13	gene1207	No
Cj1270c	43.9519	0.425999	0.228434	1.86486	0.0622005	0.382004	21	34	25	52	48	31	39	56	110	81	gene1219	No
Cj1275c	3.30187	-0.424085	0.635001	-0.66785	0.50423	NA	3	5	3	6	1	1	3	3	8	3	gene1224	No
Cj1276c	2.03981	-0.44717	0.765634	-0.584052	0.559185	NA	1	3	1	4	3	1	1	1	4	5	gene1225	No
Cj1277c	12.0656	0.245698	0.373993	0.656959	0.511207	NA	9	11	9	16	7	5	15	13	35	15	gene1226	No
Cj1279c	60.0097	-0.0159363	0.201698	-0.0790104	0.937024	0.995784	38	60	52	76	62	30	57	47	154	104	gene1228	No
Cj1280c	18.4933	0.283516	0.3187	0.889602	0.37368	NA	4	20	11	28	22	8	15	22	48	46	gene1229	No
Cj1285c	5.82332	-0.229362	0.491441	-0.466713	0.640705	NA	3	8	4	9	6	5	3	6	14	5	gene1235	No
Cj1287c	41.3645	-0.0804365	0.25124	-0.320158	0.748849	0.928778	14	47	43	74	34	28	29	31	93	84	gene1237	No
Cj1289	37.0747	-0.197424	0.231598	-0.852442	0.393969	0.774484	25	35	29	54	46	23	25	31	84	59	gene1239	No
Cj1295	8.60158	-0.898793	0.431736	-2.08181	0.0373599	NA	3	12	12	9	17	6	5	6	8	11	gene1245	No
Cj1298	1.45692	-0.273359	0.964917	-0.283298	0.776948	NA	1	3	1	1	1	1	1	3	1	1	gene1247	No
Cj1300	16.141	0.274138	0.317008	0.864766	0.387167	NA	6	17	16	21	11	12	10	19	32	41	gene1249	No
Cj1301	9.97116	0.369391	0.400617	0.922054	0.3565	NA	5	17	7	9	4	6	7	12	25	24	gene1250	No
Cj1302	6.32623	0.143088	0.486278	0.294253	0.768565	NA	1	6	11	7	4	5	8	3	12	14	gene1251	No
Cj1305c	2.7074	-0.71216	0.70738	-1.00676	0.314052	NA	2	3	1	3	7	1	3	1	3	5	gene1254	No
Cj1306c	5.63941	-0.562643	0.542647	-1.03685	0.299807	NA	3	7	7	3	13	1	1	5	15	11	gene1255	No
Cj1307	21.6538	-0.309048	0.286044	-1.08042	0.279954	0.671394	16	30	14	33	23	7	19	17	38	47	gene1256	No
Cj1308	12.2459	0.331664	0.420477	0.788782	0.43024	NA	2	12	7	22	12	4	23	14	28	15	gene1257	No
Cj1309c	33.7937	-0.107387	0.254997	-0.421131	0.673659	0.890545	21	29	45	32	37	15	25	39	66	63	gene1258	No
Cj1310c	16.694	0.779739	0.417369	1.86822	0.0617307	NA	1	6	12	27	17	7	19	34	44	29	gene1259	No
Cj1318	10.2295	-0.0142321	0.400727	-0.0355156	0.971669	NA	6	14	3	9	17	5	12	9	19	19	gene1267	No
Cj1319	9.58889	0.15358	0.401306	0.3827	0.701943	NA	5	14	11	7	5	7	10	10	20	14	gene1268	No
Cj1320	11.8242	0.154622	0.424249	0.36446	0.715515	NA	3	20	7	13	11	17	8	5	26	18	gene1269	No
Cj1324	61.3938	-0.169965	0.221963	-0.765733	0.443835	0.775996	42	62	76	81	47	25	48	51	148	116	gene1272	No
Cj1325	11.7658	-0.325226	0.387897	-0.838434	0.401787	NA	8	4	16	16	17	5	13	10	16	20	gene1273	No
Cj1329	7.23454	0.458138	0.466062	0.982996	0.325609	NA	3	3	11	5	7	4	7	6	15	24	gene1276	No
Cj1330	6.29978	-0.213632	0.576327	-0.370678	0.710877	NA	6	11	4	1	8	2	5	11	13	3	gene1277	No
Cj1334	7.0603	0.563193	0.479668	1.17413	0.240343	NA	1	9	1	11	7	5	9	7	23	11	gene1281	No
Cj1335	5.37538	-0.0256317	0.553228	-0.0463312	0.963046	NA	3	6	3	11	4	1	11	1	9	13	gene1282	No
Cj1340c	3.81905	-0.137962	0.6585	-0.209509	0.834051	NA	1	3	7	7	1	6	1	1	9	5	gene1286	No
Cj1341c	4.01129	-0.570918	0.589566	-0.968371	0.332859	NA	2	4	3	10	4	3	5	2	5	4	gene1287	No
Cj1342c	4.6501	-0.554939	0.558672	-0.993319	0.320555	NA	5	1	5	10	5	1	5	3	7	8	gene1288	No
Cj1343c	2.33808	-0.145766	0.775935	-0.187858	0.850988	NA	1	3	3	3	1	3	3	1	1	4	gene1289	No
Cj1344c	3.14123	-0.532819	0.67313	-0.791553	0.428621	NA	5	2	1	3	5	1	3	3	4	4	gene1290	No
Cj1345c	42.9618	-0.389464	0.261866	-1.48727	0.136944	0.520358	31	67	38	50	48	10	30	32	96	93	gene1291	No
Cj1348c	10.3436	-0.304909	0.443051	-0.688203	0.491325	NA	7	9	4	23	15	3	4	7	21	33	gene1294	No
Cj1349c	3.69138	-0.157341	0.589743	-0.266797	0.789626	NA	3	6	3	2	4	2	3	3	7	7	gene1295	No
Cj1356c	22.1753	-0.11818	0.326361	-0.362113	0.717268	0.906199	13	15	20	26	33	24	11	21	30	37	gene1303	No
Cj1361c	11.4764	0.393948	0.366997	1.07344	0.283075	NA	8	8	7	17	8	4	11	14	32	26	gene1308	No
Cj1365c	36.7341	0.359595	0.286867	1.25352	0.210016	0.599097	9	33	25	63	34	19	41	27	90	106	gene1312	No
Cj1367c	15.1634	-0.316386	0.332727	-0.950887	0.341662	NA	8	29	11	18	15	11	11	9	27	28	gene1314	No
Cj1368	31.5899	0.0127419	0.248671	0.0512398	0.959134	0.995784	11	37	28	38	40	17	24	36	59	69	gene1315	No
Cj1369	24.3869	-0.11096	0.277237	-0.400234	0.688984	0.895287	17	20	22	36	23	16	20	30	36	37	gene1316	No
Cj1370	9.21302	-0.166365	0.466928	-0.356297	0.721618	NA	2	9	7	18	15	1	10	5	34	14	gene1317	No
Cj1371	5.04449	0.254474	0.523389	0.486204	0.626822	NA	4	5	3	6	4	1	3	9	10	13	gene1318	No
Cj1372	3.29175	-0.968348	0.637633	-1.51866	0.128848	NA	1	3	5	7	6	1	1	3	7	3	gene1319	No
Cj1373	2.65439	1.29614	0.751052	1.72577	0.0843893	NA	1	1	3	1	1	3	3	3	7	7	gene1320	No
Cj1374c	3.91807	-0.358457	0.596724	-0.600708	0.548035	NA	5	6	1	5	3	1	5	3	7	5	gene1321	No
Cj1375	4.86924	0.792262	0.593896	1.33401	0.182201	NA	5	1	5	1	3	5	3	7	14	7	gene1322	No
Cj1376	4.00916	-0.99934	0.572455	-1.74571	0.0808614	NA	3	7	5	5	6	1	1	3	7	6	gene1323	No
Cj1377c	31.268	-0.519892	0.245518	-2.11753	0.0342145	0.309071	18	47	33	51	29	17	21	25	59	41	gene1324	No
Cj1380	63.5382	0.0392305	0.213041	0.184145	0.8539	0.987315	25	66	70	85	61	27	65	55	140	141	gene1327	No
Cj1381	4.47032	0.62601	0.557852	1.12218	0.261786	NA	1	3	3	5	5	4	2	8	9	11	gene1328	No
Cj1383c	19.9811	-0.154081	0.284748	-0.541113	0.58843	NA	10	20	23	24	23	15	11	19	35	39	gene1330	No
Cj1384c	1.14745	-0.603686	1.05821	-0.570479	0.568353	NA	1	1	1	1	2	1	1	1	1	1	gene1331	No
Cj1386	1.10003	-0.111907	1.06218	-0.105356	0.916093	NA	1	1	1	1	1	1	1	1	1	2	gene1333	No
Cj1387c	5.80249	0.27257	0.571869	0.47663	0.633625	NA	3	5	5	5	5	11	5	3	10	3	gene1334	No
Cj1388	3.04964	0.305104	0.687467	0.443808	0.657181	NA	1	5	1	3	3	5	1	1	9	5	gene1335	No
Cj1394	2.83259	0.453872	0.722823	0.627916	0.530059	NA	1	3	3	3	1	1	5	6	3	3	gene1338	No
Cj1397	2.77052	0.350261	0.695871	0.503342	0.614724	NA	3	4	1	2	1	1	3	4	6	5	gene1340	No
Cj1405	9.6472	-0.343707	0.495944	-0.693035	0.488287	NA	7	3	7	9	24	5	5	13	22	7	gene1348	No
Cj1406c	6.7101	0.470153	0.545066	0.862561	0.388379	NA	1	5	5	1	15	3	11	7	17	11	gene1349	No
Cj1407c	14.6655	-0.0362557	0.328049	-0.110519	0.911998	NA	11	15	9	21	15	9	14	7	33	32	gene1350	No
Cj1410c	5.2514	0.149115	0.534976	0.278732	0.780451	NA	1	3	6	13	3	2	6	3	14	14	gene1353	No
Cj1411c	28.6855	0.179988	0.289955	0.620747	0.534766	0.820199	11	20	41	30	27	21	20	21	67	74	gene1354	No
Cj1412c	4.49809	1.00227	0.610576	1.64151	0.100691	NA	1	6	1	3	3	5	10	3	10	6	gene1355	No
Cj1416c	10.4502	0.0907238	0.424253	0.213844	0.830669	NA	3	10	4	13	21	5	5	13	30	21	gene1359	No
Cj1417c	2.95923	-0.548791	0.681324	-0.805477	0.420545	NA	1	1	5	5	5	1	1	5	4	4	gene1360	No
Cj1418c	38.617	0.255593	0.257576	0.992301	0.321051	0.718771	23	26	39	27	48	29	29	35	88	89	gene1361	No
Cj1419c	175.533	0.056203	0.184925	0.303923	0.761186	0.933559	94	196	123	228	191	77	201	151	385	350	gene1362	No
Cj1420c	313.083	-0.0962492	0.154255	-0.623962	0.532653	0.820199	160	357	275	345	416	173	254	287	631	604	gene1363	No
Cj1421c	15.7025	-0.273874	0.322947	-0.848047	0.396412	NA	5	17	17	27	18	10	17	11	22	28	gene1364	No
Cj1422c	9.22866	-0.258076	0.444903	-0.580071	0.561867	NA	4	13	12	16	5	3	3	13	27	11	gene1365	No
Cj1426c	50.6364	0.244722	0.318829	0.767565	0.442746	0.775996	38	36	70	46	17	47	50	43	94	90	gene1369	No
Cj1427c	56.7902	0.127086	0.227742	0.558025	0.576828	0.842697	29	59	71	64	34	37	46	61	110	120	gene1370	No
Cj1429c	34.9303	-0.20384	0.273932	-0.744129	0.456798	0.791006	16	42	27	68	35	17	25	20	90	74	gene1372	No
Cj1432c	34.0909	-0.0102339	0.243583	-0.042014	0.966488	0.995784	19	33	23	46	45	19	30	24	73	79	gene1375	No
Cj1433c	13.4268	0.595884	0.37566	1.58623	0.112686	NA	3	12	7	21	11	7	21	11	45	23	gene1376	No
Cj1434c	13.4446	0.145966	0.384277	0.379845	0.70406	NA	9	17	11	15	7	7	25	10	21	19	gene1377	No
Cj1435c	11.6897	-0.138021	0.383037	-0.360334	0.718598	NA	7	14	6	20	11	12	9	8	13	24	gene1378	No
Cj1436c	19.5006	0.241957	0.287558	0.841419	0.400113	NA	10	15	13	25	23	13	21	15	47	40	gene1379	No
Cj1437c	18.1391	-0.261945	0.34212	-0.765651	0.443884	NA	11	31	13	26	17	6	15	7	47	43	gene1380	No
Cj1438c	21.812	-0.140055	0.305505	-0.45844	0.646636	0.878462	13	32	15	33	20	10	14	13	62	47	gene1381	No
Cj1440c	9.8044	-0.0442643	0.418252	-0.105832	0.915716	NA	10	5	7	19	6	3	7	12	19	22	gene1383	No
Cj1442c	3.48317	0.747067	0.664139	1.12486	0.260646	NA	2	3	5	1	1	3	4	1	14	7	gene1385	No
Cj1449c	3.98234	-0.840218	0.605578	-1.38746	0.1653	NA	2	9	1	9	5	1	3	3	9	3	gene1391	No
Cj1450	41.2507	-0.587795	0.267744	-2.19536	0.0281376	0.280849	24	56	53	71	39	18	20	19	84	91	gene1392	No
Cj1452	1.78462	0.247907	0.894762	0.277065	0.78173	NA	1	3	1	1	1	3	2	1	1	3	gene1394	No
Cj1454c	6.24779	1.22453	0.497187	2.46292	0.0137812	NA	1	5	4	5	3	7	7	7	13	21	gene1396	No
Cj1456c	2.78118	-0.913709	0.724702	-1.26081	0.207379	NA	3	5	2	3	3	3	1	1	1	5	gene1398	No
Cj1459	18.3453	0.387381	0.307892	1.25817	0.208329	NA	6	19	11	27	14	17	17	22	35	35	gene1401	No
Cj1460	3.43298	-0.55747	0.631122	-0.8833	0.377074	NA	3	5	3	1	7	1	2	3	6	6	gene1402	No
Cj1461	2.43738	0.576618	0.798132	0.722459	0.470012	NA	3	3	1	1	1	1	1	2	14	3	gene1403	No
Cj1465	24.4097	-0.288626	0.295932	-0.975312	0.329405	0.722825	11	27	22	37	36	4	24	25	53	41	gene1407	No
Cj1467	2.76638	-1.09549	0.717362	-1.52711	0.126733	NA	2	5	3	3	4	2	1	3	3	1	gene1409	No
Cj1468	3.82061	-1.42601	0.677677	-2.10426	0.0353561	NA	3	4	3	8	7	5	1	1	3	1	gene1410	No
Cj1472c	1.79217	-0.502689	0.86052	-0.584168	0.559107	NA	3	1	1	1	3	1	1	1	3	3	gene1413	No
Cj1475c	4.26004	-0.0765936	0.55949	-0.136899	0.891111	NA	3	3	6	5	3	3	2	6	7	7	gene1416	No
Cj1476c	947.763	-0.130646	0.169902	-0.76895	0.441923	0.775996	645	1119	1119	1012	710	597	752	780	1872	1746	gene1417	No
Cj1477c	54.3365	0.00863089	0.212414	0.0406323	0.967589	0.995784	32	75	43	64	43	34	58	48	98	98	gene1418	No
Cj1481c	7.67683	0.354684	0.434133	0.816995	0.413932	NA	1	9	6	7	11	3	7	9	18	22	gene1422	No
Cj1482c	7.74044	-0.234475	0.444345	-0.527687	0.597717	NA	5	10	5	12	7	5	9	8	6	13	gene1423	No
Cj1483c	8.23409	0.353292	0.439313	0.804192	0.421286	NA	6	13	3	7	5	5	11	5	16	22	gene1424	No
Cj1484c	16.7772	0.341367	0.438492	0.778501	0.436274	NA	17	7	23	15	3	7	18	12	56	35	gene1425	No
Cj1485c	12.1234	0.432455	0.362167	1.19408	0.232448	NA	6	8	11	18	6	8	13	17	23	24	gene1426	No
Cj1486c	64.0073	0.194861	0.254235	0.76646	0.443402	0.775996	44	77	56	66	32	56	56	73	122	91	gene1427	No
Cj1491c	20.8685	0.143137	0.295852	0.483813	0.628519	NA	6	19	18	36	19	13	26	19	40	39	gene1432	No
Cj1492c	33.8017	-0.168755	0.344046	-0.4905	0.62378	0.871363	11	49	22	39	59	7	24	26	85	92	gene1433	No
Cj1493c	1.48332	0.746978	0.949909	0.786368	0.431652	NA	1	1	1	1	1	1	3	1	2	4	gene1434	No
Cj1495c	22.1322	-0.160941	0.30611	-0.525762	0.599053	0.855991	12	35	9	26	32	12	16	18	48	44	gene1436	No
Cj1496c	10.1552	-0.239226	0.416444	-0.574449	0.565664	NA	7	10	3	17	17	5	3	11	24	20	gene1437	No
Cj1497c	18.4543	0.514615	0.378151	1.36087	0.173554	NA	9	22	6	19	15	29	11	17	32	32	gene1438	No
Cj1500	6.21959	1.0508	0.531901	1.97556	0.0482044	NA	1	3	5	10	1	5	5	13	11	18	gene1441	No
Cj1501	11.773	0.0344565	0.408341	0.0843817	0.932753	NA	15	11	9	8	8	9	6	6	30	27	gene1442	No
Cj1505c	10.5028	0.0953206	0.466916	0.204149	0.838237	NA	3	7	13	6	20	3	17	5	17	30	gene1446	No
Cj1506c	151.319	-0.370892	0.21028	-1.7638	0.0777657	0.43785	69	156	146	244	227	57	110	116	326	290	gene1447	No
Cj1507c	25.3851	0.328528	0.288559	1.13851	0.254907	0.660381	21	19	21	25	19	11	21	22	74	66	gene1448	No
Cj1513c	106.795	-0.0544442	0.208032	-0.261711	0.793544	0.95516	68	115	139	116	70	63	89	91	206	223	gene1453	No
Cj1514c	195.723	-0.261864	0.16657	-1.57209	0.115929	0.497022	127	235	241	235	165	118	161	150	340	348	gene1454	No
Cj1515c	13.7	-0.0426466	0.332561	-0.128237	0.897962	NA	5	17	11	19	17	7	8	15	27	33	gene1455	No
Cj1516	43.1871	0.262371	0.254775	1.02981	0.303098	0.70178	14	33	55	53	34	39	36	38	86	94	gene1456	No
Cj1521c	2.02826	-0.0695252	0.847271	-0.0820578	0.934601	NA	1	1	3	3	1	3	1	3	2	1	gene1460	No
Cj1522c	7.6201	0.209134	0.471707	0.443355	0.657509	NA	5	5	8	5	9	6	12	3	20	8	gene1461	No
Cj1523c	37.9737	0.011329	0.240178	0.0471692	0.962378	0.995784	29	37	26	38	47	18	33	37	93	66	gene1462	No
Cj1532	4.73344	0.220393	0.561234	0.392694	0.694545	NA	5	3	2	5	6	1	3	3	13	17	gene1467	No
Cj1533c	8.70063	-0.487523	0.407339	-1.19685	0.231365	NA	9	10	10	9	8	6	4	6	17	12	gene1468	No
Cj1534c	569.299	-0.343476	0.196575	-1.74731	0.0805843	0.441179	239	614	519	893	883	255	478	448	1118	968	gene1469	No
Cj1538c	1.09742	-0.11683	1.06231	-0.109977	0.912428	NA	1	1	1	1	1	1	1	1	2	1	gene1473	No
Cj1539c	1.35519	0.649352	0.962524	0.674635	0.499908	NA	1	1	1	1	1	1	1	1	3	5	gene1474	No
Cj1540	30.8047	0.0137123	0.282212	0.0485885	0.961247	0.995784	13	42	23	23	47	17	29	23	75	60	gene1475	No
Cj1541	67.3	-0.146775	0.234059	-0.627087	0.530602	0.820199	33	97	50	113	56	26	67	68	118	131	gene1476	No
Cj1542	32.1712	0.168569	0.261046	0.645745	0.518445	0.819233	19	31	29	34	30	11	40	41	55	65	gene1477	No
Cj1543	36.3768	0.148871	0.238133	0.62516	0.531866	0.820199	17	31	31	51	38	15	36	43	71	83	gene1478	No
Cj1544c	5.66421	-0.376646	0.484324	-0.777675	0.436761	NA	5	5	6	8	6	1	5	7	10	8	gene1479	No
Cj1545c	15.0506	-1.98822	0.364932	-5.4482	5.0883e-08	NA	17	23	16	30	29	1	5	6	10	18	gene1480	No
Cj1546	4.09422	1.06146	0.628987	1.68757	0.0914937	NA	1	1	1	4	6	1	5	10	9	10	gene1481	No
Cj1547	4.70256	-0.222978	0.537119	-0.415136	0.678042	NA	1	4	3	10	8	1	6	4	9	9	gene1482	No
Cj1548c	60.7747	-0.365696	0.228988	-1.597	0.110265	0.497022	47	79	75	82	38	25	49	52	109	107	gene1483	No
Cj1555c	12.3375	-0.362784	0.405559	-0.894527	0.37104	NA	3	13	11	23	21	1	13	13	31	15	gene1489	No
Cj1556	2.44886	0.351724	0.754514	0.466159	0.641102	NA	1	1	1	7	1	1	3	3	3	8	gene1490	No
Cj1563c	9.36676	0.277051	0.485464	0.570693	0.568208	NA	1	5	6	7	23	5	13	7	27	15	gene1493	No
Cj1564	204.967	-0.196291	0.181163	-1.0835	0.278584	0.671079	98	223	187	260	294	89	192	184	393	374	gene1494	No
Cj1574c	30.1347	-0.378079	0.290945	-1.29949	0.193777	0.586161	11	37	23	69	34	14	21	20	57	66	gene1504	No
Cj1575c	26.7692	-0.416035	0.260614	-1.59636	0.110408	0.497022	11	36	25	49	31	14	21	18	53	44	gene1505	No
Cj1580c	1.36467	0.494542	0.987246	0.500931	0.61642	NA	1	1	1	1	1	1	1	3	3	1	gene1510	No
Cj1581c	1.65165	0.940446	0.93858	1.00199	0.316349	NA	1	1	1	1	1	1	3	3	1	4	gene1511	No
Cj1582c	1.15211	0.0824436	1.0368	0.0795176	0.936621	NA	1	1	1	1	1	1	1	1	1	3	gene1512	No
Cj1583c	2.34195	-0.514277	0.748949	-0.686665	0.492294	NA	3	5	1	3	1	1	1	1	5	5	gene1513	No
Cj1584c	14.153	-0.0539619	0.343862	-0.156929	0.875301	NA	9	17	15	17	11	7	17	5	34	29	gene1514	No
Cj1585c	17.2701	-0.474102	0.325398	-1.45699	0.145119	NA	17	15	25	15	19	7	10	16	32	27	gene1515	No
Cj1587c	2.92319	-0.507898	0.720132	-0.705285	0.480633	NA	3	5	3	3	1	1	3	5	3	1	gene1517	No
Cj1588c	3.20211	-0.345229	0.729748	-0.473079	0.636157	NA	5	3	1	1	5	1	5	2	1	7	gene1518	No
Cj1589	5.0441	-0.157924	0.570001	-0.277058	0.781735	NA	1	7	3	3	11	5	3	7	7	5	gene1519	No
Cj1602	10.1458	0.000232994	0.42177	0.000552419	0.999559	NA	5	4	8	10	21	6	13	7	20	17	gene1532	No
Cj1608	8.06639	-0.556497	0.451197	-1.23338	0.217435	NA	11	5	10	10	7	2	6	6	19	9	gene1538	No
Cj1609	15.2796	-0.0951928	0.375303	-0.253643	0.799772	NA	7	13	18	32	9	8	11	9	51	24	gene1539	No
Cj1613c	31.3225	-0.440289	0.347722	-1.26621	0.205438	0.597764	6	43	24	37	71	15	29	21	43	62	gene1543	No
Cj1618c	3.25175	0.235247	0.643047	0.365831	0.714491	NA	1	1	3	7	3	1	5	3	5	9	gene1548	No
Cj1621	9.22005	0.0981163	0.439359	0.223317	0.823289	NA	1	9	15	9	9	5	15	7	12	19	gene1551	No
Cj1623	3.77462	0.162753	0.611597	0.266112	0.790153	NA	4	2	3	6	1	4	2	3	6	9	gene1557	No
Cj1626c	104.283	-0.466231	0.236589	-1.97064	0.0487656	0.372181	60	115	87	153	173	27	91	93	207	161	gene1560	No
Cj1627c	5.10612	-0.00646556	0.537618	-0.0120263	0.990405	NA	1	9	4	9	3	3	4	5	17	5	gene1561	No
Cj1631c	14.0967	-0.703446	0.377897	-1.86148	0.0626771	NA	5	31	15	14	19	11	6	11	15	22	gene1565	No
Cj1632c	1.52976	-0.340231	0.904263	-0.376252	0.706729	NA	1	1	1	3	2	1	2	1	1	3	gene1566	No
Cj1633	10.8177	0.134005	0.377083	0.355374	0.72231	NA	5	7	13	17	7	7	13	11	21	17	gene1567	No
Cj1637c	5.8839	0.246756	0.527516	0.46777	0.639949	NA	7	3	2	9	3	5	2	9	11	11	gene1571	No
Cj1639	26.5378	-0.405677	0.312985	-1.29615	0.194923	0.586161	9	39	21	58	25	15	17	32	34	41	gene1573	No
Cj1640	8.14203	0.126979	0.482396	0.263226	0.792377	NA	7	10	1	12	6	8	5	9	7	21	gene1574	No
Cj1642	6.70118	-0.122466	0.482553	-0.253787	0.79966	NA	2	6	5	10	12	3	2	10	19	9	gene1576	No
Cj1643	22.0851	-0.120041	0.295079	-0.406809	0.684148	0.895287	5	30	20	29	30	11	19	26	36	42	gene1577	No
Cj1648	2.42434	-0.331102	0.738862	-0.448124	0.654063	NA	3	4	1	4	1	1	1	1	8	4	gene1582	No
Cj1649	2.08566	0.25409	0.786936	0.322885	0.746783	NA	1	3	1	3	1	3	1	1	4	5	gene1583	No
Cj1650	10.4015	-0.396037	0.399597	-0.991092	0.321641	NA	11	14	5	16	8	5	9	12	16	11	gene1584	No
Cj1653c	7.15111	-0.5596	0.496429	-1.12725	0.259636	NA	8	7	11	5	5	6	5	7	5	8	gene1587	No
Cj1656c	87.681	-0.0578925	0.24352	-0.237732	0.812089	0.965246	56	94	70	94	103	89	65	77	107	148	gene1590	No
Cj1658	2.12527	-0.198778	0.792812	-0.250725	0.802027	NA	2	1	1	3	3	2	3	1	3	2	gene1591	No
Cj1660	1.21128	-0.793978	1.03236	-0.769087	0.441842	NA	1	1	1	3	1	1	1	1	1	1	gene1593	No
Cj1661	1.21164	-0.382947	1.01855	-0.375973	0.706937	NA	1	1	2	1	1	1	1	1	1	2	gene1594	No
Cj1663	2.09331	-0.516343	0.869435	-0.593883	0.55259	NA	1	1	5	3	1	1	1	5	1	1	gene1596	No
Cj1664	1.27763	0.214426	1.0349	0.207196	0.835857	NA	1	1	1	1	1	1	3	1	1	1	gene1597	No
Cj1665	3.22765	-0.352213	0.656618	-0.536405	0.591679	NA	3	6	3	5	1	1	1	1	10	8	gene1598	No
Cj1666c	10.7072	-0.299484	0.43067	-0.695392	0.48681	NA	4	9	7	12	25	5	14	9	20	10	gene1599	No
Cj1668c	5.56943	-0.353124	0.570317	-0.619171	0.535804	NA	1	11	3	3	13	5	1	3	13	11	gene1600	No
Cj1669c	1.65944	0.756261	0.898532	0.841663	0.399977	NA	1	1	2	1	1	1	1	1	9	3	gene1606	No
Cj1671c	7.0424	0.503065	0.469535	1.07141	0.283985	NA	5	7	7	6	2	3	6	12	20	11	gene1608	No
Cj1674	11.9588	-0.156401	0.40584	-0.385375	0.699959	NA	10	13	10	20	8	1	15	7	20	35	gene1611	No
Cj1677	123.886	2.1774	0.2081	10.4632	1.27458e-25	6.90824e-23	31	31	31	61	59	107	158	214	418	417	gene1614	Yes
Cj1679	9.48728	-0.635093	0.423552	-1.49945	0.133758	NA	5	11	13	22	7	5	5	2	21	19	gene1615	No
Cj1680c	6.19009	-0.148102	0.474213	-0.312311	0.754804	NA	5	5	5	6	10	1	4	8	13	13	gene1616	No
Cj1684c	3.19157	-0.31376	0.705789	-0.444552	0.656644	NA	1	6	1	8	2	2	1	5	9	1	gene1619	No
Cj1687	3.97927	0.296942	0.610419	0.486455	0.626645	NA	1	1	5	3	7	1	5	7	6	8	gene1622	No
Cj1709c	3.72999	-0.138376	0.633623	-0.218388	0.827127	NA	3	1	1	7	7	3	1	2	7	11	gene1644	No
Cj1710c	18.6068	0.982504	0.310307	3.16623	0.00154429	NA	5	15	7	22	13	15	21	19	61	48	gene1645	No
Cj1712	3.18246	-0.349441	0.681245	-0.512945	0.60799	NA	5	3	3	1	3	3	1	1	5	7	gene1647	No
Cj1713	2.65362	-0.22897	0.725499	-0.315603	0.752304	NA	1	5	1	7	1	1	1	3	3	9	gene1648	No
Cj1714	1.21128	-0.793978	1.03236	-0.769087	0.441842	NA	1	1	1	3	1	1	1	1	1	1	gene1649	No
Cj1715	5.53868	0.478106	0.534531	0.89444	0.371086	NA	3	3	4	6	5	8	1	8	11	9	gene1654	No
Cj1720	14.8593	0.163816	0.324868	0.504253	0.614084	NA	7	13	13	18	15	13	13	15	21	33	gene1659	No
Cj1721c	3.81334	-0.426584	0.583911	-0.730564	0.465046	NA	2	5	7	5	2	1	3	4	6	7	gene1660	No
Cj1724c	6.95938	-0.237031	0.46152	-0.513588	0.60754	NA	5	3	7	11	9	3	7	9	8	11	gene1662	No
Cj1725	77.8167	-0.277805	0.186112	-1.49268	0.135521	0.520358	55	93	74	93	85	47	75	49	142	126	gene1663	No
cjaA	92.059	-0.320229	0.322402	-0.993261	0.320583	0.718771	34	85	54	101	229	46	83	76	134	175	gene933	No
cjaB	8.56826	-0.189822	0.458796	-0.41374	0.679064	NA	2	6	11	17	9	4	5	16	10	13	gene932	No
cjeI	10.3127	-0.667991	0.447935	-1.49127	0.135892	NA	5	17	13	19	11	1	5	3	34	19	gene1002	No
Cjr01	21758.1	0.306825	0.686997	0.446617	0.655151	0.878462	10960	15902	14722	20562	30244	48630	12618	9705	14492	16710	gene29	No
Cjr02	299486	-0.0874513	0.229975	-0.380264	0.70375	0.897254	194893	275461	238481	344247	400816	267219	279664	254335	330147	488525	gene32	No
Cjr03	101.685	-0.079236	0.357874	-0.221407	0.824775	0.97818	41	75	43	141	216	75	84	125	88	189	gene33	No
Cjr04	21596.9	0.302653	0.687244	0.440387	0.659657	0.878462	11092	15919	14227	20461	30070	48297	12102	9961	14635	16213	gene401	No
Cjr05	300003	-0.0904542	0.229901	-0.393448	0.693989	0.895638	195827	276849	238153	345614	401364	267719	279996	253374	331138	489107	gene404	No
Cjr06	103.536	-0.304711	0.323083	-0.943135	0.345612	0.731725	50	80	54	153	223	73	76	119	118	138	gene405	No
Cjr07	21499	0.300625	0.682485	0.440486	0.659585	0.878462	10911	15588	14394	20559	30066	47805	12038	9965	14625	16716	gene704	No
Cjr08	299482	-0.0896209	0.230302	-0.389146	0.697168	0.895638	195728	275148	238083	341877	403182	267015	278516	253548	330568	490743	gene707	No
Cjr09	92.4512	-0.175294	0.31943	-0.548773	0.583161	0.847382	43	78	47	123	188	49	92	116	99	145	gene708	No
Cjs01	2535.73	-0.469556	0.282782	-1.66049	0.0968168	0.46886	1354	2203	1414	3333	6031	1438	1855	1864	3923	4199	gene1307	No
Cjs02	2.72836	0.495738	0.697857	0.710372	0.477473	NA	1	2	2	4	2	1	3	5	3	8	gene425	No
Cjs03	2.47743	-0.464021	0.761601	-0.60927	0.542345	NA	1	1	3	4	4	2	3	3	1	2	gene49	No
clpA	14.85	-0.216906	0.348296	-0.622764	0.53344	NA	13	15	18	18	9	13	8	8	24	33	gene1058	No
clpB	28.9646	-0.709146	0.301155	-2.35476	0.0185349	0.251148	13	33	29	37	61	17	21	22	28	44	gene485	No
clpP	75.7109	-0.125103	0.19117	-0.654409	0.512848	0.817845	40	71	80	100	90	31	69	69	154	152	gene183	No
clpS	9.41506	-0.242561	0.436377	-0.555853	0.578312	NA	3	14	6	20	9	1	14	9	20	12	gene1057	No
clpX	28.353	0.147048	0.308617	0.476473	0.633737	0.874009	15	34	17	31	29	37	20	19	50	45	gene248	No
cmeA	11.7833	-0.241885	0.358815	-0.67412	0.500235	NA	7	17	15	13	9	5	7	13	19	26	gene336	No
cmeB	10.0858	0.149278	0.397276	0.375754	0.7071	NA	8	7	4	13	13	8	4	11	23	22	gene335	No
cmeC	9.65823	-0.478598	0.471062	-1.016	0.309631	NA	5	9	16	3	19	7	5	5	24	11	gene334	No
cmeD	9.06026	0.307372	0.428515	0.717296	0.473191	NA	3	6	10	7	13	3	15	7	25	15	gene982	No
cmeE	5.65175	-0.282298	0.535429	-0.527237	0.598029	NA	5	7	5	1	10	3	3	6	14	6	gene983	No
cmeF	10.9632	-0.388304	0.37124	-1.04596	0.295577	NA	6	14	7	15	19	4	11	6	21	21	gene984	No
cmeR	29.2252	0.232701	0.268282	0.867373	0.385738	0.774333	8	35	24	32	33	14	31	37	52	67	gene337	No
coaD	5.31616	0.396918	0.521177	0.761579	0.446311	NA	1	5	3	5	9	3	3	7	10	18	gene724	No
coaE	2.61209	-0.0102143	0.771529	-0.0132391	0.989437	NA	2	2	2	1	4	3	5	1	2	2	gene1465	No
corA	38.1635	-0.629796	0.283846	-2.21879	0.0265009	0.276221	39	35	35	57	51	11	15	29	71	83	gene691	No
crcB	1.39749	-0.341117	0.957036	-0.356431	0.721518	NA	1	3	1	1	1	1	1	2	2	1	gene493	No
csrA	10.7615	0.0633835	0.459178	0.138037	0.890211	NA	3	14	4	17	16	7	1	11	37	23	gene1053	No
cstA	39.2244	-0.0794221	0.227925	-0.348457	0.727497	0.909738	21	48	37	39	47	25	29	33	69	89	gene864	No
cstIII	6.08288	-0.650227	0.52046	-1.24933	0.211544	NA	1	5	6	17	8	6	4	4	9	5	gene1090	No
ctb	2.91202	-0.086253	0.71653	-0.120376	0.904185	NA	3	3	3	1	3	1	1	7	3	4	gene438	No
ctsD	8.41	0.488733	0.456483	1.07065	0.284326	NA	1	9	5	11	9	11	5	3	25	21	gene1415	No
ctsE	1.72961	-0.499441	0.883816	-0.565096	0.572009	NA	1	3	3	1	1	1	1	3	2	1	gene1412	No
ctsT	1.09742	-0.11683	1.06231	-0.109977	0.912428	NA	1	1	1	1	1	1	1	1	2	1	gene1027	No
cydA	6.02802	-0.425592	0.487757	-0.872549	0.382909	NA	2	6	12	7	6	5	3	3	11	11	gene76	No
cydB	2.27717	0.154854	0.762349	0.203127	0.839036	NA	1	3	2	1	3	3	1	1	7	3	gene77	No
cynT	8.89586	0.633054	0.440594	1.43682	0.150769	NA	1	9	5	15	5	9	9	9	13	28	gene213	No
cysC	6.46372	-0.24897	0.482707	-0.515778	0.60601	NA	6	7	2	8	11	1	5	5	18	12	gene1358	No
cysE	6.53916	0.468306	0.556282	0.841851	0.399871	NA	1	3	2	6	15	5	6	9	6	21	gene720	No
cysM	30.5087	-0.0179284	0.302284	-0.05931	0.952705	0.995784	15	29	20	42	44	9	45	21	56	66	gene859	No
cysQ	23.624	0.506317	0.269362	1.87969	0.0601499	0.382004	13	15	17	23	25	13	24	26	58	60	gene1617	No
cysS	12.7992	0.148071	0.37813	0.391589	0.695362	NA	9	14	18	9	5	11	12	8	28	24	gene759	No
dapA	71.0432	-0.000759445	0.208921	-0.00363509	0.9971	0.9971	28	101	55	90	73	49	71	55	136	134	gene763	No
dapA	7.11332	0.363055	0.511019	0.710452	0.477424	NA	4	9	7	9	1	7	5	1	23	19	gene459	No
dapB	16.0513	0.462079	0.366376	1.26121	0.207231	NA	7	23	4	20	12	11	24	11	45	27	gene188	No
dapD	30.0048	0.911841	0.279164	3.26633	0.00108952	0.0629446	10	29	24	20	17	19	40	28	70	102	gene1535	No
dapE	14.1867	-0.295922	0.32573	-0.908491	0.363619	NA	10	15	14	18	17	10	6	11	25	30	gene999	No
dapF	13.6288	-0.212298	0.345074	-0.615225	0.538406	NA	3	19	11	19	21	7	15	9	27	24	gene1466	No
dba	3.66354	-0.52977	0.607243	-0.872419	0.38298	NA	5	5	3	4	3	1	1	3	6	9	gene17	No
dccR	11.3028	-0.700941	0.459344	-1.52596	0.12702	NA	3	20	6	37	9	3	9	5	26	18	gene1171	No
dccS	4.9389	-0.00198223	0.517859	-0.00382773	0.996946	NA	3	7	5	5	4	1	3	7	9	13	gene1170	No
dcd	14.3452	-0.129639	0.390409	-0.33206	0.739844	NA	5	21	7	15	27	3	16	11	26	38	gene1242	No
dctA	53.7212	-0.179356	0.216776	-0.82738	0.408022	0.775596	23	66	50	78	62	30	33	61	108	90	gene1140	No
dcuA	864.195	0.1078	0.235808	0.45715	0.647563	0.878462	597	943	973	957	374	499	696	850	1983	1842	gene81	No
dcuB	147.675	-0.193258	0.178224	-1.08435	0.278208	0.671079	79	199	154	211	120	71	111	134	295	293	gene639	No
ddl	11.8387	-0.407579	0.370148	-1.10112	0.270843	NA	3	20	8	17	19	8	10	7	22	18	gene755	No
def	16.7969	0.262966	0.329051	0.799164	0.424195	NA	12	15	17	15	11	17	9	13	34	42	gene182	No
dfp	11.5434	0.109367	0.414291	0.263985	0.791791	NA	11	7	11	8	11	8	13	17	15	12	gene777	No
dgkA	1.58499	0.272751	0.943396	0.289116	0.772493	NA	1	1	2	1	1	3	1	1	3	1	gene230	No
dnaA	13.073	1.08839	0.385354	2.82438	0.00473716	NA	3	5	9	17	7	15	9	15	31	45	gene0	No
dnaB	15.6752	-0.0385978	0.346651	-0.111345	0.911343	NA	11	17	7	19	23	5	17	9	41	34	gene536	No
dnaE	41.4638	-0.263547	0.224284	-1.17506	0.239971	0.643882	24	45	33	65	53	24	25	33	90	76	gene683	No
dnaG	2.66357	0.423445	0.74514	0.568276	0.569847	NA	1	1	1	3	5	1	1	7	7	3	gene1572	No
dnaJ	8.62299	-0.466371	0.45197	-1.03186	0.302136	NA	5	7	16	5	13	7	5	3	18	13	gene1209	No
dnaK	57.8507	-0.00956399	0.26569	-0.0359968	0.971285	0.995784	37	38	46	52	98	41	36	53	130	110	gene716	No
dnaN	43.1543	-0.177259	0.24891	-0.712141	0.476377	0.794451	42	43	41	49	34	18	41	36	100	65	gene1	No
dnaQ	3.86758	0.275009	0.646594	0.42532	0.670604	NA	3	3	2	5	2	6	5	3	3	4	gene424	No
dnaX	8.59542	0.268552	0.421111	0.637724	0.523654	NA	2	9	11	8	7	7	7	12	20	11	gene1105	No
dprA	3.51531	0.418293	0.639231	0.65437	0.512873	NA	3	4	3	3	1	1	7	1	8	9	gene607	No
dsbA	9.50415	-1.07803	0.450114	-2.39501	0.0166198	NA	15	6	13	15	9	1	3	7	15	15	gene822	No
dsbB	4.56501	-0.549874	0.62483	-0.880038	0.378839	NA	7	5	5	4	1	4	5	3	5	2	gene820	No
dsbD	7.69102	-0.206176	0.474182	-0.434804	0.663705	NA	9	2	5	7	13	6	5	7	11	13	gene578	No
dsbI	12.2306	-0.0144601	0.383013	-0.0377534	0.969884	NA	13	13	7	16	7	11	5	9	30	22	gene16	No
dut	28.4183	0.0469117	0.274347	0.170994	0.864228	0.988777	11	27	36	38	21	24	28	26	44	50	gene1393	No
dxr	23.1447	0.0914782	0.30116	0.303753	0.761316	0.933559	6	22	25	43	16	12	25	25	45	45	gene1292	No
dxs	13.5143	-0.288579	0.346877	-0.831935	0.405446	NA	11	12	7	27	15	7	9	10	27	27	gene291	No
efp	65.0557	-0.419717	0.274488	-1.52909	0.126241	0.514458	23	74	48	103	125	23	47	60	111	128	gene525	No
engA	18.3298	0.344977	0.324393	1.06345	0.287576	NA	7	15	7	23	27	12	23	15	38	43	gene355	No
engB	2.9229	0.0645622	0.727284	0.0887716	0.929263	NA	1	2	3	5	2	5	3	1	6	1	gene623	No
eno	96.3345	-0.164663	0.210817	-0.781072	0.43476	0.775996	63	103	130	108	72	45	74	102	184	176	gene1609	No
era	19.5094	0.251467	0.320875	0.783694	0.43322	NA	7	16	18	36	11	17	15	16	52	37	gene630	No
exbB3	6.21125	0.225098	0.553317	0.406815	0.684144	NA	1	11	1	15	2	3	10	5	12	13	gene102	No
exbD3	3.11374	0.711106	0.678955	1.04735	0.294936	NA	1	3	3	1	3	3	5	1	5	10	gene103	No
exoA	6.2573	0.661521	0.545694	1.21225	0.225415	NA	7	2	1	8	3	6	11	5	9	11	gene228	No
fabD	54.1976	0.311467	0.202137	1.54087	0.123349	0.508446	32	55	48	50	43	30	48	62	126	122	gene109	No
fabF	191.525	0.0714568	0.177587	0.402376	0.687407	0.895287	107	213	222	182	151	135	164	182	395	345	gene416	No
fabG	23.2449	0.27207	0.284286	0.957029	0.338553	0.725564	17	13	19	25	23	13	30	24	46	42	gene409	No
fabH	21.0069	0.58942	0.344623	1.71033	0.0872047	NA	22	13	13	17	8	16	29	17	44	46	gene298	No
fabH2	8.12576	0.0916351	0.428488	0.213857	0.830659	NA	1	9	13	7	8	6	6	9	15	17	gene1252	No
fabI	10.3526	0.633051	0.434759	1.4561	0.145366	NA	6	7	11	9	3	15	9	11	21	13	gene1343	No
fabZ	12.2298	0.57612	0.360255	1.5992	0.109776	NA	7	10	7	12	11	7	7	19	29	34	gene246	No
fba	258.872	0.13951	0.213979	0.651982	0.514412	0.817845	192	237	297	247	147	180	221	240	537	537	gene572	No
fbp	19.322	-0.720695	0.335642	-2.14721	0.0317762	NA	10	20	37	23	24	11	15	6	37	25	gene795	No
fcl	51.6534	0.11039	0.237506	0.46479	0.642082	0.878462	29	47	48	73	43	16	46	66	115	112	gene1371	No
fdhA	727.956	-0.0357107	0.255872	-0.139565	0.889004	0.995784	608	885	829	688	315	489	580	657	1363	1419	gene1452	No
fdhB	93.252	-0.227433	0.231665	-0.981732	0.326232	0.718771	69	119	113	109	57	66	65	61	164	190	gene1451	No
fdhC	118.966	-0.268691	0.209191	-1.28443	0.198992	0.586161	94	160	130	134	84	77	74	90	220	231	gene1450	No
fdhD	35.018	0.115871	0.25948	0.446551	0.6552	0.878462	22	32	25	59	25	17	40	25	84	74	gene1449	No
fdxA	186.48	-0.360936	0.174018	-2.07413	0.0380674	0.322384	120	203	141	318	231	108	159	130	342	286	gene303	No
fdxB	4.82092	1.34161	0.631221	2.12542	0.0335514	NA	2	1	3	2	4	9	2	7	6	14	gene324	No
feoB	4.89856	0.483026	0.543855	0.888152	0.374459	NA	3	3	7	4	2	1	7	7	12	9	gene1341	No
ffh	26.0582	0.623768	0.29987	2.08013	0.0375137	0.322384	17	19	11	37	15	15	23	25	72	81	gene674	No
flaA	2567.7	-0.168825	0.167053	-1.01061	0.312204	0.713985	2066	2964	2670	2790	1976	1466	2198	2236	4606	4713	gene1285	No
flaB	572.57	-0.152303	0.170732	-0.892055	0.372363	0.758725	448	658	607	631	431	336	437	522	1038	1107	gene1284	No
flaC	143.234	-0.326628	0.175328	-1.86296	0.0624681	0.382004	81	150	181	202	149	63	110	144	249	242	gene685	No
flaG	51.6294	-0.223464	0.224357	-0.996023	0.319239	0.718771	29	56	62	58	56	43	30	45	90	82	gene520	No
fldA	257.535	-0.0197062	0.180734	-0.109034	0.913175	0.995784	179	304	268	245	202	186	232	196	493	482	gene1329	No
flgA	3.97737	-0.800717	0.605899	-1.32154	0.186322	NA	5	3	3	9	3	1	4	4	3	5	gene726	No
flgB	19.4117	-0.656386	0.355493	-1.84641	0.0648328	NA	3	16	31	36	33	12	13	10	32	30	gene501	No
flgC	92.7216	-0.278661	0.225915	-1.23348	0.217398	0.607774	34	112	79	133	146	41	83	75	199	149	gene500	No
flgD	58.6232	-0.596669	0.231441	-2.57806	0.00993565	0.192737	41	100	51	71	71	28	49	48	100	60	gene45	No
flgE	93.208	-0.47882	0.204407	-2.34248	0.0191559	0.253231	39	122	95	139	140	41	75	63	158	173	gene46	No
flgE	535.376	-0.259029	0.143273	-1.80794	0.0706159	0.407168	396	641	550	594	531	320	385	495	914	923	gene1666	No
flgG	61.9828	-0.259467	0.197462	-1.31401	0.188843	0.584728	36	72	62	94	61	27	64	53	112	100	gene663	No
flgG2	53.4179	-0.167721	0.238132	-0.704322	0.481232	0.800086	20	55	41	92	72	34	38	57	103	82	gene662	No
flgH	29.394	-0.46938	0.282735	-1.66014	0.0968861	0.46886	29	42	25	39	25	11	13	24	55	64	gene652	No
flgI	49.7662	-0.455512	0.210279	-2.16623	0.0302938	0.284088	27	70	44	66	71	26	38	37	93	74	gene1404	No
flgJ	10.5175	-0.489712	0.415787	-1.1778	0.238878	NA	9	16	9	18	5	8	12	3	17	12	gene1405	No
flgK	38.5641	-0.175617	0.240192	-0.731151	0.464687	0.791196	28	47	38	35	42	25	36	21	79	69	gene1408	No
flgM	50.1647	-0.0750212	0.284426	-0.263764	0.791962	0.95516	13	66	28	73	80	24	42	53	111	88	gene1406	No
flgR	20.9669	-0.149282	0.29914	-0.499037	0.617753	NA	13	14	20	36	24	11	11	21	52	37	gene975	No
flgS	5.59005	0.383007	0.531821	0.72018	0.471414	NA	1	2	5	7	9	5	7	1	14	15	gene750	No
flhA	8.74987	0.143883	0.44964	0.319997	0.748971	NA	4	11	1	9	15	5	10	11	19	11	gene829	No
flhB	7.09612	-1.23682	0.470498	-2.62875	0.00857001	NA	4	16	5	12	12	2	4	5	5	11	gene305	No
flhF	29.1406	-0.276556	0.296426	-0.932967	0.350837	0.737913	17	23	26	62	29	10	23	34	40	62	gene61	No
fliA	12.5771	0.0921215	0.366466	0.251378	0.801522	NA	2	16	9	18	17	5	13	12	37	21	gene58	No
fliD	186.203	-0.324535	0.230912	-1.40544	0.159889	0.534394	145	252	247	182	123	125	114	156	310	323	gene521	No
fliE	28.1721	-0.0886117	0.310203	-0.285657	0.775141	0.939511	9	34	19	34	48	16	16	30	78	41	gene499	No
fliF	17.4515	0.0179669	0.375413	0.0478591	0.961829	NA	1	29	18	21	20	8	17	9	50	40	gene288	No
fliG	24.1302	0.0811012	0.266255	0.3046	0.760671	0.933559	11	26	21	37	19	15	19	27	44	53	gene289	No
fliH	20.9962	0.109583	0.294663	0.371894	0.709972	NA	10	22	11	28	27	10	19	29	40	39	gene290	No
fliI	12.8307	-0.0456166	0.379671	-0.120148	0.904366	NA	5	23	6	19	10	13	12	9	21	20	gene186	No
fliK	42.1759	0.0312682	0.284528	0.109895	0.912493	0.995784	9	40	28	70	64	26	45	37	85	76	gene44	No
fliL	29.597	0.435771	0.292941	1.48757	0.136864	0.520358	5	32	21	32	33	33	29	28	60	52	gene1351	No
fliM	17.7592	-0.292317	0.402705	-0.725885	0.467909	NA	4	23	9	30	34	9	4	23	35	36	gene57	No
fliN	35.0901	-0.57536	0.297438	-1.93438	0.053066	0.379337	14	46	31	60	57	13	45	18	53	46	gene321	No
fliP	4.49851	0.268191	0.655565	0.409099	0.682467	NA	3	1	1	13	3	3	1	3	9	20	gene775	No
fliQ	6.32394	-0.440203	0.576723	-0.763284	0.445294	NA	8	4	3	14	4	1	11	6	3	9	gene1612	No
fliR	1.18169	-0.357575	1.02063	-0.350347	0.726078	NA	1	1	1	2	1	1	1	1	1	2	gene1127	No
fliS	41.1702	-0.32935	0.236845	-1.39057	0.164355	0.543172	26	50	50	58	36	16	41	24	85	75	gene522	No
fliY	17.444	0.360986	0.31944	1.13006	0.258452	NA	5	15	22	16	16	9	13	25	39	42	gene56	No
fmt	4.76901	-0.346133	0.606559	-0.57065	0.568237	NA	1	1	9	7	7	3	5	7	5	3	gene91	No
folC	12.6428	-0.497772	0.392921	-1.26685	0.205209	NA	5	24	7	19	19	5	14	5	16	29	gene1038	No
folD	10.9435	-0.274432	0.36744	-0.746875	0.455139	NA	9	11	7	17	13	3	13	9	20	18	gene810	No
folE	13.7185	0.110625	0.455372	0.242933	0.808057	NA	9	4	5	31	17	3	7	19	37	35	gene185	No
folK	12.5986	-0.168881	0.404194	-0.417821	0.676078	NA	7	13	11	19	14	2	11	25	17	16	gene62	No
folP	3.37474	1.33235	0.720784	1.84847	0.0645339	NA	1	3	1	3	1	1	8	8	5	5	gene560	No
frdA	1383.59	-0.188519	0.239466	-0.787248	0.431137	0.775996	1153	1648	1809	1302	745	871	1054	1109	2612	2559	gene378	No
frdB	561.783	-0.225222	0.121338	-1.85615	0.0634323	0.382004	373	617	529	696	647	296	432	517	1119	944	gene379	No
frdC	350.036	-0.0507321	0.276337	-0.183588	0.854337	0.987315	270	419	476	304	141	237	276	307	644	694	gene377	No
frr	29.1974	0.397736	0.267938	1.48443	0.137694	0.520358	14	24	20	45	18	28	26	28	57	65	gene210	No
ftsA	28.7345	0.0973991	0.329835	0.295296	0.767768	0.933725	7	17	28	59	31	12	24	29	87	52	gene660	No
ftsH	49.9023	0.219104	0.223059	0.982268	0.325968	0.718771	28	46	43	55	49	31	40	34	133	127	gene1066	No
ftsK	19.7846	-0.174253	0.332182	-0.52457	0.599882	NA	7	28	15	35	19	13	21	13	21	48	gene832	No
ftsY	22.9868	-0.286883	0.301513	-0.951475	0.341363	0.725564	13	22	23	32	33	7	11	28	39	54	gene1154	No
ftsZ	126.991	-0.222985	0.188956	-1.18009	0.237966	0.64288	63	119	161	179	139	59	92	111	281	235	gene661	No
fumC	200.179	0.144663	0.159023	0.909698	0.362982	0.750901	112	230	175	239	149	127	199	191	459	347	gene1311	No
fur	18.2279	0.0140162	0.409915	0.0341929	0.972723	NA	4	17	13	36	25	5	12	9	47	68	gene369	No
fusA	158.515	0.442962	0.196717	2.25178	0.0243364	0.276221	78	144	172	124	109	124	147	153	335	401	gene469	No
galU	61.1025	-0.120739	0.206734	-0.584027	0.559202	0.835447	39	48	62	98	56	41	48	51	109	119	gene1471	No
gapA	26.6519	-0.31284	0.26903	-1.16285	0.244892	0.65385	19	30	21	45	27	17	18	15	44	61	gene1346	No
gatA	50.4388	-0.0533526	0.247876	-0.215239	0.829581	0.980478	19	80	40	62	53	26	34	48	135	90	gene1010	No
gatB	54.6881	0.0089833	0.251698	0.0356908	0.971529	0.995784	21	75	69	68	33	29	43	48	123	123	gene1145	No
gatC	14.8802	-0.625109	0.395046	-1.58237	0.113565	NA	11	23	13	25	18	3	5	5	39	38	gene367	No
gidA	30.7548	-0.368004	0.280716	-1.31095	0.189875	0.584728	11	46	20	53	45	13	19	27	61	61	gene1136	No
glcD	15.3243	-0.107411	0.428849	-0.250463	0.802229	NA	7	20	17	21	11	18	13	1	40	19	gene1161	No
glf	20.2795	-0.291885	0.447896	-0.651681	0.514607	NA	1	25	7	50	36	11	10	25	35	36	gene1382	No
glmM	43.0762	0.33584	0.21334	1.5742	0.11544	0.497022	22	40	39	46	33	32	41	45	82	100	gene329	No
glmS	40.6829	-0.115608	0.286947	-0.402889	0.68703	0.895287	23	68	20	66	31	28	26	27	86	92	gene1313	No
glmU	35.8591	0.150651	0.245066	0.614737	0.538728	0.820199	27	32	35	39	25	20	40	25	79	79	gene776	No
glnA	123.178	-0.139195	0.188609	-0.738006	0.460511	0.791196	94	126	115	159	109	53	107	142	216	217	gene664	No
glnH	22.8261	0.211699	0.350686	0.603671	0.546062	0.82672	13	13	17	31	29	3	24	25	46	73	gene772	No
glnP	1.81757	0.334428	0.877384	0.381165	0.703081	NA	1	1	3	1	1	1	3	3	3	1	gene894	No
glnQ	9.84446	-0.605511	0.393194	-1.53998	0.123565	NA	9	14	6	11	15	5	5	10	12	16	gene850	No
gltA	450.85	-0.125874	0.158669	-0.793312	0.427596	0.775996	284	522	512	555	345	277	336	429	853	823	gene1618	No
gltB	88.4673	-0.35398	0.201253	-1.75888	0.0785976	0.43785	48	112	120	101	90	52	65	73	179	119	gene6	No
gltD	57.1251	-0.582652	0.244257	-2.3854	0.0170604	0.243336	60	72	65	50	61	29	37	35	85	107	gene8	No
gltX	56.881	-0.524133	0.213344	-2.45674	0.0140202	0.230272	33	70	48	91	86	25	36	40	98	111	gene1238	No
gltX	23.8513	0.266281	0.344809	0.772258	0.439962	0.775996	11	25	37	11	17	15	15	21	61	65	gene800	No
glyA	126.621	0.056982	0.181659	0.313676	0.753767	0.931321	68	140	151	119	106	78	114	116	262	251	gene371	No
glyQ	15.6838	-0.406604	0.374578	-1.0855	0.2777	NA	13	9	25	25	11	8	16	7	37	18	gene669	No
glyS	30.5659	-0.506432	0.271823	-1.8631	0.0624484	0.382004	27	30	35	52	27	8	18	25	60	61	gene1183	No
gmhA	32.195	0.165409	0.254696	0.649435	0.516057	0.817845	18	26	25	31	44	14	37	34	69	63	gene1097	No
gmhA2	14.007	-0.158716	0.360021	-0.440853	0.659319	NA	6	16	21	12	16	4	8	20	30	25	gene1367	No
gmhB	12.999	0.183295	0.343468	0.533658	0.593578	NA	9	11	11	9	17	7	11	12	32	28	gene1100	No
gmk	112.052	-0.566155	0.188038	-3.01086	0.0026051	0.0984723	74	133	114	156	166	39	74	78	223	198	gene1125	No
gne	39.0723	0.0219387	0.237296	0.0924527	0.926338	0.995784	17	43	34	50	47	17	31	33	104	85	gene1081	No
gpsA	15.7724	-0.174908	0.376279	-0.464837	0.642048	NA	14	23	17	16	7	8	5	21	25	36	gene1144	No
greA	30.9841	-0.578069	0.256671	-2.25218	0.0243109	0.276221	15	32	37	45	51	12	28	22	54	43	gene259	No
groEL	1077.06	0.0204025	0.141287	0.144405	0.885181	0.995784	779	1104	973	1047	1027	689	970	966	2102	2092	gene1169	No
groES	112.087	-0.335817	0.180839	-1.85699	0.063312	0.382004	96	114	113	143	115	49	78	99	200	219	gene1168	No
grpE	14.3552	-0.12487	0.370486	-0.337045	0.736083	NA	5	12	14	14	27	5	18	17	25	19	gene715	No
guaA	20.1437	-0.100073	0.447742	-0.223507	0.823141	NA	12	33	15	41	3	5	13	21	72	28	gene1197	No
guaB	83.8153	-0.169701	0.201018	-0.844204	0.398555	0.774484	49	95	104	87	84	47	49	84	174	158	gene1009	No
gyrA	71.3338	-0.0657253	0.221706	-0.296452	0.766885	0.933725	31	82	73	98	75	29	50	59	170	178	gene978	No
gyrB	97.479	0.0346269	0.186778	0.185391	0.852922	0.987315	62	104	102	107	80	46	79	89	229	216	gene2	No
hddA	27.932	0.00612558	0.351544	0.0174248	0.986098	0.995784	12	24	52	26	17	23	11	23	65	62	gene1368	No
hddC	21.4154	-0.0781941	0.309993	-0.252244	0.800852	0.956209	15	30	22	28	9	11	21	17	34	50	gene1374	No
hddC	8.71777	-0.0711558	0.416626	-0.170791	0.864388	NA	4	8	10	6	14	5	5	12	16	15	gene1366	No
hemA	14.5648	0.482776	0.358202	1.34777	0.177731	NA	4	20	10	11	13	10	16	24	30	21	gene515	No
hemB	100.353	-0.290982	0.182969	-1.59033	0.11176	0.497022	56	115	91	119	149	47	80	89	183	182	gene945	No
hemC	10.6902	-0.207653	0.429189	-0.483827	0.628509	NA	6	17	14	16	2	3	15	9	17	18	gene518	No
hemD	2.42321	-0.485285	0.837881	-0.579182	0.562466	NA	2	1	7	1	1	1	1	5	3	1	gene1030	No
hemE	22.7999	-0.0819047	0.315834	-0.259328	0.795382	0.95516	5	21	22	51	21	14	17	19	50	47	gene1192	No
hemH	1.92444	0.725619	0.822746	0.881948	0.377805	NA	1	3	1	1	1	1	3	1	6	5	gene479	No
hemL	91.1577	0.0101737	0.202989	0.0501195	0.960027	0.995784	55	108	96	111	60	66	67	69	196	192	gene808	No
hemN	32.0948	-0.219372	0.249851	-0.878014	0.379936	0.76882	19	52	27	36	31	18	21	32	55	63	gene942	No
hipO	14.8584	-0.330108	0.323603	-1.0201	0.307681	NA	11	14	18	17	17	10	11	9	33	20	gene936	No
hisA	16.1446	0.0940043	0.311022	0.302244	0.762466	NA	7	13	14	23	20	8	11	17	40	36	gene1531	No
hisB	26.7309	-0.130011	0.256544	-0.50678	0.612309	0.862631	13	32	29	37	24	15	26	19	45	59	gene1529	No
hisC	14.5888	-0.422143	0.337618	-1.25036	0.21117	NA	7	21	11	27	18	5	8	13	24	35	gene287	No
hisD	47.8753	-0.154426	0.244624	-0.63128	0.527858	0.820199	36	62	41	64	37	13	43	47	110	90	gene1528	No
hisF	5.59132	0.35355	0.505266	0.69973	0.484096	NA	3	7	1	7	5	5	6	7	11	8	gene1263	No
hisF	9.16559	0.416627	0.427334	0.974944	0.329588	NA	1	10	9	11	9	3	14	5	22	29	gene1533	No
hisG	36.9036	-0.186303	0.30289	-0.615084	0.538499	0.820199	13	47	56	55	22	11	40	35	70	69	gene1527	No
hisH	12.8203	0.00171626	0.367832	0.00466589	0.996277	NA	3	19	13	11	16	7	10	19	19	24	gene1264	No
hisH	8.12907	0.0742149	0.436982	0.169835	0.86514	NA	5	4	6	15	9	2	10	7	24	13	gene1530	No
hisI	13.212	-0.506437	0.369725	-1.36977	0.170759	NA	9	11	13	18	23	7	12	4	17	31	gene1534	No
hisJ	114.656	-0.408288	0.182691	-2.23485	0.0254271	0.276221	74	137	107	153	153	54	114	69	207	184	gene699	No
hisS	12.4386	-0.404527	0.369106	-1.09597	0.273094	NA	10	11	13	17	13	12	7	11	12	19	gene722	No
hldD	19.8576	0.0674964	0.386905	0.174452	0.86151	NA	8	17	18	20	31	1	28	29	37	34	gene1099	No
hldE	31.0468	-0.00248936	0.25172	-0.00988942	0.99211	0.995784	16	31	21	46	38	16	32	21	73	63	gene1098	No
hom	17.3766	-0.250435	0.298624	-0.838628	0.401678	NA	12	16	17	26	19	7	16	16	26	36	gene142	No
hrcA	12.1638	-0.0224146	0.393637	-0.0569423	0.954591	NA	7	9	4	14	25	7	12	9	29	21	gene714	No
hsdM	18.6789	0.127564	0.301813	0.42266	0.672544	NA	13	20	17	23	11	9	24	15	35	40	gene1488	No
hsdR	26.293	0.275273	0.272085	1.01172	0.311674	0.713985	11	26	23	27	27	15	24	36	68	38	gene1484	No
hsdS	2.97755	-0.245617	0.718014	-0.342078	0.732292	NA	1	3	4	1	7	1	1	2	13	3	gene1486	No
hslU	84.6291	-0.171409	0.200649	-0.854277	0.392952	0.774484	38	112	90	120	77	54	57	67	151	188	gene631	No
hslV	30.9463	0.2549	0.309386	0.82389	0.410002	0.775596	20	44	30	27	10	22	35	22	62	71	gene632	No
hspR	11.4178	-0.137323	0.402715	-0.340994	0.733108	NA	5	9	4	21	20	7	7	15	23	16	gene1179	No
htpG	52.9118	0.0949574	0.22488	0.422258	0.672837	0.890545	29	62	63	51	37	30	48	44	112	123	gene494	No
htrA	137.241	0.197329	0.181047	1.08993	0.275743	0.671079	91	144	127	146	88	95	124	117	300	302	gene1177	No
htrB	2.51221	0.320851	0.721625	0.444623	0.656592	NA	1	3	1	5	1	3	2	1	7	5	gene1084	No
hupB	426.225	-0.204145	0.263332	-0.775239	0.438199	0.775996	158	436	288	651	745	149	399	412	950	693	gene860	No
hydA	310.648	-0.170723	0.178976	-0.953889	0.34014	0.725564	222	353	358	387	216	175	223	282	635	568	gene1216	No
hydA2	8.01018	0.0380744	0.433575	0.087815	0.930024	NA	5	9	3	11	9	9	6	5	18	11	gene1342	No
hydB	517.725	-0.118504	0.199254	-0.594741	0.552017	0.833407	396	571	603	584	327	284	451	393	1034	1071	gene1215	No
hydC	185.515	-0.202681	0.15764	-1.28572	0.198539	0.586161	120	243	185	197	192	88	152	165	363	349	gene1214	No
hydD	40.8956	0.0634941	0.223735	0.283791	0.77657	0.939511	31	47	30	49	31	21	39	38	89	81	gene1213	No
hypA	3.07379	-0.479836	0.65546	-0.732061	0.464131	NA	1	7	3	3	4	2	1	1	9	5	gene601	No
hypB	21.0803	-0.450197	0.276079	-1.63068	0.102957	NA	13	26	29	25	22	12	13	17	37	34	gene597	No
hypC	9.66398	-0.116235	0.405117	-0.286917	0.774176	NA	5	12	17	7	6	5	9	8	20	17	gene598	No
hypD	18.2475	-0.0875747	0.31343	-0.279408	0.779932	NA	17	18	16	22	15	6	17	14	50	31	gene599	No
hypE	15.9641	-0.0959911	0.31636	-0.303423	0.761567	NA	7	19	13	27	15	8	16	15	38	22	gene600	No
hypF	2.64471	0.284053	0.704861	0.402992	0.686954	NA	1	3	1	3	4	1	1	4	4	10	gene596	No
iamA	2.37736	0.138091	0.732813	0.18844	0.850532	NA	1	2	1	5	3	1	1	1	9	7	gene1581	No
iamB	4.95047	0.701785	0.523864	1.33963	0.180365	NA	2	5	3	5	3	5	5	4	15	10	gene1580	No
icd	1026.87	-0.189887	0.168057	-1.1299	0.25852	0.660381	801	1229	1089	1152	777	630	761	877	1926	1890	gene504	No
ileS	167.864	-0.237736	0.168362	-1.41205	0.157934	0.534394	87	191	169	247	190	81	115	135	385	319	gene1012	No
ilvA	13.5902	0.00684471	0.35824	0.0191065	0.984756	NA	9	13	17	11	11	13	11	13	27	15	gene783	No
ilvC	109.297	-0.255034	0.18902	-1.34924	0.17726	0.571873	96	110	97	125	121	56	73	86	218	223	gene605	No
ilvD	37.9127	0.0873555	0.247059	0.353581	0.723653	0.909738	26	39	28	29	49	25	30	33	72	90	gene12	No
ilvE	55.8847	0.660736	0.203415	3.24821	0.00116134	0.0629446	25	43	37	53	47	44	63	69	145	101	gene242	No
ilvH	15.8143	-0.336567	0.329192	-1.0224	0.30659	NA	8	16	10	26	26	10	12	12	35	20	gene550	No
ilvI	46.979	0.185163	0.228593	0.810012	0.417933	0.775596	36	50	34	46	35	41	42	42	95	81	gene549	No
infA	4.87343	0.423887	0.548815	0.772368	0.439896	NA	1	3	2	6	9	3	2	7	11	15	gene1520	No
infB	95.6328	-0.0868171	0.178848	-0.485425	0.627375	0.871662	47	102	89	145	97	48	86	86	172	208	gene129	No
infC	23.9812	0.0861088	0.292346	0.294545	0.768342	0.933725	6	28	17	35	29	23	17	18	51	47	gene197	No
iscS	39.4789	-0.00272223	0.248369	-0.0109604	0.991255	0.995784	18	36	41	41	55	15	32	43	97	76	gene216	No
ispA	16.7064	-0.275552	0.327598	-0.841129	0.400276	NA	9	14	16	22	27	9	7	20	26	35	gene1578	No
ispDF	20.9313	-0.657526	0.307213	-2.14029	0.0323311	NA	18	30	26	21	25	3	20	15	31	37	gene1537	No
ispG	22.2943	-0.258117	0.269055	-0.959349	0.337383	0.725564	16	25	25	27	22	11	13	21	47	40	gene651	No
ispH	7.30266	0.435191	0.490041	0.888069	0.374503	NA	5	3	5	13	3	5	5	15	12	12	gene842	No
katA	1.89223	-1.10385	0.890216	-1.23997	0.214985	NA	3	1	1	1	5	1	1	1	1	3	gene1332	No
kdpB	1.25626	0.39832	1.00723	0.39546	0.692503	NA	1	1	1	1	1	1	1	1	1	5	gene642	No
kdsA	24.8169	0.319969	0.293929	1.08859	0.276334	0.671079	17	26	21	15	21	25	20	21	61	40	gene353	No
kdsB	19.5751	-0.311204	0.3131	-0.993943	0.320251	NA	10	21	14	28	32	7	23	18	37	24	gene770	No
kdtA	2.59673	0.142784	0.695396	0.205327	0.837317	NA	1	3	2	3	3	3	1	1	7	6	gene672	No
kefB	6.0857	0.730962	0.480352	1.52172	0.128079	NA	1	3	6	5	7	5	7	7	15	14	gene1180	No
kfiD	7.49	0.278964	0.481773	0.579035	0.562565	NA	4	8	5	13	3	8	1	7	15	23	gene1384	No
kgtP	147.249	0.0625339	0.199835	0.312928	0.754336	0.931321	99	173	151	143	100	109	137	141	235	284	gene1549	No
kpsC	5.67587	1.17517	0.526493	2.23207	0.0256105	NA	3	4	2	5	2	7	5	8	17	10	gene1357	No
kpsD	49.5838	-0.0218538	0.213655	-0.102286	0.91853	0.995784	19	64	39	69	55	28	40	49	101	101	gene1387	No
kpsE	31.0344	0.0595669	0.291766	0.20416	0.838229	0.983376	13	26	25	38	48	14	25	19	82	84	gene1388	No
kpsF	28.1401	-0.13599	0.270866	-0.502054	0.615629	0.863629	11	28	31	49	26	19	25	17	67	46	gene1386	No
kpsM	3.66109	-0.479509	0.587706	-0.815899	0.414558	NA	1	5	5	6	5	1	1	3	9	8	gene1390	No
kpsS	7.66639	-0.359708	0.445818	-0.806849	0.419753	NA	3	11	5	19	5	5	7	6	11	13	gene1356	No
kpsT	4.36338	-0.199885	0.556748	-0.359022	0.719579	NA	2	5	3	9	4	3	1	6	6	10	gene1389	No
ksgA	6.00487	0.373881	0.575501	0.649661	0.515912	NA	1	3	3	11	9	1	11	5	24	5	gene1646	No
ktrA	3.74768	-1.17532	0.673436	-1.74525	0.0809407	NA	1	3	1	13	9	3	1	1	5	5	gene1234	No
ktrB	1.98459	0.841458	0.835719	1.00687	0.313998	NA	1	1	3	1	1	1	1	1	7	9	gene1233	No
lctP	710.204	-0.11784	0.257634	-0.457394	0.647388	0.878462	575	735	996	665	359	474	468	590	1502	1358	gene71	No
ldh	12.0005	-0.262925	0.419405	-0.626899	0.530725	NA	11	8	15	25	3	3	10	13	22	23	gene1115	No
lepA	24.1788	0.465829	0.270067	1.72486	0.0845527	0.458276	15	24	17	25	15	19	20	21	58	64	gene981	No
lepP	12.0027	0.152445	0.367378	0.414954	0.678176	NA	5	13	9	17	11	6	13	16	14	29	gene811	No
leuA	5.61021	1.21757	0.530614	2.29464	0.0217537	NA	1	3	6	5	1	5	7	9	12	15	gene1658	No
leuB	4.08729	0.601669	0.59055	1.01883	0.308285	NA	1	3	3	5	3	6	4	4	6	8	gene1657	No
leuC	5.86498	1.24477	0.538095	2.3133	0.0207064	NA	2	1	7	5	1	6	7	9	12	15	gene1656	No
leuD	1.90179	-0.330653	0.854837	-0.386802	0.698903	NA	3	1	1	1	3	1	2	1	5	1	gene1655	No
leuS	44.7983	-0.15214	0.232133	-0.655399	0.512211	0.817845	19	66	34	66	48	23	35	40	106	75	gene1041	No
lgt	6.19663	-0.132066	0.503469	-0.262312	0.793081	NA	5	9	5	8	3	7	4	1	16	9	gene376	No
ligA	5.20626	0.398641	0.573684	0.694879	0.487131	NA	1	5	3	13	1	3	4	10	7	13	gene561	No
livF	6.89574	-0.0354779	0.506801	-0.0700035	0.944191	NA	3	7	3	9	13	5	4	1	25	14	gene965	No
livG	3.86323	0.982345	0.642444	1.52908	0.126246	NA	1	3	1	7	1	3	7	3	15	5	gene966	No
livH	5.60329	0.064498	0.506418	0.127361	0.898654	NA	1	7	3	12	5	2	5	9	9	12	gene968	No
livJ	41.7989	-0.0254654	0.265735	-0.0958301	0.923656	0.995784	19	44	41	28	67	29	38	35	84	72	gene970	No
livK	16.6523	0.303437	0.364642	0.83215	0.405324	NA	7	13	13	18	20	8	18	29	16	38	gene969	No
livM	4.25995	0.816582	0.613562	1.33089	0.183226	NA	3	1	5	4	1	5	3	3	7	16	gene967	No
lolA	8.03528	-0.329755	0.469974	-0.701645	0.482901	NA	3	12	5	11	13	1	12	9	16	6	gene897	No
lon	24.5324	-0.0261585	0.278195	-0.0940296	0.925086	0.995784	15	23	14	37	31	9	24	27	45	52	gene1023	No
lpxA	15.1881	0.68298	0.358947	1.90273	0.0570755	NA	13	7	9	12	12	5	19	23	32	39	gene247	No
lpxB	14.2958	0.320372	0.384804	0.832559	0.405093	NA	16	10	7	15	7	15	13	15	27	19	gene260	No
lpxC	19.3054	0.0358881	0.369701	0.0970734	0.922668	NA	3	25	6	35	29	11	22	19	38	33	gene125	No
lpxD	40.92	-0.254018	0.265553	-0.956564	0.338787	0.725564	20	42	33	46	71	31	30	40	70	51	gene551	No
lpxK	4.6245	-0.196993	0.566482	-0.347749	0.728029	NA	1	4	8	8	3	1	6	7	5	7	gene768	No
lspA	9.45967	0.245656	0.389412	0.630839	0.528146	NA	4	9	10	13	6	4	12	10	24	16	gene330	No
lysA	17.4712	-0.238405	0.341771	-0.697558	0.485454	NA	7	11	22	22	31	7	11	13	39	41	gene284	No
lysC	31.1875	-0.0423976	0.248864	-0.170365	0.864723	0.988777	15	29	38	44	25	20	26	34	59	51	gene557	No
lysS	51.6523	0.100381	0.20598	0.487335	0.626021	0.871662	22	60	36	72	54	33	44	49	114	105	gene370	No
maf	2.40138	-0.664997	0.756615	-0.878911	0.37945	NA	2	1	1	3	7	1	2	1	3	5	gene483	No
map	7.70284	0.162817	0.442654	0.36782	0.713007	NA	3	5	3	11	13	7	7	7	13	16	gene1585	No
mapA	42.9709	-0.317171	0.281517	-1.12665	0.25989	0.660381	11	55	33	89	55	27	38	26	82	72	gene980	No
mdh	283.316	0.0191628	0.194572	0.0984871	0.921546	0.995784	193	335	321	242	205	170	219	272	604	574	gene505	No
metA	9.32993	-0.104225	0.41187	-0.253054	0.800227	NA	8	6	13	10	7	3	13	8	17	14	gene1664	No
metB	20.8207	0.15903	0.320853	0.495649	0.620142	NA	9	29	20	12	23	17	17	15	35	56	gene1665	No
metE	4.61191	-0.813486	0.642111	-1.26689	0.205194	NA	6	3	7	3	5	5	1	5	5	1	gene1149	No
metF	1.68746	-0.353207	0.900172	-0.392377	0.69478	NA	3	1	1	1	2	1	1	1	5	1	gene1150	No
metG	39.8851	0.177322	0.233359	0.75987	0.447332	0.779191	26	27	33	55	36	26	29	47	91	75	gene793	No
metK	127.356	0.208863	0.192037	1.08762	0.276764	0.671079	62	140	125	137	96	117	106	121	235	242	gene1046	No
mfd	15.7773	0.212935	0.343634	0.619658	0.535483	NA	3	23	9	22	16	8	22	17	32	27	gene1035	No
miaA	4.8314	0.569228	0.563532	1.01011	0.312443	NA	1	9	1	5	3	3	9	5	9	9	gene158	No
miaB	79.8873	0.0526365	0.269932	0.194999	0.845393	0.986857	20	76	56	106	135	47	81	62	178	160	gene431	No
mloB	15.3057	0.0771437	0.313977	0.245698	0.805916	NA	7	15	13	20	17	7	20	13	31	29	gene1487	No
mnmA	22.1381	-0.571364	0.297203	-1.92247	0.0545465	0.379337	18	35	23	22	23	17	12	17	26	34	gene51	No
mnmC	2.88545	-0.233713	0.681179	-0.3431	0.731523	NA	3	3	3	3	3	1	1	1	5	11	gene1217	No
moaA	5.20201	-0.592831	0.515767	-1.14942	0.250385	NA	5	10	4	6	5	1	4	3	13	7	gene154	No
moaC	10.7506	-0.186841	0.370682	-0.504046	0.614229	NA	4	14	10	17	13	2	9	10	27	22	gene225	No
moaD	10.4435	0.209561	0.379621	0.552026	0.580931	NA	2	10	11	13	12	5	8	15	19	26	gene1457	No
moaE	10.7189	0.827555	0.380433	2.1753	0.0296078	NA	2	10	11	10	5	7	12	12	28	32	gene1458	No
mobA	1.76886	-0.681042	0.835989	-0.814654	0.41527	NA	1	3	1	5	1	1	1	1	3	3	gene1296	No
mobB	2.49403	-0.394958	0.715747	-0.551812	0.581077	NA	3	1	3	3	3	1	2	1	6	4	gene796	No
modA	7.1795	0.46742	0.441061	1.05976	0.289253	NA	3	7	5	9	5	3	11	9	14	15	gene273	No
modB	1.53843	-0.143083	0.934579	-0.153099	0.87832	NA	1	1	3	1	1	1	1	3	2	1	gene271	No
modC	1.37533	-0.415301	0.964069	-0.430779	0.666629	NA	1	1	3	1	1	1	1	1	1	3	gene270	No
moeA	7.12385	0.616376	0.44891	1.37305	0.169737	NA	3	5	3	11	5	6	9	8	17	13	gene812	No
moeA2	16.0487	-0.0915826	0.338178	-0.270812	0.786536	NA	7	17	16	25	13	15	15	17	20	21	gene1459	No
moeB	27.1585	-0.188588	0.262781	-0.717662	0.472966	0.791196	19	26	22	36	33	16	32	16	49	44	gene997	No
mogA	15.7075	0.00177125	0.318183	0.00556676	0.995558	NA	12	11	18	14	17	10	14	13	28	33	gene690	No
motA	45.2678	-0.442311	0.225121	-1.96477	0.049441	0.372181	27	60	49	69	49	13	36	37	98	73	gene307	No
motB	38.6055	-0.390267	0.239625	-1.62866	0.103385	0.479168	18	48	44	56	47	15	41	28	56	73	gene306	No
mqo	90.9361	-0.0261797	0.26112	-0.100259	0.920139	0.995784	23	100	81	127	129	37	79	110	206	152	gene362	No
mraY	4.42839	0.429296	0.640112	0.670658	0.502439	NA	1	2	1	9	6	3	1	11	5	11	gene407	No
mrdB	2.5225	-0.271306	0.743352	-0.364976	0.715129	NA	3	5	1	1	2	1	3	3	3	3	gene1230	No
mreB	49.1357	0.266271	0.211687	1.25785	0.208445	0.597764	27	48	29	59	51	29	51	49	124	91	gene249	No
mreC	4.04385	-0.818383	0.595213	-1.37494	0.16915	NA	5	4	5	3	6	1	5	1	5	6	gene250	No
mrp	35.8812	0.423997	0.275451	1.53928	0.123735	0.508446	11	38	37	27	35	20	29	47	66	107	gene1536	No
mrsA	15.6275	-0.196926	0.338389	-0.581951	0.5606	NA	12	17	6	24	22	6	14	10	33	35	gene610	No
msbA	11.6728	0.433247	0.372421	1.16333	0.244697	NA	1	11	13	15	9	10	8	16	27	24	gene760	No
murA	29.1633	-0.119043	0.255749	-0.465467	0.641597	0.878462	15	36	25	30	38	23	17	28	54	52	gene813	No
murB	4.18927	0.305764	0.597185	0.512008	0.608645	NA	2	7	1	8	1	3	2	4	15	8	gene1613	No
murC	16.0647	0.436517	0.328009	1.33081	0.183252	NA	6	17	13	18	11	11	15	27	31	27	gene1005	No
murD	4.76848	0.499844	0.550519	0.907951	0.363904	NA	1	8	3	4	3	3	9	4	9	9	gene406	No
murE	15.1004	0.46676	0.387748	1.20377	0.228678	NA	4	15	13	24	7	14	5	21	28	45	gene1575	No
murF	4.81826	-0.460503	0.567099	-0.812033	0.416773	NA	1	9	9	8	1	1	5	4	11	6	gene752	No
murG	1.88968	0.546971	0.839121	0.651838	0.514506	NA	1	3	1	1	1	1	3	3	3	3	gene990	No
murI	5.0043	-0.31542	0.542275	-0.581661	0.560795	NA	4	3	8	4	6	3	6	2	5	11	gene1586	No
mutS	14.3336	0.127613	0.379516	0.336252	0.736681	NA	5	12	19	27	5	6	17	13	26	36	gene1003	No
mutY	3.53704	-0.556981	0.633686	-0.878955	0.379426	NA	3	7	5	4	1	1	2	3	10	3	gene1550	No
nadD	3.5264	-1.10523	0.643222	-1.71828	0.085746	NA	1	3	5	5	10	1	1	3	7	3	gene1347	No
nadE	9.1284	0.697349	0.398764	1.74878	0.0803298	NA	5	9	5	9	5	5	11	13	23	19	gene767	No
napA	1572.97	0.00805474	0.25543	0.0315341	0.974844	0.995784	1346	1782	1720	1554	654	975	1268	1512	3222	3065	gene737	No
napB	204.384	0.0110158	0.189908	0.0580058	0.953744	0.995784	154	201	218	216	146	147	157	162	415	425	gene740	No
napD	4.00792	-1.23186	0.625593	-1.96911	0.0489401	NA	1	7	7	11	2	3	2	1	3	6	gene742	No
napG	292.606	0.22292	0.320462	0.695621	0.486666	0.806646	245	356	306	216	75	207	269	294	543	650	gene738	No
napH	163.525	0.0765653	0.312684	0.244865	0.806561	0.960782	135	193	212	106	59	131	134	124	347	314	gene739	No
napL	11.8917	-0.0937901	0.354167	-0.264819	0.791149	NA	8	8	15	16	11	7	8	11	29	19	gene741	No
ndk	116.733	-0.12228	0.157514	-0.776315	0.437563	0.775996	74	118	99	162	127	62	110	103	225	207	gene302	No
neuA1	5.36178	-0.209445	0.506119	-0.413825	0.679003	NA	5	9	3	7	3	4	3	3	11	11	gene1093	No
neuB1	22.346	0.0238061	0.282016	0.0844137	0.932728	0.995784	5	27	25	30	22	17	18	19	45	45	gene1091	No
neuB2	15.045	-0.381971	0.344418	-1.10903	0.267416	NA	14	21	8	16	21	4	11	15	23	32	gene1274	No
neuC1	6.7282	-1.10978	0.478712	-2.31827	0.0204347	NA	5	15	5	10	9	4	1	5	11	6	gene1092	No
neuC2	6.6672	0.185787	0.501068	0.370782	0.7108	NA	7	8	7	2	3	7	4	4	13	15	gene1275	No
nhaA	8.37606	-0.202288	0.558844	-0.361975	0.717371	NA	9	5	1	19	10	2	3	3	22	31	gene1588	No
nhaA1	4.76587	-0.206165	0.553871	-0.372225	0.709725	NA	7	5	3	5	2	3	5	3	9	6	gene1589	No
npdA	7.79856	-0.393849	0.437966	-0.899268	0.36851	NA	4	13	3	15	9	5	5	5	11	18	gene1001	No
nrdA	33.9684	0.283019	0.24836	1.13955	0.254473	0.660381	13	27	35	46	28	19	30	43	65	82	gene23	No
nrdF	32.8636	0.269097	0.255065	1.05501	0.291419	0.689735	20	31	24	39	26	24	27	42	48	78	gene207	No
nrfA	141.605	-0.275321	0.194798	-1.41337	0.157548	0.534394	99	170	186	148	118	81	95	114	300	239	gene1304	No
nrfH	25.6251	-0.455018	0.279424	-1.62842	0.103437	0.479168	16	29	35	28	29	16	22	24	38	27	gene1305	No
nssR	1.14745	-0.603686	1.05821	-0.570479	0.568353	NA	1	1	1	1	2	1	1	1	1	1	gene439	No
nth	4.90774	-0.284527	0.630151	-0.451522	0.651614	NA	9	3	1	5	5	3	1	3	5	17	gene570	No
nuoA	10.8779	0.176219	0.393082	0.448301	0.653936	NA	8	11	11	16	3	5	11	7	31	24	gene1509	No
nuoB	26.2212	0.486716	0.330757	1.47152	0.14115	0.520431	14	26	27	28	6	29	27	26	45	49	gene1508	No
nuoC	49.5037	-0.170079	0.224422	-0.757855	0.448538	0.779191	25	64	53	62	46	31	37	57	93	66	gene1507	No
nuoD	77.6286	0.110513	0.203495	0.543077	0.587076	0.848233	26	80	80	111	69	54	66	82	164	139	gene1506	No
nuoG	164.588	-0.295439	0.187349	-1.57694	0.114809	0.497022	99	174	136	251	218	69	114	152	383	265	gene1503	No
nuoH	34.2919	-0.146125	0.246929	-0.591769	0.554005	0.833947	22	41	42	40	23	23	30	30	54	62	gene1502	No
nuoI	39.5515	-0.419725	0.28451	-1.47526	0.140143	0.520358	21	47	25	76	56	9	34	44	74	59	gene1501	No
nuoJ	16.5403	0.110858	0.336077	0.329858	0.741507	NA	5	19	12	21	20	11	26	12	29	25	gene1500	No
nuoK	8.96211	-0.089977	0.455174	-0.197676	0.843299	NA	11	9	6	10	5	2	16	6	15	13	gene1499	No
nuoL	26.5776	0.554477	0.324202	1.71028	0.0872142	0.462923	5	26	33	27	13	30	21	27	50	64	gene1498	No
nuoM	20.1722	-0.285725	0.314106	-0.909645	0.36301	NA	19	12	20	36	17	11	13	14	46	35	gene1497	No
nuoN	14.1875	0.00293943	0.322782	0.00910654	0.992734	NA	10	13	16	17	11	7	10	15	32	28	gene1496	No
nusA	8.9866	0.558518	0.458388	1.21844	0.223057	NA	3	5	1	15	13	3	9	13	28	20	gene433	No
nusB	11.1569	-0.611835	0.408688	-1.49707	0.134374	NA	7	19	17	11	8	6	13	8	16	8	gene351	No
nusG	52.9448	0.319536	0.253054	1.26272	0.20669	0.597764	24	64	55	46	35	43	30	51	122	140	gene451	No
obgE	4.87003	-0.1957	0.550948	-0.355205	0.722436	NA	1	5	1	13	7	3	5	3	11	8	gene89	No
ogt	2.08221	-0.398831	0.778989	-0.511985	0.608661	NA	1	3	3	1	3	1	1	3	3	3	gene791	No
omp50	10.464	0.206389	0.404081	0.510762	0.609518	NA	7	7	9	7	13	11	11	11	15	14	gene1118	No
oorA	507.53	0.136552	0.234931	0.581245	0.561075	0.835447	344	628	573	412	256	354	410	470	1073	1084	gene509	No
oorB	522.245	0.00836175	0.181689	0.0460223	0.963292	0.995784	357	560	602	542	347	323	464	474	1002	1046	gene510	No
oorC	309.692	-0.00360714	0.149524	-0.0241242	0.980754	0.995784	201	322	329	335	260	211	266	266	636	560	gene511	No
oorD	147.879	-0.0080065	0.254968	-0.031402	0.974949	0.995784	96	200	183	119	85	122	99	122	317	259	gene508	No
p19	6.35262	-0.174374	0.566334	-0.307899	0.758159	NA	3	15	5	3	5	8	5	3	15	3	gene1592	No
pabB	2.87241	0.572305	0.703209	0.813848	0.415732	NA	4	2	1	1	2	1	3	4	6	7	gene817	No
pal	502.722	-0.263257	0.163843	-1.60676	0.108107	0.496558	253	555	463	718	680	218	441	416	926	981	gene106	No
panB	25.6497	-0.448635	0.283998	-1.57971	0.114174	0.497022	9	43	26	33	35	16	13	18	55	41	gene268	No
panC	29.6394	0.149332	0.236881	0.630411	0.528426	0.820199	18	27	25	32	30	19	29	30	57	59	gene267	No
panD	8.41279	0.163545	0.442854	0.369298	0.711906	NA	3	3	7	9	16	5	7	12	14	17	gene266	No
pbpA	20.6745	-0.223125	0.283884	-0.785972	0.431884	NA	15	23	17	29	23	5	21	19	41	39	gene484	No
pbpB	12.507	-0.19466	0.361238	-0.53887	0.589977	NA	9	11	8	21	13	11	8	14	18	17	gene498	No
pbpC	4.58105	0.906285	0.554629	1.63404	0.102251	NA	3	3	3	5	1	3	5	6	11	13	gene625	No
pckA	149.185	-0.122907	0.146047	-0.841559	0.400035	0.774484	95	162	145	184	152	79	130	121	314	280	gene879	No
pcm	21.6634	-0.332335	0.273727	-1.21411	0.224706	0.615105	9	29	21	35	25	11	19	15	44	36	gene204	No
pdxA	4.38276	-0.0152107	0.548163	-0.0277486	0.977863	NA	3	6	3	4	5	1	3	7	7	10	gene1188	No
pdxJ	5.92012	0.377095	0.498579	0.756339	0.449446	NA	5	3	6	5	4	5	3	9	14	9	gene1187	No
peb1A	1028.28	-0.349557	0.146142	-2.39189	0.0167617	0.243336	518	1243	1011	1419	1404	513	876	843	1769	1705	gene868	No
peb2	59.8624	0.147864	0.237518	0.622539	0.533588	0.820199	33	63	79	55	35	41	56	52	134	115	gene735	No
peb3	38.1086	0.30792	0.248535	1.23894	0.215368	0.607774	17	27	33	59	31	21	31	42	82	104	gene261	No
peb4cbf2	242.012	-0.010468	0.192095	-0.0544939	0.956542	0.995784	161	244	297	259	166	146	226	188	529	459	gene571	No
pebC	103.299	0.118492	0.236698	0.500604	0.61665	0.863629	30	100	83	154	129	44	104	120	230	199	gene869	No
pepA	28.9404	-0.00979306	0.270229	-0.0362399	0.971091	0.995784	8	27	29	51	29	17	29	31	54	49	gene876	No
perR	7.11099	-0.142328	0.477005	-0.298379	0.765414	NA	3	5	5	7	16	3	9	5	9	17	gene292	No
petA	78.1397	0.294346	0.28551	1.03095	0.302565	0.70178	44	97	76	92	24	55	50	85	210	165	gene1134	No
petB	125.201	0.171838	0.257331	0.667772	0.504279	0.817845	91	145	140	110	51	80	99	129	274	270	gene1133	No
petC	115.654	0.151223	0.268919	0.562336	0.573887	0.840667	80	135	137	108	42	79	103	125	222	220	gene1132	No
pflA	10.3932	0.326659	0.384845	0.848807	0.395989	NA	3	11	8	11	12	5	15	10	29	15	gene1495	No
pfs	32.9037	0.308623	0.266899	1.15633	0.247547	0.6577	19	40	28	39	15	20	24	32	87	81	gene110	No
pgi	34.508	-0.234813	0.228572	-1.0273	0.304277	0.70178	23	37	31	55	34	17	26	27	71	67	gene1470	No
pgk	21.1504	-0.0219716	0.313165	-0.0701597	0.944067	0.995784	11	20	24	29	16	17	25	17	43	21	gene1345	No
pglA	6.45507	-0.0191583	0.514303	-0.037251	0.970285	NA	1	3	3	12	13	7	6	5	11	9	gene1075	No
pglB	7.92606	0.270352	0.538155	0.502369	0.615408	NA	1	3	7	19	8	1	14	3	19	25	gene1076	No
pglC	3.52726	1.20186	0.70822	1.69701	0.0896947	NA	1	3	3	2	1	1	11	3	4	10	gene1074	No
pglD	2.91417	0.553691	0.690514	0.801853	0.422638	NA	1	3	3	1	3	1	6	3	4	7	gene1073	No
pglE	53.2592	-0.346346	0.232854	-1.48739	0.136911	0.520358	27	62	38	71	91	30	37	50	92	86	gene1071	No
pglF	24.5766	-0.148205	0.267528	-0.553979	0.579593	0.844461	13	26	23	35	26	18	18	24	33	50	gene1070	No
pglG	7.9481	-0.00170211	0.433371	-0.0039276	0.996866	NA	5	5	5	14	9	7	8	3	14	18	gene1069	No
pglH	14.7143	-0.270419	0.364056	-0.742794	0.457606	NA	5	17	15	17	25	3	14	19	33	17	gene1079	No
pglI	8.03807	0.630991	0.451838	1.3965	0.162564	NA	5	6	7	9	3	1	14	10	17	21	gene1078	No
pglJ	8.1722	0.325702	0.442553	0.735961	0.461755	NA	9	7	3	6	7	5	7	12	18	12	gene1077	No
pglK	12.7428	-0.0888502	0.414498	-0.214356	0.830269	NA	7	22	16	8	8	5	18	13	27	11	gene1080	No
pgm	50.6699	-0.270668	0.218499	-1.23876	0.215434	0.607774	40	49	41	81	52	23	45	40	111	77	gene408	No
pgpA	5.57299	-0.142853	0.541951	-0.263591	0.792095	NA	1	10	6	8	5	3	5	1	22	7	gene1540	No
pgsA	2.84995	-0.818025	0.671377	-1.21843	0.223061	NA	3	3	3	5	3	1	1	3	5	3	gene1017	No
pheA	6.86768	-0.0773169	0.472969	-0.163471	0.870147	NA	7	6	6	7	7	1	3	10	20	11	gene286	No
pheS	22.9758	0.153706	0.284158	0.540916	0.588565	0.848233	11	28	21	25	21	14	17	15	68	52	gene845	No
pheT	48.4502	-0.167119	0.253684	-0.658771	0.510043	0.817845	13	60	52	69	62	20	50	35	94	104	gene844	No
pldA	1.39709	-0.547012	0.94719	-0.577511	0.563594	NA	1	1	1	4	1	1	1	1	1	3	gene1297	No
plsC	2.23583	-0.0962826	0.744638	-0.129301	0.897119	NA	1	3	3	1	3	1	1	3	4	5	gene492	No
plsX	46.0961	0.43482	0.282552	1.5389	0.123828	0.508446	30	41	53	38	17	27	62	45	95	100	gene299	No
pnk	3.82272	0.24537	0.62673	0.391508	0.695422	NA	5	1	1	5	3	3	4	5	5	6	gene614	No
pnp	27.107	0.370351	0.314132	1.17897	0.238411	0.64288	17	15	27	35	15	33	22	19	59	48	gene1202	No
polA	12.5352	-0.442761	0.361996	-1.22311	0.221288	NA	6	12	13	18	22	7	9	4	26	26	gene308	No
porA	7672.15	-0.0877948	0.138757	-0.632722	0.526915	0.820199	5408	8545	7813	8815	6225	4317	6414	6955	15214	14742	gene1208	No
ppa	68.7313	-0.151884	0.233054	-0.651713	0.514586	0.817845	32	71	53	87	111	26	57	61	149	146	gene611	No
ppi	14.9945	0.505838	0.35985	1.40569	0.159816	NA	5	10	12	26	9	7	10	25	36	39	gene1119	No
ppk	58.2719	-0.459816	0.223576	-2.05664	0.0397205	0.329162	43	69	55	67	85	32	33	33	127	103	gene1306	No
prfA	34.2465	0.599769	0.273824	2.19034	0.0284995	0.280849	12	19	19	32	49	27	36	40	77	78	gene1542	No
prfB	16.6264	0.457083	0.319483	1.4307	0.152518	NA	5	17	7	21	19	11	22	15	39	36	gene1397	No
priA	1.92882	-1.27509	0.832115	-1.53235	0.125436	NA	1	3	3	3	3	1	1	1	1	3	gene649	No
prmA	13.9252	0.48093	0.340438	1.41268	0.157749	NA	10	9	12	9	14	7	15	13	35	36	gene1067	No
proA	12.412	-0.614193	0.433689	-1.41621	0.156715	NA	1	18	15	31	13	7	5	11	11	30	gene532	No
proB	6.03115	-0.364802	0.480801	-0.758739	0.448009	NA	1	11	9	7	5	4	5	5	10	9	gene90	No
proC	8.21375	0.45799	0.502862	0.910766	0.362418	NA	1	13	5	6	8	11	10	7	20	5	gene1026	No
proS	28.4237	-0.00691343	0.28719	-0.0240727	0.980795	0.995784	17	35	26	27	31	10	32	20	46	81	gene516	No
prsA	37.5363	0.326014	0.247143	1.31913	0.187126	0.582885	19	25	24	55	37	26	37	47	85	62	gene865	No
psd	10.541	-0.12507	0.387815	-0.3225	0.747074	NA	5	17	10	10	12	3	11	7	31	17	gene802	No
pseA	28.0901	-0.236181	0.247067	-0.95594	0.339102	0.725564	21	28	27	42	26	15	18	27	51	54	gene1265	No
pseB	32.3853	-0.65255	0.257791	-2.53131	0.0113637	0.205304	29	36	28	50	43	11	22	31	37	57	gene1243	No
pseC	19.1944	-0.384193	0.31507	-1.21939	0.222696	NA	13	19	20	16	33	10	17	15	24	37	gene1244	No
pseD	4.76754	0.227103	0.552885	0.410759	0.681249	NA	3	1	3	9	5	3	7	3	7	12	gene1280	No
pseE	14.453	-0.214383	0.343426	-0.624247	0.532466	NA	11	21	12	19	9	12	9	13	30	17	gene1283	No
pseF	7.71135	-0.00292113	0.445823	-0.00655221	0.994772	NA	5	7	8	9	9	3	5	3	27	18	gene1260	No
pseG	9.93099	-0.795732	0.469777	-1.69385	0.0902941	NA	8	7	12	11	22	1	1	13	19	16	gene1261	No
pseH	2.46403	-0.609911	0.811847	-0.751264	0.452494	NA	2	3	1	1	6	1	3	4	1	1	gene1262	No
pseI	18.4753	-0.164491	0.303117	-0.542665	0.587361	NA	9	29	19	19	17	12	11	21	36	29	gene1266	No
pspA	12.4176	0.118503	0.404681	0.29283	0.769652	NA	3	11	13	15	17	11	2	11	27	37	gene65	No
pssA	4.59864	-0.185005	0.533503	-0.346774	0.728761	NA	1	7	6	5	5	3	2	5	7	11	gene1064	No
pstA	1.40466	0.758182	0.949466	0.798534	0.42456	NA	1	1	1	1	1	1	1	1	4	5	gene590	No
pstB	9.61008	-0.149969	0.4399	-0.340917	0.733166	NA	7	13	7	5	15	1	15	9	17	15	gene591	No
pstC	1.38178	0.508984	0.987496	0.515429	0.606253	NA	1	1	1	1	1	1	3	1	1	3	gene589	No
pstS	4.82839	-0.551462	0.586305	-0.940572	0.346924	NA	7	5	3	5	5	1	9	1	7	5	gene588	No
pta	174.577	-0.222803	0.153212	-1.45421	0.145887	0.52179	124	174	156	213	218	93	131	149	324	341	gene653	No
pth	18.6997	0.291682	0.304652	0.957428	0.338351	NA	6	18	14	31	15	8	19	24	42	42	gene282	No
ptmA	4.69887	0.137108	0.559658	0.244985	0.806468	NA	3	3	7	7	1	3	4	5	14	5	gene1279	No
ptmB	8.04835	-0.17348	0.452545	-0.383342	0.701466	NA	2	8	14	6	10	5	11	6	14	9	gene1278	No
purA	35.1267	0.22469	0.25698	0.874347	0.381929	0.769538	15	39	25	49	33	17	26	30	103	89	gene1439	No
purB	28.7619	-0.126878	0.250675	-0.506145	0.612755	0.862631	19	37	31	34	21	13	27	27	53	55	gene22	No
purC	30.2397	0.200906	0.245994	0.81671	0.414094	0.775596	17	28	32	25	30	16	32	31	64	62	gene488	No
purD	83.2275	-0.0526451	0.174655	-0.301423	0.763092	0.933625	47	94	77	102	87	42	76	65	182	172	gene1199	No
purE	13.7536	0.189577	0.343476	0.551937	0.580991	NA	7	21	12	11	9	11	15	12	25	26	gene667	No
purF	36.8844	0.0052363	0.234847	0.0222967	0.982211	0.995784	18	44	25	42	48	23	39	29	70	72	gene187	No
purH	11.9164	0.377078	0.366996	1.02747	0.304198	NA	2	11	9	14	14	12	13	12	26	18	gene906	No
purL	15.4509	0.199362	0.353585	0.563831	0.572869	NA	7	13	12	32	7	13	10	15	32	36	gene908	No
purM	19.6676	-0.370095	0.291431	-1.26992	0.204112	NA	15	19	17	33	20	15	11	17	34	28	gene1464	No
purN	1.96868	0.791006	0.833366	0.949171	0.342534	NA	1	3	1	1	1	1	3	1	9	3	gene178	No
purQ	22.0262	0.381693	0.309542	1.23309	0.217543	0.607774	3	25	13	33	22	16	24	28	41	45	gene490	No
purS	11.9825	0.813512	0.366131	2.22191	0.0262891	NA	1	9	7	13	13	9	13	18	29	28	gene489	No
purU	4.60476	-0.217722	0.549983	-0.395871	0.6922	NA	1	7	5	5	7	3	3	1	15	8	gene747	No
putA	269.473	-0.385621	0.163301	-2.36141	0.0182055	0.251148	166	329	282	344	338	102	234	197	497	516	gene1444	No
putP	103.34	-0.0349913	0.16366	-0.213805	0.830699	0.980478	69	112	102	108	98	64	88	91	200	202	gene1443	No
pycA	75.2201	-0.418192	0.18487	-2.26209	0.0236918	0.276221	42	87	74	115	99	38	45	68	137	128	gene988	No
pycB	147.645	-0.127789	0.187839	-0.680313	0.496306	0.815146	80	207	158	174	119	86	96	139	287	309	gene880	No
pyk	161.176	-0.391358	0.162386	-2.41005	0.0159505	0.243336	113	178	160	209	208	70	104	132	315	305	gene361	No
pyrB	6.14793	0.161561	0.481223	0.33573	0.737075	NA	1	5	3	13	8	3	7	5	16	13	gene1048	No
pyrC	4.35219	0.214972	0.561679	0.38273	0.70192	NA	1	5	4	7	3	5	3	1	11	11	gene232	No
pyrC2	10.5769	-0.628317	0.40019	-1.57005	0.116404	NA	11	9	16	15	7	7	9	3	16	16	gene1143	No
pyrD	21.5839	-0.176054	0.347476	-0.506665	0.61239	0.862631	13	37	13	29	20	14	14	6	60	48	gene761	No
pyrE	57.2569	-0.0447381	0.234157	-0.19106	0.848478	0.986857	21	60	43	78	85	25	55	61	114	108	gene209	No
pyrF	17.0523	-0.065046	0.318872	-0.203987	0.838363	NA	5	28	14	25	16	8	12	15	41	38	gene350	No
pyrG	61.0855	0.313065	0.189933	1.64829	0.0992929	0.476255	32	64	53	62	47	41	66	57	129	134	gene26	No
pyrH	44.2656	-0.191117	0.293181	-0.651873	0.514483	0.817845	44	32	58	45	32	25	39	21	91	96	gene1223	No
queA	6.97995	0.40239	0.477063	0.843473	0.398964	NA	6	2	3	10	7	7	4	5	21	14	gene552	No
racR	91.7319	-0.299546	0.232522	-1.28825	0.197661	0.586161	31	112	100	129	130	33	75	81	162	197	gene1210	No
racS	15.0706	0.545789	0.33052	1.65131	0.0986761	NA	4	16	9	12	19	8	19	16	39	35	gene1211	No
radA	8.74688	-0.10035	0.413536	-0.242663	0.808266	NA	5	10	6	12	10	9	2	8	19	15	gene1153	No
rbfA	7.67878	0.246969	0.512282	0.482096	0.629738	NA	1	8	14	6	4	8	3	13	9	15	gene130	No
rbn	1.53336	-0.176971	0.932746	-0.189731	0.84952	NA	1	1	3	1	1	2	1	1	3	1	gene1160	No
rdxA	1.72608	-0.0363219	0.848282	-0.0428182	0.965846	NA	1	1	1	5	1	1	1	1	6	3	gene1016	No
recA	85.1683	-0.244396	0.216235	-1.13024	0.258376	0.660381	42	79	68	133	128	49	60	92	153	130	gene1610	No
recG	4.86454	-0.253659	0.601347	-0.421818	0.673158	NA	7	1	3	3	9	1	7	2	10	8	gene437	No
recJ	16.6585	-0.18485	0.365082	-0.506326	0.612628	NA	10	15	5	23	33	7	12	20	31	30	gene27	No
recN	11.1466	0.533513	0.392459	1.35941	0.174016	NA	3	11	5	17	9	5	15	19	21	21	gene615	No
recR	3.75791	0.401396	0.633404	0.633713	0.526268	NA	3	3	4	3	1	3	4	7	5	4	gene1212	No
rep	7.94149	0.0568375	0.442262	0.128516	0.897741	NA	3	7	8	9	9	8	11	5	9	13	gene423	No
rfbC	30.7245	0.178486	0.265994	0.671018	0.502209	0.817845	22	31	19	36	28	11	33	39	53	71	gene1373	No
rho	21.3916	0.438865	0.296446	1.48042	0.138761	0.520358	11	18	23	17	17	7	25	28	49	51	gene1104	No
ribA	8.25064	-0.38059	0.458201	-0.830617	0.40619	NA	5	17	7	10	6	6	5	3	9	24	gene1166	No
ribA	64.2091	-0.360814	0.237186	-1.52123	0.128202	0.514707	26	99	58	75	96	31	58	38	120	122	gene547	No
ribA	16.3056	-0.079144	0.319777	-0.247498	0.804523	NA	7	15	13	25	23	7	13	15	28	43	gene946	No
ribD	1.67908	0.97949	0.921008	1.0635	0.287556	NA	1	1	1	1	1	3	1	1	4	4	gene1556	No
ribF	2.79218	0.197174	0.679961	0.289979	0.771833	NA	1	1	3	5	3	1	1	5	6	7	gene564	No
ribH	22.8939	-0.125693	0.31563	-0.398229	0.690461	0.895287	23	14	17	33	21	18	23	14	47	29	gene352	No
rimM	17.201	0.24261	0.390645	0.621048	0.534568	NA	4	9	7	24	34	14	21	16	32	29	gene677	No
rloH	18.129	0.205162	0.309063	0.66382	0.506805	NA	13	26	11	15	13	13	16	19	40	32	gene1485	No
rnc	7.52535	0.527254	0.462448	1.14014	0.25423	NA	3	9	5	9	3	7	7	12	18	8	gene1569	No
rnhA	5.75366	-0.193861	0.540076	-0.358951	0.719632	NA	4	9	3	7	5	3	11	5	5	5	gene1570	No
rnhB	15.9168	-0.105303	0.326677	-0.322346	0.747191	NA	10	17	14	21	18	5	11	18	46	23	gene9	No
rnpA	24.0474	-0.0213034	0.311857	-0.0683115	0.945538	0.995784	6	27	18	42	27	22	18	25	49	29	gene913	No
rnpB	1118.98	-0.683754	0.335086	-2.04053	0.0412971	0.329162	368	1077	727	1676	3073	332	810	894	1979	1668	gene524	No
rpiB	13.3651	0.321317	0.338452	0.949375	0.34243	NA	4	13	9	14	18	7	14	17	27	30	gene872	No
rplA	98.7504	0.0235896	0.18705	0.126114	0.899642	0.995784	60	96	109	92	103	49	85	88	215	219	gene453	No
rplB	77.1487	0.42814	0.211322	2.02601	0.0427639	0.335914	38	84	73	63	52	58	74	66	163	210	gene1639	No
rplC	63.6554	0.972087	0.200346	4.85204	1.22197e-06	0.00022077	24	48	43	51	37	58	83	73	138	164	gene1642	No
rplD	47.563	0.93813	0.244982	3.82938	0.000128469	0.011605	21	41	40	33	17	38	57	64	110	116	gene1641	No
rplE	52.3748	0.611122	0.283184	2.15804	0.0309247	0.284088	39	46	46	35	19	41	43	76	117	110	gene1630	No
rplF	49.1493	0.370678	0.21562	1.71913	0.0855907	0.459309	25	45	51	49	33	30	56	44	113	113	gene1627	No
rplI	23.6479	-0.110581	0.317948	-0.347797	0.727993	0.909738	15	28	37	22	11	16	17	25	46	35	gene633	No
rplJ	49.3702	0.415434	0.222913	1.86366	0.062369	0.382004	21	46	34	58	47	29	38	61	105	139	gene454	No
rplK	66.9174	0.12437	0.201067	0.618551	0.536212	0.820199	38	64	52	80	69	43	58	87	113	122	gene452	No
rplL	22.0576	0.870428	0.294735	2.95326	0.00314441	0.0984723	6	18	19	22	11	17	22	25	50	73	gene455	No
rplM	35.1824	0.351083	0.254751	1.37814	0.16816	0.549053	12	39	38	26	34	18	32	41	86	83	gene1421	No
rplN	47.5677	0.31613	0.248098	1.27421	0.202588	0.593528	39	39	44	47	23	31	46	54	95	100	gene1632	No
rplO	29.8839	0.246792	0.300309	0.821793	0.411194	0.775596	21	35	36	17	16	17	26	26	75	70	gene1624	No
rplP	51.5741	0.618771	0.250785	2.46734	0.0136121	0.230272	26	50	52	43	19	38	49	64	120	123	gene1635	No
rplQ	25.8998	0.674857	0.281613	2.3964	0.0165572	0.243336	12	21	25	27	9	20	26	35	59	57	gene1526	No
rplR	26.7457	0.31528	0.290506	1.08528	0.277799	0.671079	13	31	27	32	13	13	25	20	72	75	gene1626	No
rplS	27.4501	0.0683898	0.398453	0.171638	0.863722	0.988777	11	28	10	33	51	4	20	47	59	58	gene679	No
rplT	50.8309	0.233825	0.299504	0.780707	0.434975	0.775996	13	78	35	39	65	23	65	53	88	120	gene220	No
rplU	101.844	-0.0266358	0.182166	-0.146217	0.88375	0.995784	54	108	109	97	118	56	99	96	214	171	gene87	No
rplV	44.6908	0.729924	0.247689	2.94694	0.00320936	0.0984723	24	41	38	32	21	36	35	60	103	119	gene1637	No
rplW	28.9871	0.380389	0.257863	1.47516	0.14017	0.520358	20	29	20	20	28	19	28	25	72	68	gene1640	No
rplX	33.0946	0.14379	0.274306	0.524198	0.600141	0.855991	31	36	29	26	20	18	32	26	78	71	gene1631	No
rpmA	55.8354	0.371857	0.197902	1.87899	0.0602453	0.382004	29	46	45	54	55	44	47	65	124	111	gene88	No
rpmB	15.3416	0.32351	0.418124	0.773718	0.439097	NA	3	13	7	15	29	19	11	7	30	40	gene422	No
rpmC	19.4817	0.702347	0.337995	2.07798	0.037711	NA	11	11	26	13	7	13	19	23	49	51	gene1634	No
rpmE	13.5711	-0.349512	0.398067	-0.878022	0.379932	NA	3	9	10	24	31	7	12	8	24	28	gene148	No
rpmF	43.4616	0.26242	0.266629	0.984214	0.325011	0.718771	36	38	33	56	19	30	31	53	90	93	gene300	No
rpmG	10.1112	-0.0302961	0.401695	-0.0754208	0.93988	NA	9	10	13	8	6	5	6	15	18	17	gene448	No
rpmH	18.7813	-0.435418	0.320813	-1.35723	0.174707	NA	7	22	19	29	28	15	6	19	28	31	gene914	No
rpmI	39.8533	0.098243	0.261247	0.376054	0.706877	0.897254	15	48	30	39	57	16	36	37	87	104	gene219	No
rpmJ	30.6902	0.801004	0.307936	2.60121	0.00928964	0.192737	16	11	22	31	23	34	31	46	65	44	gene1521	No
rpoA	87.3768	0.458141	0.183627	2.49495	0.0125974	0.220251	53	71	70	94	57	66	90	77	205	206	gene1525	No
rpoB	139.648	0.124968	0.183646	0.680483	0.496199	0.815146	57	191	131	152	117	83	125	137	303	291	gene456	No
rpoC	134.551	0.142664	0.183722	0.776524	0.43744	0.775996	78	129	152	134	103	100	134	125	246	254	gene457	No
rpoD	52.355	-0.226887	0.234552	-0.967321	0.333384	0.725564	20	61	42	79	76	29	55	39	83	96	gene951	No
rpoN	6.95502	-0.603506	0.461978	-1.30635	0.191433	NA	5	15	7	10	4	1	6	5	11	14	gene638	No
rpoZ	16.9626	0.0844114	0.309789	0.27248	0.785253	NA	7	14	15	17	26	10	18	15	37	31	gene1222	No
rpsA	352.755	-0.242667	0.142777	-1.69962	0.0892021	0.462923	222	399	336	464	404	151	288	292	708	701	gene841	No
rpsB	58.3983	0.424905	0.218127	1.94797	0.0514189	0.379334	35	40	45	56	56	54	41	59	126	139	gene1130	No
rpsC	63.1005	0.358005	0.251748	1.42208	0.155004	0.534394	42	58	71	55	28	39	57	66	132	164	gene1636	No
rpsD	97.7808	0.682443	0.240951	2.83229	0.00462159	0.119281	78	64	64	80	49	80	91	98	233	270	gene1524	No
rpsE	46.8117	0.271752	0.296828	0.915518	0.35992	0.747419	35	66	40	37	16	35	40	39	100	114	gene1625	No
rpsF	62.9642	0.288273	0.207959	1.3862	0.165686	0.544253	27	50	50	76	72	36	73	51	155	137	gene1020	No
rpsG	35.3975	0.782097	0.267953	2.91878	0.00351401	0.100242	7	38	27	34	22	27	30	53	77	99	gene468	No
rpsH	31.0963	0.452823	0.257941	1.75553	0.0791684	0.43785	21	31	26	28	15	23	32	34	76	57	gene1628	No
rpsI	39.0746	0.367139	0.250181	1.46749	0.142242	0.520913	10	48	26	40	45	21	38	46	97	87	gene1420	No
rpsJ	44.2803	0.69311	0.253156	2.73787	0.00618381	0.152347	26	33	34	33	28	53	36	47	92	95	gene1643	No
rpsK	67.2456	0.666519	0.219134	3.0416	0.00235321	0.0981107	45	55	52	44	40	54	63	78	153	169	gene1523	No
rpsL	60.6942	0.370261	0.193919	1.90936	0.056216	0.379763	27	56	45	59	67	38	56	69	137	140	gene467	No
rpsM	57.6099	0.761315	0.22546	3.37672	0.000733553	0.0496982	32	46	41	40	38	56	43	73	130	147	gene1522	No
rpsN	22.269	0.512509	0.302314	1.69529	0.090021	0.462923	19	18	13	25	9	16	26	20	48	53	gene1629	No
rpsO	23.4436	-0.322787	0.415909	-0.7761	0.43769	0.775996	6	19	11	33	63	7	26	13	51	45	gene831	No
rpsP	32.8728	-0.118225	0.349523	-0.338248	0.735176	0.913912	11	35	12	49	66	10	29	31	78	68	gene675	No
rpsQ	24.4648	0.483181	0.296348	1.63045	0.103006	0.479168	16	19	27	14	18	15	19	25	61	69	gene1633	No
rpsR	13.4692	0.466977	0.351395	1.32892	0.183873	NA	4	12	9	21	11	10	9	11	39	39	gene1022	No
rpsS	30.8698	0.390867	0.318688	1.22649	0.220015	0.611529	27	33	25	20	13	33	22	25	70	63	gene1638	No
rpsT	12.0206	0.862792	0.397087	2.1728	0.029795	NA	1	7	9	8	16	13	10	18	23	30	gene1541	No
rpsU	229.751	-0.272581	0.334444	-0.815027	0.415057	0.775596	60	276	135	391	423	53	193	223	510	455	gene339	No
rrc	1245.48	-0.200724	0.142919	-1.40446	0.160183	0.534394	872	1612	1171	1597	1023	672	1079	1077	2265	2235	gene11	No
ruvA	4.69755	-0.370622	0.576796	-0.642554	0.520514	NA	3	1	8	8	5	3	5	1	5	12	gene756	No
ruvB	4.42565	0.953277	0.600748	1.58682	0.112554	NA	3	3	1	7	1	3	3	3	14	19	gene1309	No
ruvC	2.44062	0.329933	0.769953	0.42851	0.66828	NA	3	1	1	1	3	3	1	3	3	5	gene1667	No
sdaA	350.896	-0.315142	0.153987	-2.04655	0.0407025	0.329162	200	418	445	430	359	190	261	257	651	673	gene1558	No
sdaC	121.746	-0.127975	0.239668	-0.533968	0.593364	0.850802	86	120	161	113	100	104	114	95	186	169	gene1559	No
sdhA	262.181	-0.126948	0.309796	-0.409781	0.681966	0.895287	199	348	341	292	77	205	173	202	485	499	gene411	No
sdhB	143.885	-0.256446	0.275425	-0.931091	0.351807	0.737913	133	136	204	166	66	64	104	133	285	274	gene412	No
sdhC	109.431	-0.196168	0.269279	-0.728493	0.466312	0.791196	95	127	143	119	46	54	91	104	204	194	gene413	No
secA	58.9567	0.193336	0.238903	0.809265	0.418363	0.775596	20	63	38	93	62	31	43	65	157	128	gene896	No
secD	69.6327	-0.0379353	0.188313	-0.201448	0.840348	0.983734	42	80	49	88	77	43	71	57	127	131	gene1043	No
secE	19.937	0.277428	0.318121	0.872083	0.383163	NA	15	14	15	15	22	19	14	24	29	42	gene450	No
secF	24.0427	0.350194	0.321314	1.08988	0.275766	0.671079	8	15	31	26	21	19	12	37	57	43	gene1042	No
secG	10.5151	0.973597	0.405678	2.39992	0.0163985	NA	6	5	6	11	5	9	7	20	22	27	gene211	No
secY	34.8036	0.379175	0.2834	1.33795	0.180913	0.576794	16	42	40	31	15	24	29	29	83	97	gene1623	No
selA	13.8539	-0.112869	0.354761	-0.318154	0.750368	NA	7	22	11	22	9	3	15	16	31	22	gene1325	No
selB	9.19187	-0.871219	0.450018	-1.93596	0.0528722	NA	4	14	10	21	12	1	4	8	26	7	gene1326	No
selD	4.16186	1.33607	0.615668	2.17012	0.0299979	NA	1	1	3	3	3	5	7	3	9	12	gene1445	No
serA	27.4444	0.363579	0.259189	1.40276	0.160689	0.534394	15	25	26	34	14	19	24	31	65	57	gene839	No
serB	48.2573	-0.203541	0.231926	-0.877612	0.380154	0.76882	29	49	40	64	68	15	39	46	95	106	gene254	No
serC	29.4281	0.109501	0.280978	0.389713	0.696749	0.895638	17	38	26	38	18	13	16	37	72	68	gene296	No
serS	44.0392	-0.286319	0.234187	-1.22261	0.221479	0.612456	29	62	45	61	33	27	23	45	80	76	gene358	No
slyD	48.3611	0.352888	0.266824	1.32255	0.185985	0.582681	25	38	50	67	24	24	36	68	102	125	gene108	No
smpB	11.1938	0.0830307	0.371149	0.223713	0.822981	NA	5	12	10	10	16	3	12	11	21	30	gene1055	No
sodB	93.1184	-0.13079	0.231752	-0.564354	0.572513	0.840667	33	107	86	130	127	35	67	100	221	176	gene162	No
speA	21.5178	0.0566242	0.35347	0.160195	0.872727	0.995784	9	21	20	40	12	21	26	16	21	40	gene721	No
spoT	33.1867	-0.230195	0.236954	-0.971475	0.331312	0.724077	15	38	41	37	41	19	24	29	62	62	gene1221	No
ssb	52.7354	0.467652	0.214937	2.17576	0.029573	0.284088	17	46	50	50	50	45	43	55	132	115	gene1021	No
sucC	366.804	-0.0428582	0.240881	-0.177923	0.858784	0.988777	277	476	426	345	178	233	273	339	728	733	gene506	No
sucD	323.73	0.107074	0.238855	0.448281	0.653951	0.878462	224	352	399	296	155	211	248	309	707	693	gene507	No
surE	7.79177	-1.14096	0.467544	-2.44034	0.0146736	NA	4	7	11	13	19	1	3	3	13	15	gene263	No
tal	12.621	0.311369	0.3834	0.812126	0.416719	NA	7	19	3	13	11	12	15	10	19	27	gene253	No
tatA	68.9807	-0.0333881	0.190204	-0.175538	0.860657	0.988777	39	70	53	92	82	32	66	68	131	141	gene1124	No
tatB	23.5966	-0.288874	0.344749	-0.837924	0.402073	0.774484	5	25	13	59	33	12	19	21	41	45	gene554	No
tatC	4.99171	-0.903035	0.553993	-1.63005	0.103091	NA	5	10	3	11	2	3	1	4	8	6	gene553	No
tgt	10.9213	0.0130354	0.387731	0.0336198	0.97318	NA	9	10	6	9	15	11	9	7	16	22	gene960	No
thiC	50.7667	-0.473339	0.282066	-1.67812	0.0933243	0.462923	32	44	39	57	109	26	26	48	89	84	gene426	No
thiD	9.91962	-0.0050537	0.424082	-0.0119168	0.990492	NA	9	12	12	6	7	3	5	10	19	31	gene1032	No
thiE	7.84376	-0.296121	0.532538	-0.556056	0.578172	NA	10	6	5	14	3	5	3	15	6	9	gene1031	No
thiG	24.0868	-0.531426	0.277278	-1.91658	0.0552909	0.379337	13	33	29	25	37	11	18	13	43	45	gene996	No
thiH	25.5568	-0.33228	0.294646	-1.12773	0.259434	0.660381	12	29	29	33	37	10	9	25	59	54	gene995	No
thiJ	42.8459	-0.112477	0.253612	-0.443501	0.657403	0.878462	14	44	32	66	66	23	41	31	90	85	gene847	No
thiL	5.65959	-0.687489	0.504266	-1.36335	0.172773	NA	3	5	5	11	10	1	7	5	9	5	gene1400	No
thiS	7.20281	0.108291	0.449794	0.240756	0.809744	NA	4	8	6	5	9	5	11	4	14	11	gene998	No
thrB	3.85264	1.58058	0.666322	2.3721	0.0176875	NA	1	1	1	3	3	7	3	3	11	11	gene127	No
thrC	19.0028	-0.216921	0.292127	-0.742558	0.457749	NA	9	17	19	26	27	11	20	14	36	29	gene769	No
thrS	48.9332	0.318149	0.212295	1.49862	0.133973	0.520358	15	49	40	54	54	36	48	49	106	105	gene196	No
thyX	11.447	-0.190865	0.365206	-0.522621	0.601238	NA	8	9	8	13	20	5	9	11	25	19	gene25	No
tig	273.249	-0.310595	0.149641	-2.0756	0.0379314	0.322384	198	341	250	320	308	151	251	227	436	429	gene184	No
tilS	2.42265	-0.661019	0.79994	-0.826336	0.408614	NA	1	1	7	4	1	2	1	1	7	1	gene1395	No
tkt	50.8162	0.13809	0.256279	0.538826	0.590007	0.848233	23	67	62	47	32	23	56	48	128	92	gene1579	No
tlyA	1.27763	0.214426	1.0349	0.207196	0.835857	NA	1	1	1	1	1	1	3	1	1	1	gene563	No
tmk	3.22692	0.479283	0.634541	0.755322	0.450056	NA	1	4	1	5	3	1	3	3	8	12	gene723	No
tolB	36.2513	0.365363	0.249723	1.46307	0.143447	0.52179	11	30	31	45	40	21	35	29	103	90	gene105	No
tonB1	1.48929	0.483171	1.00876	0.478973	0.631958	NA	1	1	1	1	1	3	2	1	1	1	gene173	No
tonB2	1.35931	-0.404257	0.957335	-0.422274	0.672825	NA	1	2	2	1	1	1	1	1	1	3	gene1564	No
tonB3	1.69661	0.0444555	0.915411	0.0485634	0.961267	NA	1	1	3	1	1	3	1	1	3	1	gene712	No
topA	26.4596	-0.0529536	0.256079	-0.206786	0.836177	0.983097	19	33	23	28	23	15	20	29	56	43	gene1621	No
tpiA	7.10884	-0.561148	0.459964	-1.21998	0.222472	NA	6	8	5	15	6	5	2	8	8	12	gene1344	No
tpx	172.968	0.0195283	0.176629	0.110561	0.911964	0.995784	73	197	152	197	216	107	131	145	396	369	gene736	No
trmA	5.95948	0.561783	0.518397	1.08369	0.2785	NA	2	4	7	5	4	5	12	5	11	7	gene786	No
trmB	17.6494	0.363028	0.3411	1.06429	0.287198	NA	10	8	21	22	11	18	9	18	41	38	gene1227	No
trmD	7.5518	-0.0363628	0.464182	-0.0783373	0.93756	NA	2	7	9	10	10	1	4	15	16	13	gene678	No
trmE	3.32634	0.815501	0.655329	1.24442	0.213347	NA	1	1	1	6	3	1	6	5	7	8	gene909	No
tRNAAla	1.24694	-0.824741	1.03069	-0.800186	0.423603	NA	1	1	1	1	3	1	1	1	1	1	gene705	No
tRNAAla	1.68381	-0.646308	0.906055	-0.713321	0.475647	NA	1	2	2	1	3	1	3	1	1	1	gene402	No
tRNAAla	1.66543	-0.28287	0.846897	-0.334008	0.738374	NA	1	1	1	3	3	1	1	1	3	4	gene30	No
tRNAArg	1.80238	-0.263537	0.833691	-0.316108	0.75192	NA	2	1	1	3	2	1	2	1	2	4	gene1602	No
tRNAArg	2.85538	-0.254361	0.694964	-0.366006	0.71436	NA	3	4	1	4	3	1	2	1	3	11	gene1603	No
tRNAArg	2.49381	0.140199	0.744722	0.188257	0.850675	NA	1	1	1	7	2	2	3	1	3	8	gene470	No
tRNAArg	1.26574	0.205985	1.03503	0.199013	0.842252	NA	1	1	1	1	1	1	1	3	1	1	gene962	No
tRNAAsn	1.32064	-0.616093	0.990372	-0.622082	0.533888	NA	1	1	3	1	1	1	1	1	2	1	gene1174	No
tRNAAsp	1.77763	-0.784261	0.90464	-0.866931	0.38598	NA	3	1	3	1	1	1	2	1	2	1	gene888	No
tRNAAsp	1.2964	-0.599141	0.991384	-0.604348	0.545612	NA	1	1	1	1	3	1	1	1	2	1	gene891	No
tRNACys	2.22191	0.0178038	0.765972	0.0232434	0.981456	NA	2	1	4	2	1	1	3	1	4	5	gene1554	No
tRNAGln	1.19635	0.238585	1.01927	0.234073	0.814928	NA	1	1	1	1	1	1	1	1	4	1	gene546	No
tRNAGly	9.23867	-1.00722	0.439104	-2.29381	0.0218012	NA	6	15	13	16	7	6	8	7	5	8	gene445	No
tRNAGly	1.65974	-0.371596	0.86669	-0.428753	0.668103	NA	1	3	1	3	1	1	1	2	4	1	gene1552	No
tRNAGly	1.09742	-0.11683	1.06231	-0.109977	0.912428	NA	1	1	1	1	1	1	1	1	2	1	gene835	No
tRNAHis	2.27565	-0.554984	0.745055	-0.744889	0.456339	NA	1	3	1	5	4	1	1	1	3	7	gene1604	No
tRNAIle	2.28117	-1.38264	0.833638	-1.65856	0.0972053	NA	1	5	3	1	5	1	3	1	1	1	gene403	No
tRNAIle	1.24694	-0.824741	1.03069	-0.800186	0.423603	NA	1	1	1	1	3	1	1	1	1	1	gene706	No
tRNAIle	1.73328	-0.578181	0.859683	-0.672552	0.501233	NA	1	1	1	2	5	1	1	1	2	4	gene31	No
tRNALeu	1.95384	-0.825541	0.821902	-1.00443	0.315172	NA	2	2	2	3	2	2	1	1	2	2	gene884	No
tRNALeu	1.12962	-0.586882	1.05952	-0.553914	0.579638	NA	1	1	1	2	1	1	1	1	1	1	gene1601	No
tRNALeu	2.69912	-0.172556	0.700415	-0.246362	0.805402	NA	2	3	1	7	1	1	3	3	6	3	gene1553	No
tRNALys	1.73207	-1.17222	0.908031	-1.29095	0.196722	NA	1	2	1	2	5	1	1	2	1	1	gene890	No
tRNALys	1.09742	-0.11683	1.06231	-0.109977	0.912428	NA	1	1	1	1	1	1	1	1	2	1	gene893	No
tRNAMet	1.19691	-0.378648	1.01949	-0.371409	0.710333	NA	1	1	1	1	2	1	1	1	2	1	gene545	No
tRNAPro	1.71962	-0.67112	0.857024	-0.783081	0.433579	NA	1	2	1	3	3	1	2	1	3	1	gene1605	No
tRNASeC	3.89765	-1.06092	0.636512	-1.66677	0.0955611	NA	1	10	8	7	1	1	1	2	7	7	gene1440	No
tRNASer	1.91933	-0.379912	0.853695	-0.445021	0.656305	NA	1	1	2	5	1	2	1	3	1	2	gene1302	No
tRNASer	1.97594	-0.0799329	0.817525	-0.0977742	0.922112	NA	2	1	4	1	1	1	2	1	3	5	gene1555	No
tRNAThr	3.29636	-0.192212	0.632576	-0.303856	0.761238	NA	3	2	3	6	2	2	4	3	5	4	gene443	No
tRNAThr	22.7823	-0.135934	0.299935	-0.453211	0.650397	0.878462	19	30	23	26	14	10	11	24	52	48	gene446	No
tRNATrp	10.3115	-0.043474	0.414158	-0.10497	0.9164	NA	11	8	10	7	9	9	10	9	10	19	gene449	No
tRNATyr	5.75606	-0.987849	0.506126	-1.95179	0.0509637	NA	5	7	6	11	6	3	5	5	4	5	gene444	No
tRNAVal	1.71548	-0.447486	0.90114	-0.496578	0.619487	NA	3	1	2	1	1	1	2	1	3	1	gene889	No
tRNAVal	1.14688	0.0736372	1.03688	0.071018	0.943383	NA	1	1	1	1	1	1	1	1	3	1	gene892	No
tRNAVal	2.66754	0.418556	0.750669	0.557577	0.577133	NA	1	1	3	3	3	2	1	4	12	1	gene1653	No
trpA	4.17188	0.257702	0.567818	0.453846	0.64994	NA	3	4	5	2	3	3	4	5	7	8	gene319	No
trpB	6.97835	-0.170586	0.524894	-0.324991	0.745188	NA	3	9	11	6	5	8	3	6	3	18	gene318	No
trpC	9.24186	-0.205748	0.494208	-0.41632	0.677176	NA	3	7	15	8	14	2	9	16	5	19	gene475	No
trpD	5.904	0.497086	0.516064	0.963225	0.335434	NA	5	8	5	3	1	3	8	7	15	9	gene316	No
trpE	2.90923	0.23504	0.662122	0.354979	0.722605	NA	1	5	3	1	3	1	3	3	7	7	gene315	No
trpF	1.99717	-0.0223697	0.80599	-0.0277543	0.977858	NA	1	4	1	1	3	1	1	1	3	8	gene317	No
trpS	17.3035	-0.0700672	0.333685	-0.20998	0.833683	NA	7	14	30	19	15	10	12	14	45	31	gene357	No
truA	2.29463	-0.389635	0.778924	-0.500222	0.616919	NA	3	3	1	2	2	3	1	1	2	4	gene782	No
truB	3.80568	-0.228173	0.576069	-0.396087	0.692041	NA	2	4	4	8	3	1	2	3	10	9	gene1052	No
truD	4.75505	-0.094299	0.574426	-0.164162	0.869603	NA	1	13	2	5	4	1	7	3	9	11	gene1399	No
trxA	22.2585	0.173301	0.319286	0.542776	0.587284	0.848233	9	21	27	21	19	23	26	19	39	26	gene140	No
trxB	39.2591	0.121779	0.333293	0.365382	0.714827	0.905224	17	43	51	63	9	29	33	29	90	84	gene139	No
tsf	59.3405	0.513891	0.194237	2.64569	0.00815251	0.18993	28	58	46	57	44	36	59	76	137	137	gene1129	No
tuf	474.901	0.197225	0.220603	0.894027	0.371307	0.758725	284	568	533	408	258	350	391	432	938	1115	gene447	No
typA	60.0332	-0.0881901	0.254024	-0.347173	0.728462	0.909738	42	82	69	46	45	47	42	47	138	89	gene42	No
tyrA	9.53576	-0.230755	0.419112	-0.550581	0.581921	NA	1	13	5	19	15	7	5	8	18	20	gene123	No
tyrS	45.6334	-0.229473	0.218641	-1.04954	0.293929	0.690712	22	63	45	64	46	28	34	29	94	91	gene1220	No
ubiA	5.95132	0.361772	0.4878	0.74164	0.458305	NA	1	7	5	8	6	3	3	5	21	17	gene157	No
ubiD	15.2722	0.164361	0.372055	0.441766	0.658659	NA	7	11	9	25	19	3	15	27	33	25	gene519	No
ubiE	6.42828	0.514108	0.493561	1.04163	0.297583	NA	4	7	1	8	5	5	5	10	8	18	gene294	No
ung	3.50791	-0.246298	0.60212	-0.409051	0.682502	NA	1	5	3	7	3	3	3	1	7	7	gene79	No
upp	14.1109	0.382104	0.353414	1.08118	0.279618	NA	3	19	11	13	14	9	21	10	38	24	gene1236	No
uppP	4.89008	0.376477	0.550784	0.683529	0.494273	NA	3	5	8	3	1	2	5	4	11	15	gene195	No
uppS	6.53536	-1.05167	0.492844	-2.13388	0.032853	NA	5	5	7	13	13	1	1	8	8	10	gene779	No
uvrA	22.297	-0.154821	0.300944	-0.514451	0.606937	0.861151	13	25	33	24	17	9	20	15	59	39	gene312	No
uvrB	16.6758	0.211348	0.321382	0.657622	0.510781	NA	7	21	11	14	22	7	14	22	34	40	gene645	No
uvrC	3.86973	-0.897153	0.660732	-1.35782	0.174522	NA	2	3	1	15	5	1	3	4	2	7	gene1195	No
valS	61.2962	-0.288019	0.201456	-1.42969	0.152807	0.534394	31	79	59	88	71	23	53	62	110	107	gene732	No
waaC	3.57961	-0.142093	0.636712	-0.223167	0.823406	NA	1	3	1	9	5	1	3	7	5	5	gene1083	No
waaF	12.9972	-0.503558	0.398268	-1.26437	0.206097	NA	10	22	6	12	23	1	12	13	21	24	gene1096	No
waaV	6.19543	0.558633	0.499416	1.11857	0.263322	NA	1	6	3	5	9	5	6	11	14	8	gene1095	No
wlaN	3.39044	-0.744213	0.661692	-1.12471	0.260711	NA	1	3	6	5	5	3	3	1	1	7	gene1089	No
xerD	3.4693	-0.616948	0.621409	-0.992821	0.320797	NA	1	5	5	3	7	1	1	3	5	9	gene818	No
xseA	5.88271	-0.744148	0.517005	-1.43934	0.150053	NA	6	10	3	11	5	2	2	7	13	4	gene295	No
yajC	15.5792	-0.319542	0.364958	-0.875558	0.38127	NA	3	21	14	23	25	9	16	13	35	13	gene1044	No

## Sheet: Table. S1b
GeneName	baseMean	log2FoldChange	lfcSE	stat	pvalue	padj	11168H-6hrs-1	11168H-6hrs-2	11168H-6hrs-3	11168H-6hrs-4	11168H-6hrs-5	11168H-rrpB-6hrs-1	11168H-rrpB-6hrs-2	11168H-rrpB-6hrs-3	11168H-rrpB-6hrs-4	11168H-rrpB-6hrs-5	TRANSCRIPT	Significant	Column1
aas	6.95083	-0.341549	0.504464	-0.677054	0.498372	0.855151	7	13	5	14	5	1	3	7	5	15	gene886	No
aat	2.13224	0.436616	0.800562	0.545386	0.585488	NA	1	1	2	6	1	1	4	1	1	6	gene1059	No
accA	31.6733	0.132511	0.27161	0.487872	0.625641	0.887202	23	29	44	46	28	18	37	19	49	44	gene417	No
accB	35.4907	-0.465509	0.29995	-1.55196	0.120672	0.621441	26	58	67	52	27	18	36	25	28	36	gene1241	No
accC	60.0899	-0.213314	0.223774	-0.953255	0.340461	0.779277	52	74	83	92	62	42	56	22	81	87	gene1240	No
accD	22.866	-0.40366	0.321252	-1.25652	0.208927	0.698683	17	23	21	34	54	15	27	9	19	29	gene120	No
ackA	107.027	-0.526565	0.202022	-2.60647	0.00914811	0.216245	93	167	169	146	131	61	73	51	130	133	gene654	No
acnB	700.567	-0.329061	0.227106	-1.44893	0.147356	0.65582	615	1107	1151	905	523	427	552	415	817	911	gene790	No
acpP	31.6244	-0.724745	0.278868	-2.59888	0.00935275	0.216245	23	41	26	80	63	22	24	12	29	34	gene415	No
acpP2	5.51873	-0.0599238	0.523432	-0.114483	0.908855	0.964846	3	1	7	11	11	5	3	3	8	9	gene1248	No
acpP3	3.06748	0.11373	0.74637	0.152377	0.87889	NA	1	2	2	1	10	2	3	5	1	3	gene1253	No
acpS	2.98264	-0.159392	0.675255	-0.236047	0.813396	NA	1	6	1	8	3	2	4	2	4	2	gene1352	No
acs	70.8659	-0.193536	0.222443	-0.870048	0.384274	0.814494	56	94	99	82	90	37	56	47	88	106	gene1472	No
adk	45.8656	-0.182905	0.227342	-0.804536	0.421087	0.835398	24	53	58	82	67	44	34	27	44	67	gene612	No
ahpC	35.2518	-0.352003	0.246429	-1.42841	0.153173	0.65582	22	41	38	75	55	32	31	17	33	42	gene304	No
alaS	88.6104	-0.253178	0.218365	-1.15943	0.246281	0.727838	41	123	96	155	156	69	77	37	108	127	gene482	No
alr	5.13517	1.60568	0.563785	2.84804	0.00439892	NA	3	1	2	3	5	7	7	5	6	13	gene853	No
amaA	1.84915	0.460344	0.855311	0.538219	0.590426	NA	3	1	1	2	1	2	3	1	1	3	gene1310	No
amiA	14.1588	0.342805	0.341695	1.00325	0.315741	0.769239	5	13	10	25	21	17	13	9	22	19	gene1218	No
ansA	5.41479	-0.332861	0.577316	-0.576566	0.564233	0.870493	7	1	5	11	9	1	3	5	3	12	gene28	No
apt	10.9855	-0.530394	0.392165	-1.35248	0.176223	0.68097	10	19	8	20	19	8	5	2	18	15	gene874	No
argB	2.19659	0.12353	0.776203	0.159146	0.873554	NA	1	3	4	1	3	1	3	1	1	6	gene202	No
argC	7.3102	1.58129	0.484514	3.26367	0.0010998	0.0672988	1	5	5	3	7	5	14	7	15	14	gene200	No
argD	2.87676	0.86267	0.708747	1.21718	0.223537	NA	1	4	1	3	3	3	7	1	1	7	gene203	No
argF	79.5489	-0.236696	0.185281	-1.2775	0.201426	0.688644	57	98	100	135	100	60	69	50	93	88	gene944	No
argG	56.5866	-0.301418	0.280038	-1.07635	0.281772	0.749936	54	77	84	101	32	29	46	35	56	91	gene634	No
argH	45.0091	0.0326667	0.233177	0.140094	0.888586	0.95837	24	55	49	75	57	37	44	21	76	55	gene878	No
argS	70.6827	-0.154151	0.216789	-0.711062	0.477046	0.851845	50	106	89	109	68	76	60	43	77	68	gene1123	No
aroA	9.99922	1.34136	0.424833	3.15737	0.00159198	0.0849145	1	7	10	8	7	12	17	8	9	27	gene843	No
aroB	45.3174	-0.416483	0.269124	-1.54755	0.121731	0.621441	25	87	38	77	77	46	44	21	33	46	gene958	No
aroC	5.73072	-0.118836	0.501145	-0.237129	0.812557	0.941876	3	5	7	9	10	7	1	5	7	7	gene1568	No
aroE	11.8653	0.0504074	0.350913	0.143647	0.88578	0.957055	9	15	13	14	14	12	13	7	13	14	gene374	No
aroK	3.68694	0.739229	0.643637	1.14852	0.250754	NA	2	6	5	1	1	3	6	3	7	3	gene356	No
aroQ	53.1451	-0.242834	0.240564	-1.00943	0.312767	0.769239	25	69	62	99	85	27	40	35	66	81	gene63	No
arsB	1.74993	0.74986	0.889587	0.842931	0.399267	NA	1	1	2	2	1	1	1	3	4	1	gene1135	No
asd	21.7665	-0.56901	0.39863	-1.42742	0.15346	0.65582	3	41	26	41	48	21	27	5	19	15	gene974	No
aspA	1286.87	0.0313203	0.204969	0.152805	0.878552	0.957055	1041	1804	1646	1715	860	1050	1094	763	1777	1926	gene80	No
aspB	67.5686	-0.394795	0.226952	-1.73955	0.0819378	0.537553	72	97	90	77	82	58	56	28	78	71	gene719	No
aspS	62.9606	-0.264214	0.249674	-1.05824	0.289948	0.755669	40	72	51	93	141	50	48	36	74	79	gene613	No
atpA	77.4411	0.269286	0.215921	1.24715	0.212343	0.703257	37	122	78	102	69	82	90	41	94	120	gene98	No
atpB	5.27286	-0.234134	0.530553	-0.441302	0.658994	0.893111	5	5	7	9	6	3	9	1	8	3	gene1152	No
atpC	11.5927	-1.01578	0.4178	-2.43126	0.0150465	0.262676	14	14	17	16	26	9	2	1	13	16	gene101	No
atpD	90.762	-0.16669	0.215439	-0.77372	0.439096	0.835398	88	127	83	134	104	63	64	44	143	128	gene100	No
atpE	31.2435	0.334387	0.325156	1.02839	0.303766	0.767733	7	37	27	42	51	45	17	29	31	47	gene883	No
atpF	19.3101	0.0750307	0.33099	0.226686	0.820668	0.943462	10	17	21	27	32	22	21	15	10	27	gene96	No
atpF'	36.8074	-0.193591	0.262676	-0.736997	0.461124	0.849657	22	55	34	43	72	28	25	21	50	51	gene95	No
atpG	37.4802	0.175465	0.295906	0.592977	0.553197	0.870493	30	59	20	38	51	41	50	13	41	56	gene99	No
atpH	5.00933	-1.02886	0.561559	-1.83216	0.0669282	NA	6	7	7	9	7	5	4	3	1	2	gene97	No
bioA	4.42206	-0.118053	0.55618	-0.212257	0.831906	NA	3	9	3	4	7	3	5	3	3	7	gene277	No
bioB	10.4509	0.354915	0.452123	0.784996	0.432456	0.835398	1	20	6	20	10	4	16	6	22	13	gene1620	No
bioC	1.2299	-0.00173233	0.995839	-0.00173957	0.998612	NA	1	1	1	3	1	1	1	1	2	1	gene274	No
bioD	1.88	1.66863	0.918587	1.81651	0.0692915	NA	1	1	1	1	1	4	2	1	6	1	gene278	No
bioF	2.36598	0.200789	0.752375	0.266874	0.789566	NA	1	1	3	5	3	1	5	1	1	5	gene276	No
birA	18.4531	-0.322379	0.31647	-1.01867	0.308359	0.769239	9	30	20	43	21	20	11	7	21	26	gene92	No
cadF	403.297	-0.354101	0.178023	-1.98907	0.0466936	0.409889	259	563	451	672	674	415	299	207	384	435	gene1419	No
carA	23.872	0.0873758	0.283449	0.30826	0.757885	0.91775	11	24	26	36	37	24	20	16	37	25	gene1435	No
carB	66.0661	0.0246856	0.203642	0.12122	0.903517	0.96262	49	83	58	117	70	66	53	33	87	101	gene251	No
cbpA	19.7523	0.707576	0.321111	2.20353	0.0275576	0.356162	7	13	11	27	29	19	23	21	25	31	gene1178	No
cbrR	18.9122	0.47128	0.400544	1.1766	0.239356	0.727838	3	10	19	32	33	13	27	5	38	36	gene616	No
cca	5.08027	0.139394	0.618508	0.225372	0.82169	NA	4	5	3	1	14	1	9	1	9	8	gene746	No
ccoN	216.657	-0.52116	0.266941	-1.95234	0.050898	0.419399	258	334	335	311	137	105	161	114	238	289	gene1431	No
ccoO	120.836	-0.151897	0.299338	-0.507444	0.611843	0.886959	116	200	186	111	72	62	142	67	157	144	gene1430	No
ccoP	140.946	-0.23779	0.263576	-0.902172	0.366966	0.804201	139	214	210	187	82	79	132	87	148	202	gene1428	No
ccoQ	43.9773	-0.158861	0.303864	-0.522803	0.601112	0.886959	33	68	72	65	23	19	42	26	62	63	gene1429	No
cdsA	6.18393	-0.705443	0.507901	-1.38894	0.164852	0.664488	7	16	8	9	3	5	3	2	5	9	gene1293	No
cdtA	11.8927	0.0326189	0.385856	0.0845363	0.93263	0.967669	11	19	8	15	11	11	9	13	7	16	gene74	No
cdtB	7.13723	-0.256196	0.483615	-0.529753	0.596283	0.886959	4	15	9	9	7	5	1	8	5	13	gene73	No
cdtC	2.90935	-0.925636	0.734153	-1.26082	0.207373	NA	3	7	1	7	3	3	1	3	1	1	gene72	No
cetA	72.536	-0.226086	0.231779	-0.975438	0.329343	0.770647	38	89	72	109	148	62	70	36	78	89	gene1138	No
cetB	17.9977	0.264823	0.354134	0.747804	0.454578	0.842114	5	24	15	26	29	15	24	3	32	32	gene1137	No
ceuD	1.36563	0.15754	0.964477	0.163342	0.870249	NA	1	1	3	1	1	1	1	1	3	1	gene1300	No
ceuE	3.64159	0.847561	0.603437	1.40456	0.160153	NA	1	3	3	5	3	5	5	3	5	5	gene1301	No
cfa	7.16988	-0.272311	0.442907	-0.614827	0.538669	0.870493	5	11	7	13	9	8	7	3	9	5	gene1131	No
cfbpA	8.66556	0.0176339	0.454475	0.0388005	0.969049	0.986359	11	9	13	5	7	5	7	5	17	9	gene167	No
cfbpB	1.44746	-0.489377	0.937667	-0.521909	0.601734	NA	1	1	1	5	2	1	1	1	2	1	gene166	No
cfbpC	1.17805	-0.282546	1.03593	-0.272746	0.785049	NA	1	1	1	1	3	1	1	1	1	1	gene165	No
cfrA	1.37769	1.0188	0.982979	1.03644	0.299996	NA	1	1	1	1	1	1	3	1	1	3	gene713	No
cft	188.438	-0.837512	0.25822	-3.2434	0.00118111	0.0675856	113	320	214	355	421	178	135	43	161	167	gene587	No
cgb	1.58919	0.152104	0.882505	0.172355	0.863159	NA	1	3	1	3	1	1	1	1	1	5	gene1516	No
cgpA	8.63422	-0.32508	0.559229	-0.581301	0.561038	0.870493	9	11	19	1	10	1	9	5	17	6	gene1607	No
cheA	659.024	-0.34703	0.225146	-1.54136	0.12323	0.621441	686	1008	986	817	500	430	523	363	745	866	gene256	No
cheB'	23.8142	-0.0448652	0.278678	-0.160993	0.872099	0.957055	11	29	28	37	37	20	15	13	33	41	gene871	No
cheR	12.0344	-0.00541277	0.367326	-0.0147356	0.988243	0.994034	6	18	16	17	13	12	18	3	12	16	gene870	No
cheV	266.755	-0.429039	0.171573	-2.50062	0.0123977	0.240937	225	373	420	371	316	187	201	153	279	307	gene257	No
cheW	166.539	-0.419256	0.174648	-2.40057	0.0163695	0.271944	152	271	206	234	201	108	148	82	175	202	gene255	No
cheY	40.9731	0.133941	0.269453	0.497087	0.619128	0.887202	34	40	36	63	45	33	19	41	57	59	gene1068	No
chuA	1.10665	-0.0737632	1.06214	-0.0694477	0.944633	NA	1	1	2	1	1	1	1	1	1	1	gene1544	No
chuD	1.09533	-0.0629359	1.06316	-0.0591968	0.952795	NA	1	1	1	1	2	1	1	1	1	1	gene1547	No
ciaB	24.6753	-0.0179416	0.311664	-0.0575671	0.954093	0.975793	16	21	25	33	47	27	31	8	21	37	gene861	No
cipA	3.12495	-0.6359	0.652876	-0.973999	0.330057	NA	1	3	5	7	7	3	1	1	3	5	gene650	No
Cj0004c	7.18765	-0.413071	0.457173	-0.903535	0.366242	0.804201	5	13	9	8	11	9	5	4	3	9	gene3	No
Cj0005c	35.3945	-0.169164	0.30232	-0.559552	0.575785	0.875554	34	52	57	42	20	30	31	14	53	41	gene4	No
Cj0006	3.65842	-0.0113951	0.694633	-0.0164045	0.986912	NA	1	9	9	1	1	3	3	1	9	3	gene5	No
Cj0008	27.5205	-1.10933	0.294544	-3.76627	0.000165704	0.0242756	33	49	49	39	37	17	11	9	17	35	gene7	No
Cj0011c	174.519	-0.126574	0.162539	-0.778732	0.436138	0.835398	144	235	199	256	189	162	132	97	221	224	gene10	No
Cj0014c	9.5019	0.756431	0.427473	1.76954	0.0768035	0.51467	5	11	11	9	5	7	9	3	25	21	gene13	No
Cj0015c	22.4287	-0.135199	0.299951	-0.450737	0.652179	0.891067	8	33	23	49	29	15	15	13	31	38	gene14	No
Cj0016	11.467	-0.194242	0.39498	-0.491777	0.622877	0.887202	9	19	13	15	11	7	15	11	7	9	gene15	No
Cj0019c	30.7303	-0.250146	0.265981	-0.940468	0.346978	0.790679	15	43	42	56	41	33	19	11	37	46	gene18	No
Cj0020c	19.5011	-0.0435552	0.328304	-0.132667	0.894456	0.960678	11	27	29	31	15	19	15	15	11	35	gene19	No
Cj0021c	46.5065	-0.308417	0.260077	-1.18587	0.235674	0.727838	47	63	49	93	37	37	31	29	36	75	gene20	No
Cj0022c	1.54792	1.22201	0.957697	1.27599	0.20196	NA	1	1	1	1	1	3	3	1	2	1	gene21	No
Cj0025c	3.80831	1.58253	0.665492	2.37799	0.0174075	NA	1	3	3	3	1	3	11	2	3	10	gene24	No
Cj0030	1.23016	-0.443642	1.0078	-0.440209	0.659786	NA	1	1	1	3	2	1	1	1	1	1	gene34	No
Cj0031	3.14605	0.567872	0.703223	0.807528	0.419362	NA	1	3	1	10	1	1	7	1	6	5	gene35	No
Cj0033	2.981	-0.268729	0.714669	-0.376019	0.706902	NA	3	4	1	11	1	1	1	1	6	6	gene36	No
Cj0034c	37.9405	-0.475198	0.249948	-1.90119	0.0572777	0.453815	34	60	55	64	35	19	27	23	43	47	gene37	No
Cj0035c	2.28211	-0.537604	0.778812	-0.690287	0.490014	NA	4	4	2	1	3	1	2	1	2	3	gene38	No
Cj0036	29.7795	-0.106493	0.248818	-0.427996	0.668654	0.893933	23	41	31	41	38	25	23	19	42	33	gene39	No
Cj0037c	9.81368	-0.0596898	0.436712	-0.13668	0.891284	0.959271	5	14	18	13	8	1	10	5	18	17	gene40	No
Cj0038c	1.91602	-0.00225524	0.81766	-0.00275816	0.997799	NA	1	3	4	2	1	1	2	1	1	5	gene41	No
Cj0040	14.5205	-0.506987	0.373545	-1.35723	0.174708	0.68097	9	13	25	16	34	7	9	7	19	20	gene43	No
Cj0044c	32.3172	-0.233191	0.289274	-0.806127	0.42017	0.835398	17	43	37	63	44	47	21	17	31	28	gene47	No
Cj0045c	10.3099	-0.673354	0.423608	-1.58957	0.111932	0.621441	4	14	16	22	19	1	11	6	14	8	gene48	No
Cj0054c	14.7232	-0.632202	0.411975	-1.53456	0.124891	0.621441	13	12	34	28	13	9	19	4	6	20	gene52	No
Cj0055c	9.93351	0.165639	0.418566	0.395729	0.692305	0.902566	10	10	5	18	10	10	4	7	9	24	gene53	No
Cj0057	2.45832	-0.0898044	0.743631	-0.120765	0.903877	NA	1	1	2	5	6	2	3	1	5	1	gene54	No
Cj0058	2.6858	0.475159	0.683918	0.694759	0.487206	NA	1	2	3	3	4	3	2	2	3	6	gene55	No
Cj0062c	5.76609	0.0489142	0.484943	0.100866	0.919657	0.965479	3	8	4	8	10	6	3	4	6	11	gene59	No
Cj0063c	14.5852	0.355433	0.36187	0.982212	0.325995	0.770292	12	18	4	21	18	20	9	8	23	23	gene60	No
Cj0067	4.40949	0.552073	0.564818	0.977436	0.328354	NA	1	5	3	9	4	3	9	1	6	9	gene64	No
Cj0069	144.023	0.0368687	0.224555	0.164186	0.869585	0.957055	81	205	192	229	112	100	104	121	189	207	gene66	No
Cj0073c	182.681	-0.632604	0.222022	-2.84929	0.00438172	0.155072	187	282	320	274	157	120	113	90	201	195	gene68	No
Cj0074c	647.918	-0.520441	0.22613	-2.30152	0.0213624	0.318888	684	1020	1061	822	558	405	419	313	812	770	gene69	No
Cj0075c	302.695	-0.516167	0.25776	-2.00251	0.0452298	0.408655	323	448	539	410	209	171	209	173	376	313	gene70	No
Cj0080	1.20743	0.211271	1.01906	0.207319	0.835761	NA	1	1	1	1	2	1	2	1	1	1	gene75	No
Cj0085c	4.52644	0.0483677	0.606971	0.0796871	0.936486	NA	1	3	4	9	11	1	3	1	7	15	gene78	No
Cj0089	13.3653	-0.124333	0.363492	-0.34205	0.732313	0.909212	15	13	15	14	18	18	9	7	10	18	gene82	No
Cj0090	4.9445	-0.116641	0.549152	-0.212402	0.831793	NA	5	7	6	5	5	1	7	3	9	3	gene83	No
Cj0091	24.7041	0.143776	0.275342	0.522174	0.601549	0.886959	16	33	23	41	23	28	27	9	35	33	gene84	No
Cj0092	21.6057	0.0944634	0.320925	0.294348	0.768492	0.922549	17	31	31	17	20	13	22	9	37	35	gene85	No
Cj0093	15.8719	0.131303	0.354341	0.370555	0.710969	0.909212	9	19	20	22	15	15	13	17	7	27	gene86	No
Cj0100	26.0539	-0.313027	0.271445	-1.15319	0.248834	0.727838	17	34	27	51	40	28	21	8	29	33	gene93	No
Cj0101	5.66173	0.523355	0.520878	1.00476	0.315015	0.769239	2	9	1	7	9	3	4	4	11	14	gene94	No
Cj0111	6.23532	0.868799	0.501301	1.73309	0.0830802	0.541599	7	5	1	6	5	8	9	3	7	13	gene104	No
Cj0114	76.7715	-0.036654	0.231861	-0.158086	0.874389	0.957055	43	99	122	101	80	55	63	37	98	145	gene107	No
Cj0118	25.1774	0.538725	0.275616	1.95462	0.0506279	0.419399	14	21	23	40	20	19	33	19	39	39	gene111	No
Cj0119	3.66303	0.369923	0.636736	0.580968	0.561262	NA	3	3	8	2	1	5	4	2	3	6	gene112	No
Cj0120	1.78862	1.48192	0.919403	1.61183	0.106999	NA	1	1	1	1	1	1	3	3	2	3	gene113	No
Cj0121	2.75853	1.33993	0.735366	1.82213	0.0684353	NA	1	1	1	5	1	3	5	3	5	3	gene114	No
Cj0122	3.52345	0.620462	0.634061	0.978552	0.327801	NA	1	3	1	3	8	4	5	3	3	6	gene115	No
Cj0123c	2.76245	-0.000176992	0.695941	-0.000254321	0.999797	NA	3	3	4	1	4	3	1	1	5	4	gene116	No
Cj0124c	4.89829	0.435272	0.570992	0.762308	0.445876	NA	5	4	3	6	5	12	3	1	3	9	gene117	No
Cj0125c	3.51412	0.520308	0.627691	0.828923	0.407148	NA	1	5	4	6	1	5	1	3	7	5	gene118	No
Cj0126c	2.52877	0.31339	0.729929	0.429343	0.667674	NA	1	1	4	4	3	1	6	1	3	3	gene119	No
Cj0128c	2.83562	0.860353	0.685171	1.25568	0.209233	NA	1	3	1	4	3	6	2	1	5	5	gene121	No
Cj0129c	28.105	0.00107412	0.283267	0.00379191	0.996975	0.997943	28	27	19	50	35	22	23	13	34	54	gene122	No
Cj0131	21.9289	0.423459	0.297113	1.42525	0.154086	0.65582	9	23	13	37	30	20	23	11	35	43	gene124	No
Cj0133	2.1888	0.550036	0.767513	0.716648	0.473591	NA	1	2	4	2	1	3	3	1	2	4	gene126	No
Cj0135	14.6728	0.42553	0.39445	1.07879	0.28068	0.749936	2	13	9	25	26	10	13	19	16	23	gene128	No
Cj0138	2.82766	1.19053	0.742036	1.60441	0.108623	NA	2	1	3	1	2	3	6	3	1	5	gene131	No
Cj0139	22.5673	0.700513	0.319858	2.19007	0.0285188	0.362647	15	29	8	28	18	39	21	13	29	37	gene132	No
Cj0140	7.36253	-0.435971	0.501132	-0.869974	0.384315	0.814494	5	17	11	5	9	13	3	3	6	5	gene133	No
Cj0141c	3.65016	1.42326	0.655419	2.17153	0.0298915	NA	1	3	3	3	1	7	3	5	3	7	gene134	No
Cj0142c	7.16984	0.0386039	0.437109	0.0883163	0.929625	0.967669	5	8	10	12	6	5	6	3	11	13	gene135	No
Cj0143c	20.5419	-0.0852291	0.33287	-0.256043	0.797918	0.938647	11	41	25	27	20	9	20	7	35	36	gene136	No
Cj0144	159.838	-0.540746	0.213294	-2.53521	0.0112379	0.240937	100	229	207	305	263	156	143	61	113	171	gene137	No
Cj0145	2.64697	-0.445341	0.724633	-0.614575	0.538836	NA	1	7	2	8	1	1	3	1	2	5	gene138	No
Cj0148c	2.30947	0.148637	0.785379	0.189255	0.849893	NA	2	1	5	3	1	3	1	1	6	1	gene141	No
Cj0150c	22.566	0.0730179	0.313245	0.233101	0.815683	0.941876	18	27	22	23	31	24	30	15	13	28	gene143	No
Cj0151c	5.19744	-0.122686	0.530589	-0.231226	0.817139	NA	7	5	7	4	6	7	3	1	6	8	gene144	No
Cj0152c	39.6436	-0.304674	0.251507	-1.2114	0.225744	0.717114	43	57	47	59	36	26	25	21	48	61	gene145	No
Cj0153c	79.8405	0.259379	0.203376	1.27537	0.202179	0.688644	53	81	66	127	91	61	64	53	126	144	gene146	No
Cj0154c	3.71671	-0.32965	0.618945	-0.532599	0.594311	NA	2	2	2	11	8	2	4	2	3	6	gene147	No
Cj0156c	2.41434	-0.186307	0.777707	-0.239559	0.810672	NA	1	5	4	3	1	1	4	3	1	1	gene149	No
Cj0157c	1.74048	0.340735	0.868746	0.392215	0.694899	NA	2	2	2	1	1	2	3	1	1	2	gene150	No
Cj0158c	5.93259	0.229628	0.492334	0.466407	0.640924	0.88817	5	6	5	5	9	9	5	3	9	5	gene151	No
Cj0159c	5.89737	-0.313772	0.477036	-0.657754	0.510696	0.860491	5	8	5	13	7	3	5	3	7	9	gene152	No
Cj0160c	3.2852	0.98928	0.684385	1.4455	0.148317	NA	1	3	2	4	2	3	5	6	3	2	gene153	No
Cj0162c	14.5599	-0.263212	0.336422	-0.782386	0.433988	0.835398	7	19	18	20	27	9	13	11	17	15	gene155	No
Cj0163c	3.26223	0.435384	0.6642	0.655501	0.512145	NA	1	3	3	5	5	1	2	1	12	5	gene156	No
Cj0167c	1.15348	0.629974	1.03704	0.607474	0.543536	NA	1	1	1	1	1	1	1	1	1	3	gene159	No
Cj0168c	16.8297	0.22328	0.347517	0.642501	0.520548	0.865057	7	17	13	33	23	21	19	5	31	17	gene161	No
Cj0170	8.92673	0.642845	0.409107	1.57134	0.116104	0.621441	7	9	7	8	8	10	10	4	19	12	gene163	No
Cj0172c	36.899	-0.223829	0.268956	-0.832214	0.405288	0.832021	33	35	49	51	53	43	35	13	29	50	gene164	No
Cj0176c	1.16249	0.203196	1.02298	0.198632	0.84255	NA	1	1	1	2	1	1	1	1	2	1	gene168	No
Cj0177	2.022	0.348847	0.807501	0.432009	0.665735	NA	1	1	1	7	1	3	1	1	3	4	gene169	No
Cj0178	1.17805	-0.282546	1.03593	-0.272746	0.785049	NA	1	1	1	1	3	1	1	1	1	1	gene170	No
Cj0182	2.44772	1.16717	0.798196	1.46226	0.14367	NA	1	1	1	1	4	1	3	5	3	3	gene174	No
Cj0183	27.2193	0.284632	0.305442	0.931869	0.351404	0.795191	23	17	16	43	39	18	24	23	32	53	gene175	No
Cj0184c	2.97721	0.165337	0.688288	0.240215	0.810164	NA	1	8	1	6	1	4	4	1	4	3	gene176	No
Cj0186c	3.16071	1.0206	0.655262	1.55755	0.119339	NA	1	3	1	3	4	3	5	3	4	6	gene177	No
Cj0188c	1.79139	0.865497	0.887381	0.975338	0.329393	NA	1	1	1	1	3	1	5	1	3	1	gene179	No
Cj0189c	2.69609	-0.158775	0.764949	-0.207563	0.83557	NA	1	5	5	1	3	1	1	5	3	1	gene180	No
Cj0190c	6.09387	0.678309	0.521225	1.30137	0.19313	0.687449	8	3	5	3	5	9	3	5	7	12	gene181	No
Cj0198c	1.59968	0.378301	0.883578	0.428146	0.668545	NA	1	1	1	3	2	3	1	1	1	3	gene189	No
Cj0199c	1.87109	1.58773	0.905334	1.75375	0.0794726	NA	1	1	1	1	1	1	3	3	3	3	gene190	No
Cj0200c	19.6819	0.285756	0.359474	0.794927	0.426656	0.835398	5	27	31	27	13	15	13	21	35	21	gene191	No
Cj0203	36.7683	-0.122225	0.298875	-0.40895	0.682576	0.902508	19	55	44	57	47	9	39	31	41	55	gene193	No
Cj0204	24.1171	0.156725	0.336903	0.465192	0.641794	0.88817	9	35	26	31	31	11	37	21	33	19	gene194	No
Cj0208	2.12805	0.796874	0.813367	0.979723	0.327223	NA	2	2	1	1	2	2	3	3	1	3	gene198	No
Cj0225	2.53502	0.281725	0.759691	0.370842	0.710755	NA	3	1	4	3	1	2	6	1	1	3	gene201	No
Cj0229	12.7945	0.161375	0.396938	0.406549	0.684339	0.902566	13	9	10	16	19	7	7	9	13	35	gene205	No
Cj0230c	5.81678	0.603468	0.536804	1.12419	0.260934	0.738357	6	1	9	6	3	8	7	1	8	12	gene206	No
Cj0232c	2.9553	0.284323	0.682471	0.416608	0.676965	NA	2	2	2	3	6	5	4	1	1	5	gene208	No
Cj0236c	20.1856	0.0341682	0.344806	0.099094	0.921064	0.965479	23	26	17	29	13	27	9	15	17	31	gene212	No
Cj0238	13.8811	0.194903	0.356893	0.546111	0.584989	0.880905	16	13	6	23	14	13	12	7	20	23	gene214	No
Cj0239c	40.4447	0.335096	0.238003	1.40794	0.159148	0.664488	27	45	26	56	49	45	38	31	58	48	gene215	No
Cj0241c	1.65967	0.70291	0.887037	0.792424	0.428113	NA	1	1	1	1	3	3	2	1	1	3	gene217	No
Cj0243c	2.78302	1.60868	0.769822	2.08968	0.0366468	NA	3	1	1	1	1	5	3	3	5	3	gene218	No
Cj0248	12.917	-0.22597	0.397776	-0.568083	0.569979	0.875554	3	16	24	15	23	11	19	5	11	13	gene221	No
Cj0249	2.82819	0.0614986	0.74629	0.0824057	0.934324	NA	4	6	2	1	1	3	1	3	5	1	gene222	No
Cj0250c	8.34517	-0.0664771	0.451507	-0.147234	0.882947	0.957055	8	6	5	11	18	3	5	6	12	16	gene223	No
Cj0251c	4.90131	-0.676848	0.554482	-1.22069	0.222205	NA	3	3	7	11	11	5	1	3	3	7	gene224	No
Cj0253	3.47752	-0.964498	0.64808	-1.48824	0.136688	NA	5	3	4	10	4	1	3	1	2	5	gene226	No
Cj0254	14.1796	-0.186657	0.343498	-0.543402	0.586853	0.882421	8	28	16	21	15	17	11	5	13	22	gene227	No
Cj0256	7.03939	0.732627	0.468881	1.5625	0.11817	0.621441	3	5	3	11	9	14	8	3	9	10	gene229	No
Cj0261c	3.85216	0.241536	0.615658	0.392322	0.694821	NA	1	3	2	7	8	7	1	3	3	7	gene234	No
Cj0262c	108.946	-0.618672	0.21954	-2.81804	0.00483184	0.155072	63	180	140	194	192	98	81	55	102	79	gene235	No
Cj0263	3.38992	-0.230531	0.687854	-0.335146	0.737515	NA	3	2	4	3	8	8	1	1	1	4	gene236	No
Cj0264c	149.899	-1.24052	0.241112	-5.145	2.67528e-07	5.51108e-05	153	251	218	173	375	60	82	54	132	123	gene237	No
Cj0265c	23.1053	-0.688849	0.324751	-2.12116	0.0339083	0.392422	10	35	35	36	52	18	7	10	28	29	gene238	No
Cj0266c	1.57612	1.41884	0.976012	1.45371	0.146025	NA	1	1	1	1	1	1	1	1	1	9	gene239	No
Cj0267c	3.42017	-0.623572	0.660264	-0.944429	0.34495	NA	1	2	4	7	11	4	1	1	5	3	gene240	No
Cj0268c	33.6295	0.0652486	0.27714	0.235435	0.813871	0.941876	15	45	34	37	59	35	19	23	51	45	gene241	No
Cj0270	8.06967	-0.270994	0.456966	-0.593029	0.553162	0.870493	1	14	12	14	11	11	8	5	6	5	gene243	No
Cj0271	10.8142	-0.257334	0.427297	-0.602236	0.547017	0.870493	8	23	11	13	11	17	3	7	13	7	gene244	No
Cj0272	10.2799	-0.654464	0.396226	-1.65174	0.0985866	0.601703	13	14	13	12	16	11	5	4	9	10	gene245	No
Cj0280	3.22198	-0.293099	0.687675	-0.426217	0.66995	NA	2	2	3	10	3	2	2	5	1	3	gene252	No
Cj0286c	21.9322	-0.43072	0.327425	-1.31548	0.188349	0.684532	21	26	27	27	36	18	13	18	27	11	gene258	No
Cj0294	2.74478	0.304848	0.723647	0.421266	0.673561	NA	3	1	3	3	3	3	6	1	3	1	gene264	No
Cj0295	1.97765	0.598791	0.807529	0.74151	0.458384	NA	1	1	3	3	1	1	4	1	3	3	gene265	No
Cj0302c	1.31045	-0.217868	0.966193	-0.225492	0.821597	NA	1	3	1	2	1	1	1	1	1	2	gene272	No
Cj0305c	1.2007	-0.302708	1.03455	-0.292599	0.769829	NA	1	1	3	1	1	1	1	1	1	1	gene275	No
Cj0309c	3.02942	0.857382	0.724016	1.1842	0.236333	NA	1	1	1	2	7	3	7	3	2	3	gene279	No
Cj0310c	3.24848	0.101711	0.664506	0.153063	0.878349	NA	1	3	3	9	3	3	7	1	1	5	gene280	No
Cj0311	69.4948	0.0851265	0.228964	0.37179	0.710049	0.909212	41	72	59	131	94	61	65	27	97	127	gene281	No
Cj0313	3.03975	0.455373	0.715731	0.636234	0.524624	NA	3	1	2	2	5	3	2	5	4	1	gene283	No
Cj0315	5.22437	-0.251951	0.588964	-0.427787	0.668806	0.893933	1	3	6	10	13	1	8	6	3	4	gene285	No
Cj0323	1.25956	0.23912	1.01539	0.235496	0.813824	NA	1	1	1	1	2	1	1	2	1	1	gene293	No
Cj0327	8.00685	0.182574	0.42448	0.430111	0.667115	0.893933	6	10	10	7	9	11	7	3	8	14	gene297	No
Cj0331c	54.8249	-0.364272	0.232229	-1.56859	0.116745	0.621441	57	81	63	89	53	29	40	32	60	82	gene301	No
Cj0339	26.5027	0.149282	0.294529	0.50685	0.61226	0.886959	9	35	31	38	35	13	23	21	32	55	gene309	No
Cj0340	6.37172	0.319379	0.521342	0.61261	0.540135	0.870493	1	8	5	4	16	6	8	1	13	10	gene310	No
Cj0341c	1.26559	0.837185	1.00475	0.833225	0.404718	NA	1	1	1	1	1	1	2	1	1	3	gene311	No
Cj0343c	2.15527	0.126027	0.780305	0.16151	0.871692	NA	3	1	3	3	1	1	3	1	3	3	gene313	No
Cj0350	69.0438	-0.714886	0.235112	-3.04062	0.0023609	0.105727	41	112	76	141	135	58	55	27	65	53	gene320	No
Cj0352	8.25083	-0.172452	0.488957	-0.352693	0.724319	0.909212	9	6	11	9	12	4	12	5	1	16	gene322	No
Cj0353c	3.89254	-0.487417	0.661903	-0.736388	0.461495	NA	9	1	4	5	3	3	1	3	3	5	gene323	No
Cj0355c	126.483	-0.138032	0.272131	-0.507226	0.611996	0.886959	65	159	119	247	195	188	115	51	94	140	gene325	No
Cj0357c	8.2967	0.461649	0.462452	0.998264	0.318151	0.769239	1	13	9	13	6	3	17	5	11	13	gene327	No
Cj0358	773.006	-0.0532601	0.176318	-0.302068	0.7626	0.919763	514	1100	900	1370	655	757	713	392	922	1029	gene328	No
Cj0362	4.12212	-0.63725	0.596408	-1.06848	0.285304	NA	1	12	3	9	6	3	3	1	7	3	gene331	No
Cj0363c	7.9725	0.0329808	0.431361	0.0764575	0.939055	0.968195	5	9	7	11	12	7	9	7	10	5	gene332	No
Cj0364	1.24125	0.707277	1.03136	0.685772	0.492857	NA	1	1	1	1	1	3	1	1	1	1	gene333	No
Cj0369c	36.2295	-0.369701	0.260687	-1.41818	0.156138	0.659108	23	55	30	66	64	36	33	17	27	44	gene338	No
Cj0371	24.124	0.695309	0.285479	2.43559	0.0148675	0.262676	11	16	23	28	27	16	28	23	37	45	gene340	No
Cj0372	49.2918	-0.137282	0.231644	-0.59264	0.553422	0.870493	34	64	42	108	54	39	49	26	61	61	gene341	No
Cj0373	54.1518	0.0345468	0.230603	0.149811	0.880914	0.957055	33	79	64	75	52	54	41	47	61	59	gene342	No
Cj0374	20.564	0.141511	0.294937	0.479799	0.63137	0.887202	10	18	19	31	35	20	21	14	25	27	gene343	No
Cj0375	1.33151	-0.517544	0.997246	-0.518974	0.603779	NA	2	2	2	1	1	1	1	1	1	1	gene344	No
Cj0376	2.15102	1.29548	0.839425	1.54329	0.12276	NA	1	3	1	1	1	1	7	1	3	3	gene345	No
Cj0377	2.99488	1.13415	0.718118	1.57934	0.114258	NA	1	5	1	1	3	7	1	1	4	9	gene346	No
Cj0379c	2.36922	-1.50694	0.809648	-1.86123	0.0627114	NA	3	5	5	3	3	1	1	1	1	2	gene348	No
Cj0380c	1.23016	-0.443642	1.0078	-0.440209	0.659786	NA	1	1	1	3	2	1	1	1	1	1	gene349	No
Cj0385c	4.38903	0.268206	0.579388	0.462912	0.643428	NA	4	6	5	5	2	7	1	3	3	10	gene354	No
Cj0390	18.2829	0.00328018	0.319358	0.0102712	0.991805	0.996066	10	23	18	42	16	17	13	9	21	36	gene359	No
Cj0391c	431.53	-0.424894	0.236395	-1.79739	0.0722738	0.502987	232	626	393	742	925	458	305	186	367	525	gene360	No
Cj0394c	1.89212	-0.648921	0.869058	-0.746695	0.455248	NA	1	5	1	1	5	3	1	1	1	1	gene363	No
Cj0395c	1.10665	-0.0737632	1.06214	-0.0694477	0.944633	NA	1	1	2	1	1	1	1	1	1	1	gene364	No
Cj0396c	14.1561	-0.129523	0.402336	-0.321927	0.747508	0.910087	13	15	20	14	19	4	23	7	8	26	gene365	No
Cj0397c	2.87141	0.592157	0.719764	0.82271	0.410673	NA	1	1	6	4	1	7	2	1	4	3	gene366	No
Cj0399	15.1539	0.0758654	0.370355	0.204845	0.837693	0.945462	15	7	11	35	15	12	11	13	19	21	gene368	No
Cj0403	33.6817	0.109341	0.272591	0.401116	0.688335	0.902566	15	49	44	52	28	24	30	28	31	62	gene372	No
Cj0404	89.3519	-0.250146	0.215984	-1.15817	0.246796	0.727838	82	115	120	113	106	89	47	48	101	127	gene373	No
Cj0406c	23.6848	-0.250528	0.301996	-0.829576	0.406778	0.832966	19	30	33	27	37	21	17	5	29	43	gene375	No
Cj0411	14.6734	0.631899	0.378952	1.66749	0.0954168	0.591952	3	10	10	23	22	14	22	15	11	24	gene380	No
Cj0412	3.45574	0.182353	0.681657	0.267515	0.789073	NA	1	1	1	9	8	3	5	1	8	2	gene381	No
Cj0413	7.28855	-0.241732	0.489723	-0.49361	0.621581	0.887202	7	9	3	17	11	7	3	1	7	19	gene382	No
Cj0414	21.4759	0.0419632	0.328762	0.12764	0.898434	0.96261	15	24	30	21	29	13	31	6	36	26	gene383	No
Cj0415	49.2965	-0.306732	0.291464	-1.05238	0.292624	0.755669	51	60	75	52	58	27	53	15	80	52	gene384	No
Cj0416	3.13557	-0.356659	0.657024	-0.54284	0.58724	NA	1	3	6	8	3	4	2	1	5	2	gene385	No
Cj0417	5.4688	0.036375	0.51206	0.0710365	0.943369	0.970687	5	5	4	11	6	4	10	1	6	7	gene386	No
Cj0418c	27.1939	0.501048	0.276336	1.81318	0.0698034	0.502987	12	31	21	31	36	37	33	11	35	47	gene387	No
Cj0419	1.66437	0.223895	0.86703	0.258232	0.796228	NA	1	2	1	4	1	3	1	1	1	3	gene388	No
Cj0420	217.459	-0.33565	0.214456	-1.56512	0.117554	0.621441	140	310	202	428	341	253	132	109	226	228	gene389	No
Cj0421c	1.63163	0.0590342	0.871694	0.0677235	0.946006	NA	1	3	1	2	2	2	2	1	2	1	gene390	No
Cj0422c	1.95383	-0.0381948	0.821068	-0.0465185	0.962897	NA	1	1	3	3	3	3	3	1	1	1	gene391	No
Cj0423	1.6384	0.150306	0.881799	0.170454	0.864653	NA	1	5	1	1	1	1	1	1	3	3	gene392	No
Cj0424	2.74536	0.665798	0.721643	0.922614	0.356208	NA	1	6	3	1	1	3	1	3	3	7	gene393	No
Cj0425	2.86643	-0.116843	0.821895	-0.142162	0.886952	NA	9	1	1	1	1	1	3	1	5	3	gene394	No
Cj0426	153.796	-0.427381	0.186219	-2.29505	0.0217305	0.319748	123	220	200	209	245	104	117	59	183	219	gene395	No
Cj0427	151.459	-0.498325	0.199185	-2.50182	0.0123558	0.240937	95	238	194	211	283	97	102	75	191	173	gene396	No
Cj0428	185.53	-0.76167	0.24202	-3.14713	0.00164882	0.0849145	119	254	230	283	465	155	116	61	195	170	gene397	No
Cj0429c	6.23267	-0.468068	0.47809	-0.979038	0.327561	0.770292	7	10	5	7	11	3	6	3	6	8	gene398	No
Cj0430	2.76902	1.09191	0.738546	1.47846	0.139286	NA	1	4	3	1	1	5	5	1	1	7	gene399	No
Cj0431	1.80687	0.855816	0.868342	0.985575	0.324342	NA	1	3	1	1	1	1	1	3	3	3	gene400	No
Cj0436	5.70196	0.788977	0.498862	1.58155	0.113751	0.621441	5	3	4	5	6	4	8	4	9	11	gene410	No
Cj0440c	12.5145	0.0158731	0.414761	0.0382705	0.969472	0.986359	5	18	13	17	18	20	6	13	5	14	gene414	No
Cj0447	4.82248	0.5479	0.5469	1.00183	0.316426	NA	4	2	2	11	4	4	6	2	8	10	gene419	No
Cj0448c	250.371	-0.448051	0.192079	-2.33264	0.0196671	0.302345	234	368	356	361	284	252	181	107	219	298	gene420	No
Cj0449c	157.068	-0.212103	0.180116	-1.17759	0.238959	0.727838	108	231	165	271	200	140	149	59	187	210	gene421	No
Cj0454c	5.95199	-0.438869	0.510071	-0.860408	0.389564	0.81888	4	3	10	12	10	1	7	4	7	6	gene427	No
Cj0456c	2.70099	0.723315	0.732181	0.987891	0.323206	NA	3	3	1	3	1	7	2	1	3	3	gene429	No
Cj0457c	5.76064	-0.357378	0.52452	-0.681343	0.495654	0.854803	3	6	7	17	7	1	5	1	12	9	gene430	No
Cj0459c	29.3736	-0.294429	0.337953	-0.871212	0.383639	0.814494	16	51	21	54	51	33	32	4	22	47	gene432	No
Cj0461c	1.98925	0.394801	0.836699	0.471855	0.63703	NA	1	1	3	1	3	1	3	3	1	2	gene434	No
Cj0462	28.6595	0.240568	0.287193	0.837654	0.402225	0.832021	15	33	22	54	31	21	17	23	37	63	gene435	No
Cj0463	10.3842	0.192882	0.403225	0.478349	0.632402	0.887202	2	14	9	20	15	9	7	4	15	26	gene436	No
Cj0467	1.85448	0.19095	0.814109	0.234551	0.814557	NA	1	1	2	3	3	1	3	1	2	3	gene440	No
Cj0468	3.76978	0.848246	0.634703	1.33645	0.181404	NA	1	5	3	5	1	3	3	7	5	4	gene441	No
Cj0469	8.83481	0.150895	0.422763	0.356927	0.721147	0.909212	8	13	5	12	9	9	7	5	18	7	gene442	No
Cj0480c	1.54998	-0.0859726	0.932235	-0.092222	0.926522	NA	3	1	1	1	2	1	1	1	3	1	gene458	No
Cj0485	3.07603	0.819864	0.685819	1.19545	0.23191	NA	1	5	3	1	3	1	5	1	9	5	gene462	No
Cj0486	4.66676	-0.354323	0.651055	-0.54423	0.586283	NA	1	19	7	3	1	4	6	1	5	5	gene463	No
Cj0487	2.85779	-0.628492	0.693223	-0.906623	0.364606	NA	3	4	5	3	4	2	2	1	5	1	gene464	No
Cj0488	4.11841	-0.450973	0.637999	-0.706856	0.479656	NA	5	5	3	2	10	3	7	2	1	3	gene465	No
Cj0495	1.60017	1.44862	0.944368	1.53395	0.125041	NA	1	1	1	1	1	1	1	1	3	7	gene472	No
Cj0496	10.807	-0.0923414	0.411202	-0.224564	0.822318	0.944187	5	15	8	24	14	19	9	5	7	11	gene473	No
Cj0497	14.1405	-0.271062	0.384289	-0.705361	0.480586	0.851852	12	14	8	23	30	13	5	13	11	20	gene474	No
Cj0499	4.86532	0.310219	0.546497	0.56765	0.570272	NA	1	7	8	6	4	8	3	1	5	12	gene476	No
Cj0500	2.91473	-0.268235	0.660157	-0.40632	0.684507	NA	1	3	5	5	5	1	3	1	5	4	gene477	No
Cj0504c	2.08578	0.646971	0.841527	0.768806	0.442008	NA	3	1	1	2	1	1	1	4	2	3	gene480	No
Cj0505c	6.13338	0.446911	0.517582	0.863461	0.387884	0.818235	7	5	3	9	5	7	1	3	15	11	gene481	No
Cj0510c	1.99124	-0.691748	0.835832	-0.827616	0.407888	NA	3	3	1	3	3	3	1	1	1	1	gene486	No
Cj0511	57.7981	0.100535	0.213458	0.470981	0.637654	0.887202	48	70	47	76	72	54	45	37	63	103	gene487	No
Cj0515	6.11724	0.24583	0.478198	0.514075	0.607199	0.886959	6	8	3	6	8	5	5	4	11	8	gene491	No
Cj0519	12.1017	0.46002	0.376787	1.2209	0.222123	0.717114	7	12	11	14	15	7	20	4	15	28	gene495	No
Cj0520	3.6751	-0.256099	0.638992	-0.400787	0.688577	NA	3	1	8	4	6	1	2	3	3	8	gene496	No
Cj0529c	5.825	-0.479491	0.499048	-0.960812	0.336647	0.775994	1	11	11	7	10	3	5	3	7	7	gene502	No
Cj0530	7.76465	0.947319	0.444581	2.13081	0.0331046	0.392422	3	5	2	10	11	7	9	7	13	16	gene503	No
Cj0539	5.02122	-0.724138	0.601456	-1.20398	0.228599	NA	1	5	3	13	17	7	1	1	5	6	gene512	No
Cj0540	4.84115	0.0860454	0.559083	0.153904	0.877685	NA	4	3	5	7	7	10	1	3	4	6	gene513	No
Cj0541	4.05341	0.962012	0.607709	1.58301	0.113418	NA	1	5	3	5	2	6	1	5	4	11	gene514	No
Cj0544	3.36101	-1.11447	0.697858	-1.59699	0.110269	NA	1	5	9	12	1	3	1	1	3	3	gene517	No
Cj0550	10.2305	-0.802975	0.398722	-2.01387	0.0440227	0.408655	11	12	19	16	13	10	5	5	7	9	gene523	No
Cj0552	36.4299	-0.482993	0.244104	-1.97863	0.0478574	0.410776	37	51	53	52	41	30	26	19	30	45	gene526	No
Cj0553	31.3216	-0.630105	0.25472	-2.47372	0.0133716	0.245942	28	47	31	59	54	19	18	13	33	44	gene527	No
Cj0554	59.4486	-0.838643	0.231901	-3.61638	0.000298752	0.0307715	39	110	56	130	115	40	35	27	47	66	gene528	No
Cj0555	3.0455	-0.254714	0.699458	-0.364159	0.715739	NA	3	9	1	5	1	5	1	1	3	4	gene529	No
Cj0556	2.71961	-0.18512	0.691161	-0.267839	0.788823	NA	3	3	3	2	5	1	3	1	3	5	gene530	No
Cj0557c	4.41591	0.62424	0.583566	1.0697	0.284755	NA	1	10	1	6	3	3	3	4	10	8	gene531	No
Cj0559	61.0122	-0.323464	0.216194	-1.49618	0.134608	0.635999	55	85	67	103	69	51	55	41	56	56	gene533	No
Cj0560	1.52992	-0.278887	0.908719	-0.306901	0.758919	NA	1	1	1	5	2	1	1	1	3	1	gene534	No
Cj0561c	4.07572	-0.00579538	0.578605	-0.0100161	0.992008	NA	3	5	5	3	7	1	3	3	5	9	gene535	No
Cj0563	1.97561	0.262653	0.840295	0.312572	0.754606	NA	1	1	1	7	1	3	1	1	5	1	gene537	No
Cj0564	1.39535	-0.36467	0.944897	-0.385936	0.699544	NA	1	1	1	3	3	1	1	1	2	1	gene538	No
Cj0566	1.15746	-0.106864	1.05814	-0.100992	0.919557	NA	2	1	1	1	1	1	1	1	1	1	gene540	No
Cj0570	1.12693	0.473545	1.06026	0.446631	0.655141	NA	1	1	1	1	1	2	1	1	1	1	gene543	No
Cj0571	1.17805	-0.282546	1.03593	-0.272746	0.785049	NA	1	1	1	1	3	1	1	1	1	1	gene544	No
Cj0573	20.0081	-0.37381	0.313207	-1.19349	0.232677	0.727838	17	26	27	24	34	18	18	3	22	30	gene548	No
Cj0580c	1.45376	-0.177423	0.917312	-0.193416	0.846633	NA	1	1	1	3	3	1	1	1	1	3	gene555	No
Cj0581	14.9973	-0.438727	0.373945	-1.17324	0.2407	0.727838	7	11	16	40	30	9	7	9	20	21	gene556	No
Cj0583	4.40658	-1.52722	0.614774	-2.4842	0.0129843	NA	3	11	5	12	7	2	1	3	4	1	gene558	No
Cj0584	1.6479	0.104261	0.881902	0.118223	0.905891	NA	1	1	3	1	3	1	1	1	1	5	gene559	No
Cj0587	1.08002	-0.0449988	1.06464	-0.0422666	0.966286	NA	1	1	1	2	1	1	1	1	1	1	gene562	No
Cj0590	1.87749	0.452886	0.840117	0.539075	0.589835	NA	1	1	3	2	2	2	1	1	6	1	gene565	No
Cj0591c	8.94221	-0.350406	0.463879	-0.755381	0.45002	0.839712	13	5	8	18	9	5	10	7	10	4	gene566	No
Cj0592c	24.4224	-0.674945	0.277255	-2.43439	0.014917	0.262676	26	37	25	47	36	13	17	8	28	31	gene567	No
Cj0593c	2.33195	0.748357	0.760059	0.984604	0.324819	NA	2	1	1	4	2	1	4	1	6	3	gene568	No
Cj0594c	3.78541	0.586817	0.620619	0.945535	0.344386	NA	1	3	3	7	4	1	6	3	10	3	gene569	No
Cj0598	31.0421	0.26377	0.288929	0.912922	0.361284	0.801987	17	25	20	57	46	41	21	22	34	51	gene573	No
Cj0599	7.5042	0.211644	0.491502	0.430607	0.666754	0.893933	3	6	7	10	14	1	8	9	5	17	gene574	No
Cj0600	1.75407	0.723741	0.885411	0.817407	0.413696	NA	1	1	3	1	1	1	3	2	3	1	gene575	No
Cj0601c	4.98444	-0.370156	0.524078	-0.706299	0.480002	NA	3	5	6	11	7	3	3	5	5	5	gene576	No
Cj0602c	2.91371	-0.958487	0.716073	-1.33853	0.180723	NA	3	4	1	5	9	3	1	1	1	4	gene577	No
Cj0604	27.9954	-0.19041	0.273075	-0.697279	0.485628	0.851852	23	44	36	41	26	17	23	11	38	48	gene579	No
Cj0605	30.9437	0.319833	0.287862	1.11107	0.26654	0.744001	31	37	21	46	18	29	30	15	50	52	gene580	No
Cj0606	12.5314	-0.108678	0.405679	-0.267891	0.788783	0.930866	10	21	5	16	21	3	12	13	15	15	gene581	No
Cj0607	8.44276	0.298767	0.427619	0.698677	0.484754	0.851852	1	11	7	11	15	5	11	7	11	13	gene582	No
Cj0608	3.58058	0.221236	0.600862	0.368197	0.712726	NA	3	5	3	5	3	3	5	1	3	8	gene583	No
Cj0609c	6.54319	0.840945	0.486806	1.72748	0.0840823	0.544684	3	5	3	9	7	13	10	3	7	8	gene584	No
Cj0610c	4.16081	-0.47394	0.581877	-0.814502	0.415357	NA	1	9	7	9	3	3	1	3	5	6	gene585	No
Cj0611c	5.38656	-0.599911	0.539335	-1.11232	0.266002	0.744001	2	8	9	6	12	1	3	5	8	4	gene586	No
Cj0619	4.44048	0.616229	0.569222	1.08258	0.278995	NA	1	7	3	4	5	3	5	6	3	9	gene593	No
Cj0620	1.49119	0.101207	0.936118	0.108114	0.913905	NA	1	1	1	4	1	1	2	2	1	1	gene594	No
Cj0621	3.72975	0.402478	0.598238	0.672772	0.501092	NA	1	3	3	4	8	5	5	1	5	6	gene595	No
Cj0628	193.332	1.19844	0.170452	7.03095	2.05133e-12	7.0429e-10	68	133	115	176	185	220	248	172	309	400	gene602	No
Cj0630c	2.35451	1.19539	0.780517	1.53154	0.125636	NA	2	3	1	1	1	4	1	1	6	5	gene603	No
Cj0631c	2.98022	0.192065	0.67041	0.286489	0.774503	NA	2	3	1	5	5	3	1	3	2	7	gene604	No
Cj0633	9.92943	-0.441315	0.452912	-0.974395	0.329861	0.770647	11	12	20	13	5	4	9	7	15	5	gene606	No
Cj0635	1.65585	0.0956593	0.893023	0.107119	0.914695	NA	1	1	1	3	3	4	1	1	1	1	gene608	No
Cj0636	1.87834	0.640543	0.854645	0.749485	0.453565	NA	1	1	3	2	1	1	1	3	1	5	gene609	No
Cj0644	7.89495	0.86458	0.450151	1.92064	0.0547767	0.437364	1	5	6	9	12	5	7	9	14	17	gene617	No
Cj0645	4.59304	0.185863	0.550157	0.337837	0.735486	NA	3	7	6	6	2	3	3	5	4	9	gene618	No
Cj0646	7.73229	0.121033	0.452225	0.26764	0.788977	0.930866	6	8	13	6	7	3	7	8	8	13	gene619	No
Cj0647	3.33592	-0.141891	0.639786	-0.221779	0.824486	NA	5	2	3	5	4	3	3	1	2	7	gene620	No
Cj0648	2.35206	0.0811868	0.738539	0.109929	0.912466	NA	2	2	4	2	3	1	1	1	4	6	gene621	No
Cj0649	5.91579	-0.223012	0.498557	-0.447316	0.654647	0.891318	5	11	4	7	10	2	7	1	10	9	gene622	No
Cj0651	1.08304	0.431512	1.06432	0.405433	0.685159	NA	1	1	1	1	1	1	1	1	1	2	gene624	No
Cj0653c	6.62695	0.736641	0.497557	1.48051	0.138736	0.637938	1	5	9	5	9	5	5	5	19	9	gene626	No
Cj0660c	1.28342	-0.491738	1.0056	-0.488998	0.624843	NA	1	1	3	1	2	1	1	1	1	1	gene629	No
Cj0667	5.459	0.143619	0.516309	0.278166	0.780885	0.926626	3	3	5	9	9	5	3	7	5	7	gene635	No
Cj0668	4.04229	-0.76623	0.602632	-1.27147	0.203561	NA	1	8	4	13	5	4	1	3	3	4	gene636	No
Cj0669	8.70221	-0.278291	0.506057	-0.549919	0.582375	0.878252	13	10	7	18	4	3	7	5	3	23	gene637	No
Cj0672	1.12471	0.471947	1.06045	0.445045	0.656287	NA	1	1	1	1	1	1	2	1	1	1	gene640	No
Cj0681	23.8865	0.0202158	0.357863	0.0564903	0.954951	0.975793	9	22	14	46	52	35	21	8	29	29	gene646	No
Cj0682	5.56665	0.479089	0.549544	0.871793	0.383322	0.814494	1	5	2	6	14	7	8	2	4	13	gene647	No
Cj0683	1.53755	-0.10073	0.917023	-0.109845	0.912533	NA	1	1	2	4	1	3	1	1	1	1	gene648	No
Cj0690c	9.1455	0.594329	0.460962	1.28932	0.197286	0.688182	6	7	9	13	6	21	3	6	7	17	gene655	No
Cj0691	1.34107	0.759595	1.0264	0.740055	0.459266	NA	1	1	1	1	1	1	1	3	1	1	gene656	No
Cj0692c	1.97104	0.4845	0.817769	0.592466	0.553539	NA	1	1	2	1	4	3	1	2	2	3	gene657	No
Cj0693c	6.63971	1.11848	0.507226	2.20509	0.0274479	0.356162	5	5	5	5	3	1	9	7	12	17	gene658	No
Cj0694	27.5682	0.0236012	0.3015	0.0782794	0.937606	0.967669	9	41	17	59	40	27	19	19	34	42	gene659	No
Cj0700	58.7673	0.177799	0.254749	0.697941	0.485214	0.851852	30	66	54	93	76	84	49	47	55	59	gene665	No
Cj0701	39.6794	0.138746	0.265095	0.523383	0.600708	0.886959	34	37	48	63	27	31	36	33	57	44	gene666	No
Cj0703	12.3634	-0.10379	0.365342	-0.284091	0.776341	0.924525	6	15	22	19	13	13	9	3	17	21	gene668	No
Cj0705	5.8486	0.191561	0.495997	0.386214	0.699339	0.90382	7	4	3	9	7	5	5	4	5	12	gene670	No
Cj0706	27.8619	0.0946361	0.280114	0.337848	0.735478	0.909212	13	29	33	50	33	39	27	11	31	37	gene671	No
Cj0708	9.13573	-0.0560643	0.449251	-0.124795	0.900686	0.96261	9	9	9	19	5	13	5	9	5	9	gene673	No
Cj0711	26.5442	-0.11218	0.417516	-0.268683	0.788174	0.930866	12	19	13	57	65	30	36	11	10	39	gene676	No
Cj0715	420.51	-0.138101	0.15257	-0.905165	0.365378	0.804201	323	609	498	655	409	334	370	254	455	586	gene680	No
Cj0716	651.311	-0.210108	0.146901	-1.43026	0.152641	0.65582	526	963	783	971	690	594	535	355	719	801	gene681	No
Cj0717	18.6696	-0.997139	0.365399	-2.7289	0.0063546	0.176898	26	22	42	23	19	13	13	4	18	14	gene682	No
Cj0719c	11.1843	0.0479572	0.410646	0.116785	0.907031	0.96413	1	19	12	27	10	12	11	3	15	20	gene684	No
Cj0721c	5.35225	0.11212	0.548615	0.20437	0.838064	0.945462	3	2	4	13	9	1	6	3	6	14	gene686	No
Cj0722c	2.20727	0.695472	0.817689	0.850533	0.395029	NA	1	1	1	1	5	3	3	3	2	1	gene687	No
Cj0723c	3.81308	0.937422	0.593727	1.57888	0.114364	NA	1	3	3	3	5	5	5	3	5	7	gene688	No
Cj0724	5.43682	-0.76302	0.532292	-1.43346	0.151726	0.65582	1	11	9	9	11	1	5	3	3	9	gene689	No
Cj0727	1.80247	-0.413707	0.864509	-0.478546	0.632261	NA	1	3	3	1	3	1	2	2	1	1	gene692	No
Cj0728	1.31681	0.446139	0.990251	0.450531	0.652328	NA	1	2	1	1	1	1	3	1	1	1	gene693	No
Cj0730	1.47411	0.0490873	0.933041	0.05261	0.958043	NA	1	1	1	2	3	3	1	1	1	1	gene695	No
Cj0732	1.31893	0.151883	0.967112	0.157048	0.875207	NA	1	1	1	1	3	1	1	1	1	3	gene697	No
Cj0733	1.08002	-0.0449988	1.06464	-0.0422666	0.966286	NA	1	1	1	2	1	1	1	1	1	1	gene698	No
Cj0735	2.41895	-0.172872	0.715123	-0.241737	0.808984	NA	2	3	3	5	2	2	1	1	3	5	gene700	No
Cj0736	1.08002	-0.0449988	1.06464	-0.0422666	0.966286	NA	1	1	1	2	1	1	1	1	1	1	gene701	No
Cj0748	1.26256	0.423725	0.987122	0.429253	0.667739	NA	1	1	1	2	1	1	2	1	1	2	gene710	No
Cj0760	11.7282	0.0575195	0.37975	0.151467	0.879608	0.957055	11	15	17	8	11	7	9	9	17	17	gene717	No
Cj0761	3.65449	-0.972383	0.612435	-1.58773	0.112347	NA	2	8	5	8	6	3	1	1	3	5	gene718	No
Cj0768c	2.24052	1.24055	0.833414	1.48851	0.136616	NA	1	1	2	3	1	1	3	1	1	12	gene725	No
Cj0770c	5.25422	0.0178533	0.576103	0.0309897	0.975278	0.988717	9	5	7	5	1	5	3	1	11	7	gene727	No
Cj0771c	6.42593	-0.593555	0.599416	-0.990221	0.322066	0.769239	3	16	16	9	1	1	8	1	12	5	gene728	No
Cj0772c	30.6755	0.0232259	0.28537	0.0813887	0.935133	0.967669	14	47	46	43	24	25	26	27	39	32	gene729	No
Cj0773c	3.74856	1.54525	0.670905	2.30324	0.0212655	NA	1	5	3	1	1	7	7	1	3	11	gene730	No
Cj0774c	22.7089	0.108638	0.287122	0.378369	0.705156	0.907889	13	30	28	24	30	17	20	13	25	47	gene731	No
Cj0776c	60.7441	-0.671369	0.218028	-3.07928	0.00207499	0.0971471	49	90	79	98	109	45	53	21	63	52	gene733	No
Cj0777	6.10024	0.500031	0.569676	0.877746	0.380081	0.814494	3	5	7	5	7	1	5	13	3	9	gene734	No
Cj0786	1.98641	-0.443852	0.809311	-0.548432	0.583395	NA	1	3	3	4	2	3	2	1	1	1	gene743	No
Cj0787	7.13266	-0.299314	0.486111	-0.615732	0.538072	0.870493	3	10	11	14	7	2	9	7	9	3	gene744	No
Cj0788	9.23092	-0.066925	0.397258	-0.168468	0.866215	0.957055	5	19	8	12	11	8	10	4	11	13	gene745	No
Cj0791c	5.78887	0.900262	0.52764	1.70621	0.0879698	0.562788	3	3	3	3	11	5	7	3	15	9	gene748	No
Cj0792	1.8894	-0.00183421	0.837087	-0.00219118	0.998252	NA	3	1	1	3	2	3	1	1	1	3	gene749	No
Cj0794	2.11363	-0.259834	0.840006	-0.309324	0.757075	NA	1	2	1	2	7	5	1	1	1	1	gene751	No
Cj0796c	7.80059	0.152612	0.464676	0.328427	0.742589	0.909212	1	12	9	14	10	5	10	1	9	21	gene753	No
Cj0797c	3.62052	-1.1558	0.653815	-1.76778	0.0770983	NA	3	9	5	3	8	3	2	1	4	1	gene754	No
Cj0800c	8.78429	-0.2113	0.444949	-0.474886	0.634868	0.887202	5	4	10	15	21	11	5	3	10	13	gene757	No
Cj0801	1.40669	0.226381	0.96222	0.23527	0.813999	NA	1	1	1	1	3	3	1	1	1	1	gene758	No
Cj0805	18.4528	-0.449479	0.299622	-1.50015	0.133575	0.635999	16	31	19	26	29	13	17	7	18	24	gene762	No
Cj0807	45.7515	0.156913	0.244325	0.642229	0.520725	0.865057	21	68	51	62	47	35	35	45	53	67	gene764	No
Cj0808c	3.08133	0.600972	0.704995	0.852449	0.393965	NA	3	4	2	2	2	5	7	1	3	1	gene765	No
Cj0809c	3.34311	-0.024228	0.65449	-0.0370182	0.970471	NA	3	1	1	7	7	3	2	3	5	3	gene766	No
Cj0818	1.74246	-0.862216	0.880643	-0.979076	0.327543	NA	1	3	3	5	1	1	2	1	1	1	gene773	No
Cj0819	2.12658	0.993623	0.826855	1.20169	0.229484	NA	1	1	1	4	1	3	5	2	1	2	gene774	No
Cj0823	4.13122	0.0762952	0.585479	0.130312	0.896319	NA	3	1	6	7	6	1	3	3	7	8	gene778	No
Cj0825	1.40944	0.355021	0.929403	0.381988	0.70247	NA	1	1	2	2	1	1	1	1	3	2	gene780	No
Cj0826	3.26228	0.167277	0.692513	0.241551	0.809128	NA	1	1	1	9	7	4	5	1	1	7	gene781	No
Cj0829c	1.53539	0.696947	0.956691	0.728498	0.466309	NA	1	2	1	1	1	2	1	3	1	1	gene784	No
Cj0830	2.2022	0.311867	0.774364	0.402739	0.68714	NA	3	1	1	3	3	1	1	1	4	6	gene785	No
Cj0832c	36.6749	-0.310101	0.242066	-1.28106	0.200172	0.688182	34	53	46	48	43	24	25	27	41	43	gene787	No
Cj0833c	65.2237	-0.778057	0.265282	-2.93295	0.00335761	0.128087	46	92	80	113	148	30	56	15	78	74	gene788	No
Cj0834c	62.8767	-0.594798	0.279425	-2.12864	0.0332837	0.392422	76	95	94	96	52	35	52	15	73	90	gene789	No
Cj0837c	4.11875	0.126036	0.561664	0.224397	0.822448	NA	1	6	6	4	6	4	4	2	7	5	gene792	No
Cj0839c	5.34536	0.426093	0.548258	0.777176	0.437055	0.835398	6	8	6	1	3	8	5	2	8	7	gene794	No
Cj0842	4.6735	-0.389743	0.54603	-0.713777	0.475365	NA	2	9	8	7	5	4	1	3	4	9	gene797	No
Cj0843c	15.1331	-0.0370881	0.366931	-0.101077	0.91949	0.965479	11	11	19	17	27	23	13	8	10	18	gene798	No
Cj0844c	2.20211	-0.274867	0.783624	-0.350764	0.725765	NA	3	4	2	1	3	1	1	1	5	2	gene799	No
Cj0846	4.50034	0.313153	0.563228	0.555997	0.578213	NA	2	7	3	4	7	1	7	4	4	9	gene801	No
Cj0848c	1.84694	0.736961	0.875717	0.841551	0.400039	NA	1	1	3	1	2	1	1	1	1	9	gene803	No
Cj0849c	4.32017	0.183734	0.645425	0.284672	0.775896	NA	3	3	10	1	5	5	5	1	1	12	gene804	No
Cj0850c	2.98923	0.226775	0.703265	0.322459	0.747105	NA	3	1	4	3	3	1	3	5	2	3	gene805	No
Cj0851c	1.34725	0.606507	0.957262	0.633585	0.526352	NA	1	1	1	2	1	2	1	1	2	2	gene806	No
Cj0852c	11.3252	-0.0712693	0.363662	-0.195977	0.844628	0.950784	9	12	12	16	16	9	15	6	12	12	gene807	No
Cj0854c	12.6775	0.00915073	0.368621	0.0248243	0.980195	0.990628	15	20	11	15	8	11	8	7	18	20	gene809	No
Cj0859c	24.1008	-0.33335	0.304745	-1.09387	0.274014	0.748633	11	36	36	36	37	30	10	13	22	32	gene814	No
Cj0860	2.05183	-0.670012	0.805729	-0.83156	0.405658	NA	2	3	5	3	1	1	1	1	2	3	gene815	No
Cj0864	2.43128	-1.60135	0.826978	-1.93639	0.0528205	NA	3	8	2	7	1	1	1	1	1	2	gene819	No
Cj0878	1.99757	0.103547	0.798465	0.129683	0.896818	NA	1	2	2	4	2	2	1	2	4	1	gene825	No
Cj0879c	3.70147	0.511795	0.63209	0.809687	0.41812	NA	1	3	2	5	7	5	1	3	10	3	gene826	No
Cj0880c	2.41392	0.302677	0.756125	0.4003	0.688936	NA	1	5	1	3	2	3	3	3	2	1	gene827	No
Cj0881c	4.99893	0.984388	0.559387	1.75976	0.0784479	NA	3	4	5	1	5	3	4	7	7	11	gene828	No
Cj0883c	2.87249	-0.39724	0.681464	-0.582921	0.559946	NA	1	5	7	3	3	3	1	1	3	5	gene830	No
Cj0887c	36.5026	-0.222765	0.260785	-0.854211	0.392988	0.820888	23	51	50	69	36	31	19	17	57	51	gene833	No
Cj0888c	5.00708	-0.00789747	0.578521	-0.0136511	0.989108	NA	1	11	5	1	11	7	3	3	5	7	gene836	No
Cj0889c	1.88655	0.452425	0.814864	0.555216	0.578747	NA	1	2	2	1	3	3	1	1	3	3	gene837	No
Cj0890c	3.66624	0.396407	0.624705	0.634552	0.525721	NA	1	3	3	8	4	9	3	1	3	5	gene838	No
Cj0892c	16.6002	-0.606295	0.380259	-1.59443	0.11084	0.621441	27	18	19	20	20	18	16	5	8	16	gene840	No
Cj0898	46.8869	-0.344123	0.241405	-1.4255	0.154013	0.65582	27	65	51	96	71	23	37	23	65	67	gene846	No
Cj0900c	3.22367	-1.20435	0.711882	-1.69178	0.090688	NA	1	3	8	4	10	1	1	2	1	5	gene848	No
Cj0901	1.8748	0.256664	0.812652	0.315836	0.752127	NA	1	3	3	2	1	1	1	1	3	5	gene849	No
Cj0903c	133.173	-0.384888	0.243081	-1.58337	0.113337	0.621441	122	192	225	211	87	105	101	59	143	181	gene851	No
Cj0904c	2.59186	1.06308	0.78342	1.35698	0.174789	NA	1	1	3	1	3	7	1	3	1	4	gene852	No
Cj0906c	13.0487	0.643104	0.405969	1.58412	0.113166	0.621441	2	7	21	15	15	13	7	9	29	26	gene854	No
Cj0909	17.2686	-0.357343	0.33367	-1.07095	0.284194	0.751763	7	39	16	29	25	13	9	9	21	27	gene856	No
Cj0910	6.80081	-0.890961	0.486542	-1.83121	0.0670693	0.492167	11	7	8	11	9	4	4	5	4	5	gene857	No
Cj0911	5.80837	-0.297835	0.514658	-0.578706	0.562788	0.870493	5	6	9	11	5	4	5	4	1	12	gene858	No
Cj0915	3.36195	0.33635	0.671073	0.501212	0.616222	NA	1	2	5	2	7	8	1	1	4	5	gene862	No
Cj0916c	2.9896	-0.324471	0.676809	-0.479412	0.631645	NA	1	9	4	5	1	2	3	1	3	5	gene863	No
Cj0919c	18.2242	0.00315878	0.323036	0.00977842	0.992198	0.996066	7	25	19	40	17	20	14	13	25	18	gene866	No
Cj0920c	141.567	-0.299442	0.219064	-1.36691	0.171653	0.680009	96	186	191	248	178	173	90	51	151	180	gene867	No
Cj0926	13.1276	-0.130739	0.367948	-0.355318	0.722351	0.909212	9	16	9	22	23	16	8	7	21	10	gene873	No
Cj0928	6.28742	-0.467075	0.48997	-0.953273	0.340452	0.779277	9	7	4	9	10	5	7	3	5	5	gene875	No
Cj0930	22.5216	0.640216	0.306774	2.08693	0.0368942	0.408655	7	13	23	32	27	29	24	20	33	27	gene877	No
Cj0934c	6.33662	0.14779	0.522873	0.28265	0.777445	0.924675	6	5	9	11	3	5	10	1	3	16	gene881	No
Cj0935c	9.99405	-0.606459	0.4644	-1.3059	0.191587	0.687449	2	28	12	21	11	3	15	3	7	13	gene882	No
Cj0937	1.1726	-0.277211	1.03628	-0.267507	0.789079	NA	1	3	1	1	1	1	1	1	1	1	gene885	No
Cj0939c	1.68609	-0.944282	0.979065	-0.964473	0.334809	NA	5	1	2	1	1	1	1	1	1	1	gene887	No
Cj0941c	6.21858	-0.779835	0.495598	-1.57352	0.115598	0.621441	3	11	13	9	10	5	1	2	9	7	gene895	No
Cj0944c	3.48995	-0.201781	0.634854	-0.317838	0.750608	NA	3	6	5	3	3	3	3	3	5	1	gene898	No
Cj0945c	3.87281	-0.00866708	0.649587	-0.0133424	0.989355	NA	1	7	3	7	4	1	3	7	5	1	gene899	No
Cj0946	2.7232	0.401386	0.711573	0.564083	0.572697	NA	3	2	1	6	1	3	1	3	3	5	gene900	No
Cj0947c	3.98497	0.549226	0.621502	0.883707	0.376854	NA	3	2	1	10	3	1	6	3	9	5	gene901	No
Cj0948c	3.5694	0.355451	0.646237	0.550032	0.582297	NA	5	5	1	2	4	1	5	1	5	9	gene902	No
Cj0949c	6.08344	0.228743	0.514115	0.444926	0.656373	0.891447	1	5	3	15	11	7	3	3	13	9	gene903	No
Cj0950c	29.9657	-0.0234284	0.259061	-0.0904359	0.927941	0.967669	23	43	27	51	27	31	27	21	32	33	gene904	No
Cj0954c	3.89041	-0.436073	0.630248	-0.691906	0.488996	NA	6	3	2	9	5	3	1	1	9	3	gene907	No
Cj0957c	7.08371	0.981559	0.456186	2.15167	0.0314236	0.385313	2	3	5	10	8	7	11	5	11	14	gene910	No
Cj0958c	11.0753	0.73906	0.38247	1.93233	0.0533185	0.432426	5	7	7	15	14	12	13	9	10	26	gene911	No
Cj0959c	2.93202	0.484844	0.668413	0.725366	0.468228	NA	2	2	2	5	3	3	6	1	3	4	gene912	No
Cj0962	1.88663	0.894324	0.915999	0.976338	0.328897	NA	1	1	3	1	1	7	1	1	1	1	gene915	No
Cj0963	1.497	-0.912927	0.959612	-0.95135	0.341427	NA	1	1	4	4	1	1	1	1	1	1	gene916	No
Cj0964	5.84002	0.0469082	0.487208	0.0962798	0.923298	0.965479	4	7	4	12	7	7	7	1	5	11	gene917	No
Cj0965c	7.91985	-0.701724	0.465042	-1.50895	0.131312	0.632017	7	7	11	21	11	1	10	3	5	12	gene918	No
Cj0967	2.51182	1.12464	0.772638	1.45559	0.145506	NA	1	1	3	3	1	5	3	1	7	1	gene919	No
Cj0970	1.1726	-0.277211	1.03628	-0.267507	0.789079	NA	1	3	1	1	1	1	1	1	1	1	gene921	No
Cj0976	2.99236	-0.0734026	0.693706	-0.105812	0.915731	NA	5	3	1	7	1	1	3	1	5	5	gene927	No
Cj0977	13.9336	0.0555402	0.377003	0.147321	0.882879	0.957055	13	13	21	14	13	9	5	13	16	28	gene928	No
Cj0978c	3.24911	0.345276	0.665826	0.518569	0.604062	NA	1	3	7	3	2	2	2	4	2	8	gene929	No
Cj0979c	4.09653	0.735403	0.616911	1.19207	0.233233	NA	1	3	3	3	7	5	7	5	4	2	gene930	No
Cj0980	77.096	-0.340033	0.23175	-1.46724	0.14231	0.645725	45	109	98	130	120	85	43	29	76	119	gene931	No
Cj0983	23.4228	-0.21608	0.380772	-0.567478	0.570389	0.875554	16	25	19	18	64	30	19	9	15	36	gene934	No
Cj0984	2.37939	1.19253	0.828715	1.43901	0.150148	NA	3	1	1	1	1	2	1	5	3	3	gene935	No
Cj0989	1.52968	-0.240811	0.934518	-0.257685	0.79665	NA	1	1	5	1	1	1	1	1	1	3	gene939	No
Cj0990c	3.83151	-0.201187	0.601099	-0.334698	0.737853	NA	5	4	7	3	3	3	3	1	5	6	gene940	No
Cj0991c	13.6703	0.143528	0.390146	0.367882	0.712961	0.909212	11	24	13	10	14	12	3	11	23	24	gene941	No
Cj0993c	22.6631	-0.0266081	0.335892	-0.079216	0.936861	0.967669	20	23	38	28	18	18	25	4	38	33	gene943	No
Cj0997	2.29251	0.254718	0.790303	0.322305	0.747222	NA	3	5	1	1	1	1	3	2	1	5	gene947	No
Cj0998c	190.685	-0.364174	0.221978	-1.64059	0.100883	0.604123	108	235	219	337	356	204	169	75	165	217	gene948	No
Cj0999c	1.40618	1.04279	0.982436	1.06144	0.288491	NA	1	1	1	1	1	3	1	1	3	1	gene949	No
Cj1000	3.27313	-0.215539	0.670609	-0.321407	0.747902	NA	3	3	9	3	1	3	3	1	5	3	gene950	No
Cj1002c	3.57506	0.959205	0.642868	1.49207	0.13568	NA	3	1	5	2	2	5	4	2	8	4	gene952	No
Cj1003c	3.14436	0.751376	0.653275	1.15017	0.250075	NA	3	3	3	3	1	3	5	1	5	6	gene953	No
Cj1004	1.1726	-0.277211	1.03628	-0.267507	0.789079	NA	1	3	1	1	1	1	1	1	1	1	gene954	No
Cj1005c	20.5877	0.351413	0.291292	1.20639	0.227666	0.717114	9	27	19	33	17	19	21	17	31	26	gene955	No
Cj1006c	15.857	0.512328	0.335948	1.52502	0.127254	0.624149	11	18	8	17	21	17	19	5	29	27	gene956	No
Cj1007c	19.0229	0.2453	0.338007	0.725726	0.468007	0.851845	3	19	21	41	21	16	22	17	22	24	gene957	No
Cj1009c	8.63528	0.837699	0.457604	1.83062	0.0671577	0.492167	7	3	3	15	7	14	14	4	11	11	gene959	No
Cj1011	1.83964	0.074322	0.829974	0.0895473	0.928647	NA	1	2	1	2	4	2	1	2	2	2	gene961	No
Cj1012c	2.97168	1.47053	0.719209	2.04465	0.0408897	NA	1	3	3	1	1	1	3	3	7	9	gene963	No
Cj1013c	17.2039	-0.259167	0.344793	-0.751659	0.452256	0.840837	9	30	24	33	14	7	13	12	15	34	gene964	No
Cj1020c	5.51306	0.897666	0.554802	1.61799	0.105664	0.618374	3	1	1	6	11	3	8	5	10	10	gene971	No
Cj1021c	2.85447	-1.13075	0.748815	-1.51005	0.131029	NA	3	1	5	7	5	1	2	3	1	1	gene972	No
Cj1022c	5.51433	-0.297873	0.517058	-0.576093	0.564553	0.870493	2	8	9	15	3	5	6	1	7	7	gene973	No
Cj1025c	3.10565	0.61436	0.668361	0.919204	0.357989	NA	1	2	5	3	3	4	4	2	1	8	gene976	No
Cj1026c	51.2911	0.315729	0.213781	1.47688	0.139707	0.639548	26	55	56	74	51	59	49	39	59	73	gene977	No
Cj1028c	6.36226	-0.310913	0.465801	-0.667479	0.504466	0.857426	3	9	7	13	9	4	8	4	6	6	gene979	No
Cj1034c	4.76646	-0.771691	0.558935	-1.38065	0.167388	NA	3	6	9	9	7	3	3	3	7	1	gene985	No
Cj1035c	8.61234	-0.121208	0.433818	-0.279399	0.779938	0.92657	8	8	9	13	11	10	5	8	3	13	gene986	No
Cj1036c	12.7975	-0.587695	0.374106	-1.57093	0.116199	0.621441	16	25	14	15	14	14	7	4	10	16	gene987	No
Cj1038	2.00188	0.200121	0.795157	0.251675	0.801292	NA	1	5	1	3	1	3	1	1	3	3	gene989	No
Cj1040c	1.80224	0.143232	0.860558	0.16644	0.86781	NA	3	1	1	3	1	1	3	1	1	3	gene991	No
Cj1041c	5.56062	0.467362	0.509508	0.917281	0.358995	0.800024	1	9	5	7	5	9	5	5	7	5	gene992	No
Cj1042c	1.17407	-0.27671	1.02954	-0.26877	0.788107	NA	1	1	2	2	1	1	1	1	1	1	gene993	No
Cj1043c	8.25854	-0.444587	0.439096	-1.01251	0.311296	0.769239	8	13	12	6	14	8	7	1	8	12	gene994	No
Cj1049c	2.15366	-0.345155	0.801461	-0.430658	0.666717	NA	3	1	3	5	1	3	1	1	3	1	gene1000	No
Cj1053c	2.09901	-0.380834	0.780666	-0.487832	0.625669	NA	3	2	2	4	2	2	1	1	2	3	gene1004	No
Cj1055c	4.90237	0.0411909	0.561638	0.0733406	0.941535	NA	1	7	4	14	3	3	5	6	3	7	gene1006	No
Cj1056c	18.4003	-0.199402	0.326593	-0.610552	0.541496	0.870493	13	20	25	32	22	6	12	15	30	23	gene1007	No
Cj1057c	12.5235	-0.00795784	0.360108	-0.0220985	0.982369	0.991029	13	11	11	17	18	6	11	7	17	23	gene1008	No
Cj1060c	6.78957	-0.412265	0.471473	-0.874417	0.381891	0.814494	1	10	9	12	14	3	7	5	8	6	gene1011	No
Cj1062	7.52642	0.335478	0.432363	0.775916	0.437798	0.835398	3	11	9	11	5	8	10	3	11	11	gene1013	No
Cj1063	2.52845	0.430098	0.736596	0.5839	0.559287	NA	1	2	3	1	5	5	3	1	3	2	gene1014	No
Cj1068	4.77023	0.382588	0.568352	0.673153	0.50085	NA	3	1	5	9	5	5	7	5	2	6	gene1018	No
Cj1069	1.18912	0.17545	1.02062	0.171905	0.863512	NA	1	1	2	1	1	1	1	1	2	1	gene1019	No
Cj1074c	11.6093	0.399138	0.414538	0.96285	0.335623	0.775994	1	11	9	21	19	19	16	5	11	15	gene1024	No
Cj1075	12.343	-0.220884	0.357444	-0.617955	0.536605	0.870493	9	23	13	21	10	7	9	9	16	16	gene1025	No
Cj1078	1.15746	-0.106864	1.05814	-0.100992	0.919557	NA	2	1	1	1	1	1	1	1	1	1	gene1028	No
Cj1079	1.30232	-0.366122	1.02957	-0.355606	0.722136	NA	3	1	1	1	1	1	1	1	1	1	gene1029	No
Cj1083c	4.08454	-0.538086	0.589019	-0.91353	0.360964	NA	5	4	5	5	7	3	1	3	6	3	gene1033	No
Cj1084c	4.43157	0.519255	0.613782	0.845991	0.397558	NA	7	3	3	3	3	1	8	1	6	11	gene1034	No
Cj1086c	13.897	0.0365349	0.34459	0.106024	0.915563	0.965479	10	17	19	23	10	16	12	4	17	24	gene1036	No
Cj1087c	15.9755	0.437714	0.359451	1.21773	0.223326	0.717114	15	15	9	18	19	11	23	5	19	39	gene1037	No
Cj1089c	5.05977	-0.456235	0.560692	-0.813699	0.415817	NA	4	5	12	3	7	3	3	5	3	6	gene1039	No
Cj1090c	8.84106	0.16917	0.440562	0.383988	0.700987	0.904783	8	5	6	13	13	7	5	12	8	11	gene1040	No
Cj1095	2.98556	-0.132971	0.66981	-0.19852	0.842638	NA	2	4	1	5	6	5	3	1	2	3	gene1045	No
Cj1097	4.23316	-0.738516	0.605702	-1.21927	0.222741	NA	1	9	3	9	9	3	1	5	3	3	gene1047	No
Cj1099	10.3716	-0.174438	0.380383	-0.458585	0.646533	0.88817	7	11	12	24	10	8	12	5	11	13	gene1049	No
Cj1100	1.98541	1.7008	0.88815	1.915	0.0554931	NA	1	1	1	1	1	2	3	3	3	3	gene1050	No
Cj1101	4.09616	0.540361	0.608999	0.887294	0.374921	NA	3	4	2	10	1	3	7	1	4	11	gene1051	No
Cj1104	6.57687	0.537272	0.488705	1.09938	0.271602	0.746	2	6	3	13	9	8	10	1	7	16	gene1054	No
Cj1106	17.351	-0.691475	0.382873	-1.80602	0.0709158	0.502987	9	31	16	23	48	14	6	4	25	22	gene1056	No
Cj1110c	130.984	-0.387598	0.192062	-2.01809	0.0435819	0.408655	87	218	119	252	191	79	113	77	141	156	gene1060	No
Cj1111c	1.98501	-0.432985	0.822545	-0.526397	0.598612	NA	3	1	3	3	2	1	2	1	3	1	gene1061	No
Cj1112c	7.83852	-0.848382	0.460994	-1.84033	0.0657193	0.490513	5	11	5	21	17	5	7	5	5	5	gene1062	No
Cj1113	2.28256	1.50978	0.84259	1.79184	0.0731594	NA	1	1	1	3	1	6	1	1	1	9	gene1063	No
Cj1115c	9.77364	0.711714	0.43729	1.62755	0.103619	0.613379	1	13	11	11	9	17	9	1	17	22	gene1065	No
Cj1132c	6.28761	-0.598231	0.493004	-1.21344	0.224962	0.717114	5	3	8	18	10	5	5	3	5	7	gene1082	No
Cj1135	6.79293	0.100345	0.478115	0.209876	0.833765	0.945462	3	6	7	17	7	5	3	3	16	11	gene1085	No
Cj1136	4.47434	-0.137665	0.602412	-0.228522	0.81924	NA	1	9	1	7	11	1	7	1	7	7	gene1086	No
Cj1137c	1.30743	-0.609326	0.987467	-0.61706	0.537195	NA	1	3	1	3	1	1	1	1	1	1	gene1087	No
Cj1138	1.33553	-0.630678	0.986604	-0.639241	0.522666	NA	1	1	3	3	1	1	1	1	1	1	gene1088	No
Cj1145c	5.18214	0.333262	0.53245	0.625903	0.531379	NA	1	7	2	5	12	5	6	4	6	8	gene1094	No
Cj1153	188.613	-0.859772	0.331265	-2.59542	0.00944758	0.216245	92	271	158	518	443	223	131	59	104	124	gene1101	No
Cj1154c	2.11071	0.965832	0.861126	1.12159	0.262036	NA	1	3	1	2	1	8	1	1	1	2	gene1102	No
Cj1155c	5.64739	0.665804	0.495586	1.34347	0.179121	0.68097	3	7	5	7	3	4	5	5	12	9	gene1103	No
Cj1159c	1.09507	0.445688	1.06313	0.419222	0.675054	NA	1	1	1	1	1	1	1	1	2	1	gene1107	No
Cj1160c	1.17754	0.655718	1.03536	0.633324	0.526522	NA	1	1	1	1	1	1	1	1	3	1	gene1108	No
Cj1161c	11.993	-0.235564	0.356196	-0.661334	0.508398	0.860491	9	15	16	14	19	13	9	5	15	13	gene1109	No
Cj1162c	2.66868	-0.583535	0.727191	-0.80245	0.422293	NA	2	3	1	5	7	2	3	2	2	1	gene1110	No
Cj1163c	8.44744	0.495526	0.431339	1.14881	0.250635	0.728424	7	11	3	10	9	6	14	3	11	17	gene1111	No
Cj1164c	9.76005	-0.804176	0.446546	-1.80088	0.0717218	0.502987	11	10	13	22	13	10	11	3	1	9	gene1112	No
Cj1165c	1.25506	-0.0285063	0.994282	-0.0286703	0.977128	NA	1	3	1	1	1	1	1	1	2	1	gene1113	No
Cj1166c	2.37115	-0.280952	0.775546	-0.362263	0.717156	NA	1	6	1	7	1	1	3	1	5	1	gene1114	No
Cj1168c	4.22512	0.22687	0.627278	0.361674	0.717596	NA	5	8	1	3	3	3	2	7	3	5	gene1116	No
Cj1169c	3.22698	-0.0624029	0.640134	-0.0974842	0.922342	NA	1	3	6	3	6	3	4	1	5	3	gene1117	No
Cj1172c	16.1533	0.497525	0.318673	1.56124	0.118467	0.621441	9	22	11	19	15	12	16	16	24	25	gene1120	No
Cj1173	1.3353	0.436083	0.988935	0.440962	0.65924	NA	1	1	2	1	1	3	1	1	1	1	gene1121	No
Cj1174	1.17754	0.655718	1.03536	0.633324	0.526522	NA	1	1	1	1	1	1	1	1	3	1	gene1122	No
Cj1178c	52.983	-0.129822	0.255212	-0.508681	0.610976	0.886959	22	74	48	97	88	61	32	33	63	62	gene1126	No
Cj1180c	3.65565	0.79173	0.64257	1.23213	0.217901	NA	1	6	3	2	3	8	1	4	4	5	gene1128	No
Cj1191c	9.12101	0.163484	0.423336	0.386179	0.699364	0.90382	5	11	7	11	17	7	5	3	15	23	gene1139	No
Cj1193c	4.01969	0.0544592	0.610316	0.0892311	0.928898	NA	1	1	6	10	6	1	3	3	5	10	gene1141	No
Cj1194	27.1963	0.0416891	0.290241	0.143636	0.885788	0.957055	25	32	26	49	19	24	15	19	31	51	gene1142	No
Cj1198	33.0471	-0.255748	0.258563	-0.989112	0.322608	0.769239	21	30	52	59	45	25	23	17	43	46	gene1146	No
Cj1199	1.50246	0.523632	0.932145	0.56175	0.574286	NA	1	3	1	1	1	1	1	1	5	1	gene1147	No
Cj1200	1.59743	0.85693	0.922354	0.929068	0.352854	NA	2	1	1	1	1	3	1	1	1	4	gene1148	No
Cj1203c	1.26077	-0.472333	1.01732	-0.46429	0.64244	NA	1	1	1	1	4	1	1	1	1	1	gene1151	No
Cj1207c	13.7468	-0.261882	0.382363	-0.684904	0.493405	0.852696	9	28	9	25	18	8	4	7	24	24	gene1155	No
Cj1208	4.13832	0.0336697	0.560156	0.0601077	0.95207	NA	3	3	5	5	7	3	3	3	5	7	gene1156	No
Cj1209	18.9482	0.14989	0.316261	0.473945	0.635539	0.887202	7	27	20	21	28	17	12	19	25	24	gene1157	No
Cj1210	2.62008	0.825229	0.729351	1.13146	0.257863	NA	1	4	1	2	3	5	2	1	7	2	gene1158	No
Cj1211	1.61037	-0.508492	0.915241	-0.555583	0.578496	NA	1	2	3	1	3	1	1	2	1	1	gene1159	No
Cj1214c	9.58068	-0.600537	0.415361	-1.44582	0.148228	0.65582	7	15	8	18	19	8	13	2	6	9	gene1162	No
Cj1215	5.75819	0.198294	0.519638	0.3816	0.702758	0.905933	3	3	3	7	15	7	5	3	9	7	gene1163	No
Cj1216c	1.86572	-0.675481	0.872919	-0.773819	0.439038	NA	1	3	1	1	7	2	1	1	2	1	gene1164	No
Cj1217c	3.94839	-0.599524	0.594563	-1.00834	0.313289	NA	1	8	5	6	9	1	3	1	7	5	gene1165	No
Cj1219c	36.4726	0.152175	0.30904	0.492411	0.622429	0.887202	18	55	51	55	22	17	39	19	69	57	gene1167	No
Cj1224	50.6816	-0.937503	0.252418	-3.71409	0.000203934	0.0242756	39	73	75	80	112	46	30	19	32	44	gene1172	No
Cj1225	14.8855	-0.92123	0.436485	-2.11056	0.0348099	0.39838	11	11	16	24	49	19	7	6	8	9	gene1173	No
Cj1226c	17.7266	0.255487	0.315302	0.810295	0.417771	0.835398	10	21	20	29	13	9	20	14	26	28	gene1175	No
Cj1227c	40.1699	0.361229	0.246746	1.46397	0.143202	0.646922	24	31	49	60	36	33	51	26	60	55	gene1176	No
Cj1232	1.50048	0.394967	0.9258	0.426622	0.669654	NA	1	1	2	1	2	3	1	1	2	1	gene1181	No
Cj1233	2.99654	-0.196537	0.691713	-0.284131	0.77631	NA	3	3	6	3	2	5	3	1	3	1	gene1182	No
Cj1235	6.38287	-0.162301	0.499249	-0.325089	0.745113	0.909321	5	5	7	11	10	2	1	7	11	9	gene1184	No
Cj1236	2.4945	-0.86011	0.785878	-1.09446	0.273754	NA	3	4	1	2	7	1	3	2	1	1	gene1185	No
Cj1237c	6.01336	0.331539	0.522248	0.63483	0.525539	0.865057	1	15	5	9	3	5	7	1	11	13	gene1186	No
Cj1240c	6.06232	-0.662676	0.487692	-1.3588	0.17421	0.68097	5	14	5	9	10	5	6	1	5	7	gene1189	No
Cj1241	1.40124	0.231463	0.962496	0.240482	0.809957	NA	1	3	1	1	1	3	1	1	1	1	gene1190	No
Cj1242	74.0416	-0.28	0.28222	-0.992134	0.321132	0.769239	21	109	71	139	152	72	66	36	82	76	gene1191	No
Cj1244	10.3439	0.378117	0.406267	0.930709	0.352004	0.795191	3	14	9	18	9	17	9	7	16	8	gene1193	No
Cj1245c	1.84429	-0.308417	0.850146	-0.362781	0.716769	NA	1	1	1	6	3	1	1	2	3	1	gene1194	No
Cj1247c	1.79893	0.000382011	0.849217	0.000449839	0.999641	NA	2	1	2	3	2	1	1	1	5	1	gene1196	No
Cj1249	5.64008	1.04456	0.526786	1.98289	0.04738	0.410096	3	5	1	7	5	5	9	5	13	5	gene1198	No
Cj1251	7.95282	0.157136	0.442726	0.354928	0.722644	0.909212	6	5	11	13	7	12	6	5	5	13	gene1200	No
Cj1252	9.90061	0.674926	0.444461	1.51853	0.128881	0.625837	5	17	5	17	1	14	10	6	13	19	gene1201	No
Cj1254	1.71557	-0.406029	0.865728	-0.469003	0.639067	NA	1	2	2	3	3	3	1	1	1	1	gene1203	No
Cj1255	3.51581	1.26604	0.645237	1.96214	0.0497468	NA	1	1	3	3	4	5	2	3	5	11	gene1204	No
Cj1256c	12.1452	0.19262	0.409723	0.470121	0.638268	0.887202	1	14	7	29	20	16	13	5	15	18	gene1205	No
Cj1257c	6.72677	-0.0411189	0.500276	-0.0821923	0.934494	0.967669	5	7	10	3	12	5	5	5	13	4	gene1206	No
Cj1258	7.12289	0.11541	0.494517	0.233379	0.815467	0.941876	7	18	5	5	3	5	7	3	12	11	gene1207	No
Cj1270c	34.535	0.279075	0.262591	1.06277	0.287884	0.754506	21	34	25	52	48	21	44	22	56	48	gene1219	No
Cj1275c	4.43746	0.834828	0.565127	1.47724	0.139611	NA	3	5	3	6	1	6	5	3	9	5	gene1224	No
Cj1276c	2.21648	0.22702	0.747144	0.30385	0.761242	NA	1	3	1	4	3	3	3	1	2	3	gene1225	No
Cj1277c	9.87903	0.206474	0.40078	0.51518	0.606427	0.886959	9	11	9	16	7	7	16	3	11	17	gene1226	No
Cj1279c	51.2562	0.0301148	0.210868	0.142813	0.886438	0.957055	38	60	52	76	62	38	38	34	76	76	gene1228	No
Cj1280c	14.8828	0.155622	0.348362	0.446723	0.655075	0.891318	4	20	11	28	22	11	10	11	27	22	gene1229	No
Cj1285c	4.70406	-0.291233	0.535062	-0.544297	0.586237	NA	3	8	4	9	6	3	7	2	5	4	gene1235	No
Cj1287c	34.5936	-0.0890991	0.263287	-0.338411	0.735054	0.909212	14	47	43	74	34	28	33	21	46	40	gene1237	No
Cj1289	25.0668	-0.963348	0.290013	-3.32173	0.000894598	0.061429	25	35	29	54	46	19	11	9	29	17	gene1239	No
Cj1295	7.58336	-0.524754	0.485668	-1.08048	0.279929	0.749936	3	12	12	9	17	1	3	4	9	17	gene1245	No
Cj1298	1.1726	-0.277211	1.03628	-0.267507	0.789079	NA	1	3	1	1	1	1	1	1	1	1	gene1247	No
Cj1300	12.8671	0.181249	0.369705	0.490254	0.623954	0.887202	6	17	16	21	11	21	9	3	19	19	gene1249	No
Cj1301	8.4349	0.372703	0.446495	0.83473	0.40387	0.832021	5	17	7	9	4	13	6	5	7	17	gene1250	No
Cj1302	6.55636	0.736921	0.509323	1.44686	0.147935	0.65582	1	6	11	7	4	11	10	1	6	15	gene1251	No
Cj1305c	2.94728	0.0370854	0.702297	0.0528059	0.957887	NA	2	3	1	3	7	1	3	4	1	5	gene1254	No
Cj1306c	5.67823	-0.100732	0.539999	-0.186541	0.852021	0.956707	3	7	7	3	13	7	3	3	11	3	gene1255	No
Cj1307	18.229	-0.346916	0.314872	-1.10177	0.270563	0.746	16	30	14	33	23	15	12	11	26	15	gene1256	No
Cj1308	8.85211	-0.0576051	0.417405	-0.138008	0.890234	0.959144	2	12	7	22	12	8	10	5	11	10	gene1257	No
Cj1309c	23.788	-0.700557	0.291152	-2.40616	0.0161214	0.271944	21	29	45	32	37	19	13	10	21	28	gene1258	No
Cj1310c	10.2547	0.0586361	0.460929	0.127213	0.898772	0.96261	1	6	12	27	17	5	15	3	17	16	gene1259	No
Cj1318	7.93516	-0.202707	0.448148	-0.452322	0.651037	0.891067	6	14	3	9	17	6	8	3	8	13	gene1267	No
Cj1319	6.85887	-0.236843	0.478829	-0.494629	0.620862	0.887202	5	14	11	7	5	9	7	1	5	10	gene1268	No
Cj1320	7.53188	-0.593496	0.462283	-1.28384	0.199199	0.688182	3	20	7	13	11	3	5	5	5	13	gene1269	No
Cj1324	56.6336	0.0916003	0.220969	0.414539	0.678479	0.901931	42	62	76	81	47	55	42	35	78	84	gene1272	No
Cj1325	9.48641	-0.430449	0.443269	-0.971079	0.331509	0.772521	8	4	16	16	17	14	5	3	8	10	gene1273	No
Cj1329	4.54968	-0.432621	0.58249	-0.74271	0.457657	NA	3	3	11	5	7	7	3	1	5	3	gene1276	No
Cj1330	5.83228	0.127578	0.52511	0.242955	0.808041	0.939359	6	11	4	1	8	5	7	3	6	9	gene1277	No
Cj1334	5.77853	0.615276	0.55784	1.10296	0.270044	0.746	1	9	1	11	7	7	5	1	6	21	gene1281	No
Cj1335	5.47029	0.485111	0.497957	0.974201	0.329957	0.770647	3	6	3	11	4	5	7	3	7	11	gene1282	No
Cj1340c	3.19329	-0.0886964	0.697369	-0.127187	0.898792	NA	1	3	7	7	1	3	1	3	7	1	gene1286	No
Cj1341c	4.29827	0.251611	0.558283	0.450687	0.652215	NA	2	4	3	10	4	5	5	3	6	4	gene1287	No
Cj1342c	4.01959	-0.449004	0.622456	-0.721342	0.470699	NA	5	1	5	10	5	1	6	1	6	3	gene1288	No
Cj1343c	1.80134	-0.127075	0.822941	-0.154415	0.877282	NA	1	3	3	3	1	1	1	1	3	3	gene1289	No
Cj1344c	2.72283	-0.327868	0.722873	-0.453562	0.650144	NA	5	2	1	3	5	2	1	1	5	3	gene1290	No
Cj1345c	39.0286	-0.155833	0.327759	-0.475449	0.634467	0.887202	31	67	38	50	48	11	52	12	45	78	gene1291	No
Cj1348c	9.89267	0.0737436	0.431485	0.170907	0.864297	0.957055	7	9	4	23	15	10	6	2	20	17	gene1294	No
Cj1349c	3.26265	0.0463165	0.646235	0.0716712	0.942864	NA	3	6	3	2	4	2	3	1	8	3	gene1295	No
Cj1356c	16.5201	-0.376852	0.332991	-1.13172	0.257753	0.733419	13	15	20	26	33	9	10	8	19	29	gene1303	No
Cj1361c	11.1942	0.761069	0.382219	1.99119	0.0464604	0.409889	8	8	7	17	8	9	11	6	25	23	gene1308	No
Cj1365c	33.5259	0.568997	0.27722	2.05251	0.0401202	0.408655	9	33	25	63	34	32	37	19	60	61	gene1312	No
Cj1367c	13.407	-0.109787	0.352433	-0.311513	0.755411	0.916573	8	29	11	18	15	13	10	6	20	17	gene1314	No
Cj1368	25.069	-0.161298	0.277358	-0.581553	0.560868	0.870493	11	37	28	38	40	20	27	15	30	25	gene1315	No
Cj1369	18.9311	-0.246491	0.308093	-0.800054	0.423679	0.835398	17	20	22	36	23	12	11	8	27	33	gene1316	No
Cj1370	7.13978	-0.489369	0.46332	-1.05622	0.290866	0.755669	2	9	7	18	15	7	3	3	10	8	gene1317	No
Cj1371	3.4813	-0.329873	0.622069	-0.530284	0.595915	NA	4	5	3	6	4	1	1	2	7	5	gene1318	No
Cj1372	3.5777	-0.182616	0.628428	-0.290592	0.771364	NA	1	3	5	7	6	5	5	2	1	3	gene1319	No
Cj1373	1.65799	0.588966	0.928869	0.634068	0.526037	NA	1	1	3	1	1	5	1	1	1	1	gene1320	No
Cj1374c	2.96692	-0.829763	0.719005	-1.15404	0.248482	NA	5	6	1	5	3	1	1	3	1	4	gene1321	No
Cj1375	4.92127	1.19932	0.597507	2.0072	0.0447279	NA	5	1	5	1	3	5	9	5	7	5	gene1322	No
Cj1376	3.5171	-0.846736	0.620122	-1.36544	0.172116	NA	3	7	5	5	6	3	1	1	3	5	gene1323	No
Cj1377c	27.3189	-0.321613	0.296276	-1.08552	0.277692	0.749936	18	47	33	51	29	14	33	7	29	45	gene1324	No
Cj1380	53.2461	0.0234008	0.2138	0.109452	0.912844	0.965479	25	66	70	85	61	43	52	33	68	74	gene1327	No
Cj1381	3.45648	0.449492	0.60654	0.741076	0.458647	NA	1	3	3	5	5	4	3	3	4	6	gene1328	No
Cj1383c	14.5537	-0.626209	0.337832	-1.85361	0.0637952	0.483155	10	20	23	24	23	14	6	9	14	13	gene1330	No
Cj1384c	1.09533	-0.0629359	1.06316	-0.0591968	0.952795	NA	1	1	1	1	2	1	1	1	1	1	gene1331	No
Cj1387c	3.7874	-0.253704	0.595063	-0.426349	0.669854	NA	3	5	5	5	5	1	3	3	7	3	gene1334	No
Cj1388	2.32641	0.0228985	0.759207	0.0301611	0.975939	NA	1	5	1	3	3	1	3	3	1	3	gene1335	No
Cj1394	1.82399	-0.366431	0.868425	-0.421949	0.673062	NA	1	3	3	3	1	1	1	3	1	1	gene1338	No
Cj1397	2.06258	-0.0864038	0.825226	-0.104703	0.916611	NA	3	4	1	2	1	3	3	1	1	1	gene1340	No
Cj1405	8.31687	-0.210882	0.49286	-0.427874	0.668743	0.893933	7	3	7	9	24	7	10	3	5	14	gene1348	No
Cj1406c	5.24713	0.30091	0.575808	0.522588	0.601261	0.886959	1	5	5	1	15	7	5	3	7	7	gene1349	No
Cj1407c	12.9732	0.134572	0.343095	0.39223	0.694888	0.902566	11	15	9	21	15	14	11	5	17	23	gene1350	No
Cj1410c	5.45658	0.581862	0.545584	1.06649	0.286201	0.752007	1	3	6	13	3	3	5	7	11	6	gene1353	No
Cj1411c	25.8849	0.347755	0.300302	1.15802	0.246857	0.727838	11	20	41	30	27	22	27	21	43	29	gene1354	No
Cj1412c	3.69899	1.13755	0.635683	1.78949	0.0735363	NA	1	6	1	3	3	2	7	1	7	11	gene1355	No
Cj1416c	8.74992	0.0666227	0.442724	0.150484	0.880383	0.957055	3	10	4	13	21	5	10	5	15	11	gene1359	No
Cj1417c	2.69633	-0.200765	0.710958	-0.282386	0.777647	NA	1	1	5	5	5	1	3	1	6	2	gene1360	No
Cj1418c	31.5749	0.196969	0.274021	0.718809	0.472259	0.851845	23	26	39	27	48	28	26	19	47	51	gene1361	No
Cj1419c	165.208	0.370444	0.173698	2.13269	0.0329505	0.392422	94	196	123	228	191	155	138	114	268	272	gene1362	No
Cj1420c	264.479	-0.0676286	0.17175	-0.393762	0.693757	0.902566	160	357	275	345	416	184	235	166	326	393	gene1363	No
Cj1421c	13.3902	-0.174289	0.339431	-0.513474	0.60762	0.886959	5	17	17	27	18	9	11	9	16	19	gene1364	No
Cj1422c	5.25541	-2.09875	0.616482	-3.4044	0.00066309	0.0585523	4	13	12	16	5	1	3	1	4	1	gene1365	No
Cj1426c	35.2095	-0.280752	0.337085	-0.832883	0.404911	0.832021	38	36	70	46	17	23	21	21	39	58	gene1369	No
Cj1427c	43.3607	-0.151404	0.256301	-0.590728	0.554703	0.870493	29	59	71	64	34	28	37	33	45	59	gene1370	No
Cj1429c	33.4652	0.150619	0.26375	0.571066	0.567955	0.87443	16	42	27	68	35	21	33	25	49	50	gene1372	No
Cj1432c	32.1213	0.313466	0.271383	1.15507	0.248063	0.727838	19	33	23	46	45	42	21	17	39	65	gene1375	No
Cj1433c	9.19167	0.130858	0.454221	0.288093	0.773275	0.922913	3	12	7	21	11	16	5	1	18	11	gene1376	No
Cj1434c	10.1049	-0.180358	0.41067	-0.43918	0.660531	0.893595	9	17	11	15	7	3	9	11	9	13	gene1377	No
Cj1435c	10.4398	0.138958	0.392964	0.353616	0.723627	0.909212	7	14	6	20	11	13	15	3	11	13	gene1378	No
Cj1436c	16.5588	0.256333	0.316511	0.809869	0.418015	0.835398	10	15	13	25	23	18	21	11	17	21	gene1379	No
Cj1437c	14.3305	-0.47612	0.359992	-1.32258	0.185974	0.681051	11	31	13	26	17	12	15	1	16	19	gene1380	No
Cj1438c	21.8775	0.312504	0.335956	0.930193	0.352271	0.795191	13	32	15	33	20	15	28	13	48	17	gene1381	No
Cj1440c	8.17572	-0.076448	0.443579	-0.172343	0.863168	0.957055	10	5	7	19	6	8	8	3	9	12	gene1383	No
Cj1442c	3.37862	1.07479	0.71324	1.50692	0.131832	NA	2	3	5	1	1	7	3	1	1	12	gene1385	No
Cj1449c	3.83638	-0.38113	0.608029	-0.626829	0.530771	NA	2	9	1	9	5	3	1	3	5	5	gene1391	No
Cj1450	37.666	-0.339324	0.243962	-1.39089	0.164259	0.664488	24	56	53	71	39	35	22	22	36	52	gene1392	No
Cj1452	1.1726	-0.277211	1.03628	-0.267507	0.789079	NA	1	3	1	1	1	1	1	1	1	1	gene1394	No
Cj1454c	6.38242	1.62511	0.49837	3.26086	0.00111076	0.0672988	1	5	4	5	3	7	9	7	13	12	gene1396	No
Cj1456c	2.93579	0.0636789	0.671943	0.0947682	0.924499	NA	3	5	2	3	3	1	5	1	5	3	gene1398	No
Cj1459	12.9721	0.035212	0.347183	0.101422	0.919215	0.965479	6	19	11	27	14	11	13	5	18	22	gene1401	No
Cj1460	3.57624	0.122681	0.620814	0.197613	0.843348	NA	3	5	3	1	7	3	2	2	6	6	gene1402	No
Cj1461	2.15501	0.53654	0.811791	0.660934	0.508655	NA	3	3	1	1	1	1	1	3	2	5	gene1403	No
Cj1465	20.2523	-0.419868	0.322448	-1.30212	0.192874	0.687449	11	27	22	37	36	16	9	20	19	18	gene1407	No
Cj1467	2.43768	-0.717511	0.742159	-0.966789	0.333649	NA	2	5	3	3	4	1	3	1	3	1	gene1409	No
Cj1468	3.33963	-0.856702	0.658488	-1.30101	0.193254	NA	3	4	3	8	7	3	1	1	6	1	gene1410	No
Cj1472c	1.83285	0.116448	0.861172	0.13522	0.892438	NA	3	1	1	1	3	1	3	1	1	3	gene1413	No
Cj1475c	3.50947	-0.0731382	0.614972	-0.118929	0.905331	NA	3	3	6	5	3	1	5	2	4	5	gene1416	No
Cj1476c	734.708	-0.375913	0.187499	-2.00488	0.0449763	0.408655	645	1119	1119	1012	710	449	588	396	825	983	gene1417	No
Cj1477c	42.5073	-0.162297	0.247575	-0.655544	0.512117	0.860491	32	75	43	64	43	44	24	20	59	58	gene1418	No
Cj1481c	7.03408	0.608815	0.473224	1.28653	0.198259	0.688182	1	9	6	7	11	6	9	1	15	16	gene1422	No
Cj1482c	7.01542	0.127898	0.450367	0.283986	0.776421	0.924525	5	10	5	12	7	4	8	4	6	16	gene1423	No
Cj1483c	7.24377	0.465114	0.468576	0.992611	0.3209	0.769239	6	13	3	7	5	9	4	6	7	16	gene1424	No
Cj1484c	12.4918	-0.026749	0.449474	-0.0595119	0.952544	0.975793	17	7	23	15	3	7	12	8	16	18	gene1425	No
Cj1485c	8.76104	0.0673776	0.41948	0.160622	0.872391	0.957055	6	8	11	18	6	4	7	8	10	16	gene1426	No
Cj1486c	46.3313	-0.199899	0.263729	-0.757973	0.448467	0.838332	44	77	56	66	32	25	35	30	59	69	gene1427	No
Cj1491c	17.3423	0.182221	0.32375	0.562844	0.573541	0.875554	6	19	18	36	19	18	11	9	28	31	gene1432	No
Cj1492c	32.8714	0.226766	0.293028	0.773871	0.439007	0.835398	11	49	22	39	59	33	35	15	42	59	gene1433	No
Cj1493c	1.85817	1.65499	0.909625	1.81942	0.0688479	NA	1	1	1	1	1	5	1	1	4	3	gene1434	No
Cj1495c	17.0744	-0.418865	0.370123	-1.13169	0.257765	0.733419	12	35	9	26	32	20	18	3	14	19	gene1436	No
Cj1496c	8.63582	-0.263438	0.559297	-0.471016	0.637629	0.887202	7	10	3	17	17	20	5	3	7	1	gene1437	No
Cj1497c	13.1883	0.205054	0.381686	0.537231	0.591108	0.886232	9	22	6	19	15	20	6	6	23	17	gene1438	No
Cj1500	4.32503	0.722311	0.591318	1.22153	0.221887	NA	1	3	5	10	1	3	3	3	11	9	gene1441	No
Cj1501	7.53905	-0.951526	0.485016	-1.96184	0.0497805	0.416861	15	11	9	8	8	6	4	2	5	8	gene1442	No
Cj1505c	8.51851	-0.0551957	0.516866	-0.106789	0.914956	0.965479	3	7	13	6	20	10	3	7	17	3	gene1446	No
Cj1506c	130.31	-0.284089	0.202668	-1.40175	0.160991	0.664488	69	156	146	244	227	94	97	73	133	203	gene1447	No
Cj1507c	20.5368	0.195726	0.327592	0.597468	0.550195	0.870493	21	19	21	25	19	27	25	5	19	35	gene1448	No
Cj1513c	87.13	-0.134799	0.224006	-0.601766	0.54733	0.870493	68	115	139	116	70	81	79	43	101	112	gene1453	No
Cj1514c	156.976	-0.396634	0.209065	-1.89718	0.0578035	0.454486	127	235	241	235	165	129	153	59	185	153	gene1454	No
Cj1515c	11.0918	-0.144503	0.367996	-0.392675	0.69456	0.902566	5	17	11	19	17	7	7	7	13	21	gene1455	No
Cj1516	30.9289	-0.176049	0.278148	-0.632934	0.526776	0.865057	14	33	55	53	34	27	27	21	35	32	gene1456	No
Cj1521c	2.08747	0.65926	0.815992	0.807925	0.419134	NA	1	1	3	3	1	5	3	1	1	2	gene1460	No
Cj1522c	4.7452	-0.74289	0.566566	-1.31122	0.189785	NA	5	5	8	5	9	2	5	3	1	6	gene1461	No
Cj1523c	30.4175	-0.12536	0.278243	-0.450543	0.652319	0.891067	29	37	26	38	47	13	29	17	41	49	gene1462	No
Cj1532	5.31383	0.757524	0.531111	1.4263	0.153781	0.65582	5	3	2	5	6	5	5	7	5	9	gene1467	No
Cj1533c	9.14006	0.280375	0.454296	0.617163	0.537127	0.870493	9	10	10	9	8	11	9	1	6	27	gene1468	No
Cj1534c	491.845	-0.2341	0.232266	-1.00789	0.313505	0.769239	239	614	519	893	883	562	392	179	485	688	gene1469	No
Cj1538c	1.22392	0.801589	1.01761	0.787717	0.430863	NA	1	1	1	1	1	1	1	1	1	4	gene1473	No
Cj1539c	1.29436	0.952447	1.00349	0.94913	0.342554	NA	1	1	1	1	1	1	1	1	1	5	gene1474	No
Cj1540	26.1709	0.0553442	0.305823	0.180968	0.856392	0.956707	13	42	23	23	47	31	19	12	39	35	gene1475	No
Cj1541	55.0883	-0.206851	0.248672	-0.831823	0.405509	0.832021	33	97	50	113	56	44	63	21	57	76	gene1476	No
Cj1542	23.8228	-0.203416	0.291901	-0.696868	0.485886	0.851852	19	31	29	34	30	14	31	14	16	34	gene1477	No
Cj1543	30.1433	0.0766147	0.263951	0.290261	0.771617	0.922913	17	31	31	51	38	33	23	25	38	30	gene1478	No
Cj1544c	5.16045	-0.102542	0.517549	-0.19813	0.842943	NA	5	5	6	8	6	2	7	2	9	5	gene1479	No
Cj1545c	20.9168	0.0705034	0.285953	0.246556	0.805252	0.939308	17	23	16	30	29	23	18	12	28	25	gene1480	No
Cj1546	3.41082	1.0676	0.664132	1.60751	0.107942	NA	1	1	1	4	6	1	6	3	5	9	gene1481	No
Cj1547	4.43705	0.049642	0.582967	0.085154	0.932139	NA	1	4	3	10	8	5	7	3	1	6	gene1482	No
Cj1548c	51.2272	-0.362974	0.246947	-1.46984	0.141604	0.645363	47	79	75	82	38	30	45	31	53	63	gene1483	No
Cj1555c	44.938	2.68413	0.300167	8.94212	3.81765e-19	3.93218e-16	3	13	11	23	21	91	73	47	95	71	gene1489	Yes
Cj1556	8.92369	3.09495	0.567383	5.45478	4.9033e-08	1.2626e-05	1	1	1	7	1	7	15	12	18	30	gene1490	Yes
Cj1563c	7.57145	0.174019	0.511337	0.340322	0.733614	0.909212	1	5	6	7	23	9	6	5	13	7	gene1493	No
Cj1564	166.781	-0.285041	0.215758	-1.32112	0.186463	0.681051	98	223	187	260	294	192	103	86	147	221	gene1494	No
Cj1574c	26.9086	-0.168966	0.301016	-0.561321	0.574579	0.875554	11	37	23	69	34	18	26	12	30	47	gene1504	No
Cj1575c	23.5103	-0.241595	0.283865	-0.851092	0.394718	0.820888	11	36	25	49	31	20	15	12	25	40	gene1505	No
Cj1580c	1.17754	0.655718	1.03536	0.633324	0.526522	NA	1	1	1	1	1	1	1	1	3	1	gene1510	No
Cj1583c	2.69895	0.243973	0.744373	0.327756	0.743096	NA	3	5	1	3	1	1	5	3	3	1	gene1513	No
Cj1584c	9.57141	-0.925992	0.414665	-2.23311	0.0255417	0.355512	9	17	15	17	11	5	8	7	4	7	gene1514	No
Cj1585c	15.313	-0.295366	0.365907	-0.807216	0.419542	0.835398	17	15	25	15	19	13	17	5	9	25	gene1515	No
Cj1587c	2.70834	-0.0432681	0.708639	-0.061058	0.951313	NA	3	5	3	3	1	5	1	1	3	3	gene1517	No
Cj1588c	3.78167	0.708064	0.629296	1.12517	0.260518	NA	5	3	1	1	5	3	3	3	7	7	gene1518	No
Cj1589	5.28912	0.583293	0.540652	1.07887	0.280646	0.749936	1	7	3	3	11	5	5	3	13	7	gene1519	No
Cj1602	7.98053	-0.159043	0.465965	-0.34132	0.732863	0.909212	5	4	8	10	21	3	9	5	10	11	gene1532	No
Cj1608	7.03114	-0.491692	0.47846	-1.02766	0.304112	0.767733	11	5	10	10	7	6	3	4	9	6	gene1538	No
Cj1609	14.2035	0.201208	0.371779	0.541203	0.588368	0.883409	7	13	18	32	9	15	13	5	15	33	gene1539	No
Cj1613c	23.5221	-0.844347	0.373946	-2.25794	0.0239494	0.34261	6	43	24	37	71	21	16	11	16	18	gene1543	No
Cj1618c	2.43925	-0.0821077	0.751606	-0.109243	0.91301	NA	1	1	3	7	3	5	1	1	1	4	gene1548	No
Cj1621	5.98321	-0.677567	0.542525	-1.24891	0.211697	0.703257	1	9	15	9	9	1	9	3	3	7	gene1551	No
Cj1623	3.90664	0.751316	0.604133	1.24363	0.213637	NA	4	2	3	6	1	6	5	2	4	7	gene1557	No
Cj1626c	88.3906	-0.429737	0.210249	-2.04394	0.0409595	0.408655	60	115	87	153	173	71	75	38	99	96	gene1560	No
Cj1627c	4.22532	0.0507421	0.586556	0.0865086	0.931062	NA	1	9	4	9	3	2	3	1	11	7	gene1561	No
Cj1631c	12.1097	-0.574365	0.385519	-1.48985	0.136264	0.636164	5	31	15	14	19	8	11	7	11	11	gene1565	No
Cj1632c	1.23016	-0.443642	1.0078	-0.440209	0.659786	NA	1	1	1	3	2	1	1	1	1	1	gene1566	No
Cj1633	8.95663	0.150146	0.420078	0.357425	0.720773	0.909212	5	7	13	17	7	11	13	3	9	11	gene1567	No
Cj1637c	5.29709	0.495932	0.567006	0.87465	0.381765	0.814494	7	3	2	9	3	9	7	1	3	11	gene1571	No
Cj1639	19.9108	-0.725103	0.336415	-2.15538	0.0311319	0.385313	9	39	21	58	25	12	19	5	21	21	gene1573	No
Cj1640	5.46737	-0.5297	0.585925	-0.904039	0.365975	0.804201	7	10	1	12	6	9	6	1	3	2	gene1574	No
Cj1642	6.64183	0.29494	0.470768	0.626509	0.530981	0.868112	2	6	5	10	12	3	5	7	11	11	gene1576	No
Cj1643	17.5354	-0.246895	0.353685	-0.698066	0.485136	0.851852	5	30	20	29	30	15	5	11	29	23	gene1577	No
Cj1648	3.81455	1.15143	0.624043	1.84512	0.0650206	NA	3	4	1	4	1	5	7	3	5	5	gene1582	No
Cj1649	1.53163	-0.105417	0.913208	-0.115436	0.9081	NA	1	3	1	3	1	1	3	1	1	1	gene1583	No
Cj1650	8.81669	-0.296592	0.464944	-0.637909	0.523533	0.865057	11	14	5	16	8	15	8	1	5	10	gene1584	No
Cj1653c	4.9131	-1.17955	0.5819	-2.02707	0.042655	NA	8	7	11	5	5	1	4	1	4	5	gene1587	No
Cj1656c	98.5598	0.719697	0.211884	3.39665	0.000682163	0.0585523	56	94	70	94	103	115	87	108	123	152	gene1590	No
Cj1658	1.98299	0.104436	0.830148	0.125804	0.899887	NA	2	1	1	3	3	2	1	3	2	1	gene1591	No
Cj1660	1.25954	0.023275	0.993414	0.0234293	0.981308	NA	1	1	1	3	1	1	2	1	1	1	gene1593	No
Cj1661	1.3353	0.436083	0.988935	0.440962	0.65924	NA	1	1	2	1	1	3	1	1	1	1	gene1594	No
Cj1662	1.23903	0.705124	1.02498	0.687939	0.491491	NA	1	1	1	1	1	2	2	1	1	1	gene1595	No
Cj1663	2.0777	0.181098	0.813583	0.222593	0.823852	NA	1	1	5	3	1	1	3	1	5	1	gene1596	No
Cj1665	2.83096	-0.325835	0.68404	-0.476339	0.633833	NA	3	6	3	5	1	1	3	1	3	5	gene1598	No
Cj1666c	9.89761	0.016957	0.426967	0.039715	0.96832	0.986359	4	9	7	12	25	11	7	7	15	9	gene1599	No
Cj1668c	4.19263	-0.679464	0.618407	-1.09873	0.271885	NA	1	11	3	3	13	3	3	1	5	5	gene1600	No
Cj1669c	1.38841	0.684168	0.960276	0.712471	0.476173	NA	1	1	2	1	1	1	1	1	1	5	gene1606	No
Cj1671c	4.40587	-0.309362	0.562906	-0.54958	0.582607	NA	5	7	7	6	2	2	3	2	7	6	gene1608	No
Cj1674	9.59323	-0.363506	0.39442	-0.921621	0.356726	0.799407	10	13	10	20	8	5	9	5	11	12	gene1611	No
Cj1677	88.0726	1.88631	0.222582	8.47469	2.35702e-17	1.21387e-14	31	31	31	61	59	139	125	66	181	192	gene1614	Yes
Cj1679	7.49821	-0.967831	0.472043	-2.0503	0.040335	0.408655	5	11	13	22	7	3	9	3	5	5	gene1615	No
Cj1680c	5.95463	0.173832	0.487545	0.356545	0.721433	0.909212	5	5	5	6	10	9	5	3	5	9	gene1616	No
Cj1684c	2.3608	-0.716118	0.77675	-0.921941	0.356559	NA	1	6	1	8	2	3	1	1	3	1	gene1619	No
Cj1687	4.75722	1.08176	0.620858	1.74236	0.0814448	NA	1	1	5	3	7	1	3	9	7	11	gene1622	No
Cj1709c	3.47955	0.120627	0.643178	0.187548	0.851231	NA	3	1	1	7	7	1	4	3	5	5	gene1644	No
Cj1710c	15.7214	0.989408	0.332731	2.97359	0.00294334	0.124008	5	15	7	22	13	17	17	15	21	36	gene1645	No
Cj1712	2.55843	-0.597016	0.776781	-0.768577	0.442144	NA	5	3	3	1	3	3	3	1	1	1	gene1647	No
Cj1713	2.46725	0.0341634	0.758777	0.0450243	0.964088	NA	1	5	1	7	1	1	5	1	1	5	gene1648	No
Cj1714	1.14744	-0.24962	1.03795	-0.240493	0.809948	NA	1	1	1	3	1	1	1	1	1	1	gene1649	No
Cj1715	3.89195	0.23015	0.599324	0.384015	0.700967	NA	3	3	4	6	5	5	1	1	4	12	gene1654	No
Cj1720	12.0286	0.216385	0.390153	0.554616	0.579157	0.877253	7	13	13	18	15	13	8	1	19	31	gene1659	No
Cj1721c	4.91496	0.716687	0.546465	1.3115	0.18969	NA	2	5	7	5	2	9	4	3	9	5	gene1660	No
Cj1724c	4.88471	-0.843649	0.556487	-1.51603	0.129512	NA	5	3	7	11	9	5	1	3	3	5	gene1662	No
Cj1725	69.5596	-0.0641332	0.187236	-0.342526	0.731955	0.909212	55	93	74	93	85	65	59	39	81	96	gene1663	No
cjaA	70.4133	-0.619271	0.330277	-1.875	0.060792	0.470796	34	85	54	101	229	33	57	38	68	83	gene933	No
cjaB	6.54131	-0.419268	0.474869	-0.882913	0.377283	0.814494	2	6	11	17	9	5	3	4	7	10	gene932	No
cjeI	11.8207	0.167404	0.352661	0.474688	0.635009	0.887202	5	17	13	19	11	11	13	7	17	15	gene1002	No
Cjr01	17447.9	0.195914	0.273255	0.716966	0.473395	0.851845	10960	15902	14722	20562	30244	11227	8892	17679	21377	33629	gene29	No
Cjr02	293075	0.345766	0.207707	1.66468	0.0959767	0.591952	194893	275461	238481	344247	400816	237820	229809	304540	362938	441779	gene32	No
Cjr03	85.5421	-0.048707	0.516885	-0.0942316	0.924925	0.9662	41	75	43	141	216	86	30	95	100	73	gene33	No
Cjr04	17344.3	0.195587	0.276535	0.707276	0.479395	0.851852	11092	15919	14227	20461	30070	11192	8568	17602	21237	33746	gene401	No
Cjr05	293389	0.341482	0.207371	1.64672	0.0996147	0.603548	195827	276849	238153	345614	401364	237927	229715	303954	363293	442151	gene404	No
Cjr06	85.1721	-0.349696	0.339143	-1.03112	0.302486	0.767557	50	80	54	153	223	65	33	79	87	91	gene405	No
Cjr07	17303.8	0.199551	0.27244	0.732459	0.463889	0.851703	10911	15588	14394	20559	30066	11352	8723	17202	21583	33628	gene704	No
Cjr08	292941	0.342702	0.208631	1.64262	0.100462	0.604123	195728	275148	238083	341877	403182	237566	229232	304138	362595	441207	gene707	No
Cjr09	77.7276	-0.153334	0.320533	-0.478373	0.632385	0.887202	43	78	47	123	188	77	33	66	81	99	gene708	No
Cjs01	2354.11	-0.127756	0.284297	-0.449376	0.653161	0.891067	1354	2203	1414	3333	6031	1973	1883	1723	2491	2841	gene1307	No
Cjs02	1.80929	-0.093357	0.815233	-0.114516	0.908829	NA	1	2	2	4	2	2	1	1	2	3	gene425	No
Cjs03	1.98656	-0.341833	0.793448	-0.430819	0.6666	NA	1	1	3	4	4	1	2	1	2	3	gene49	No
clpA	12.312	-0.213779	0.361304	-0.591686	0.554061	0.870493	13	15	18	18	9	12	9	5	16	15	gene1058	No
clpB	26.3202	-0.374425	0.321113	-1.16602	0.243605	0.727838	13	33	29	37	61	15	34	12	19	35	gene485	No
clpP	63.0282	-0.161394	0.208184	-0.775246	0.438194	0.835398	40	71	80	100	90	60	65	32	60	78	gene183	No
clpS	7.79361	-0.266398	0.45004	-0.591944	0.553888	0.870493	3	14	6	20	9	7	3	4	14	9	gene1057	No
clpX	25.2102	0.372258	0.273805	1.35957	0.173965	0.68097	15	34	17	31	29	23	24	17	46	33	gene248	No
cmeA	9.85956	-0.283437	0.46265	-0.61264	0.540115	0.870493	7	17	15	13	9	15	15	1	4	8	gene336	No
cmeB	9.70691	0.454287	0.414088	1.09708	0.272607	0.74677	8	7	4	13	13	9	6	12	13	13	gene335	No
cmeC	7.57725	-0.762839	0.509453	-1.49737	0.134297	0.635999	5	9	16	3	19	3	7	5	5	7	gene334	No
cmeD	8.69885	0.631378	0.444615	1.42006	0.155591	0.659108	3	6	10	7	13	7	3	9	18	17	gene982	No
cmeE	5.5702	0.26293	0.544445	0.482931	0.629144	0.887202	5	7	5	1	10	3	8	1	9	11	gene983	No
cmeF	10.7691	0.0884183	0.438951	0.201431	0.840362	0.947016	6	14	7	15	19	7	21	3	5	21	gene984	No
cmeR	24.6126	0.284236	0.285999	0.993837	0.320302	0.769239	8	35	24	32	33	25	21	11	36	50	gene337	No
coaD	4.15141	0.26456	0.582635	0.454075	0.649775	NA	1	5	3	5	9	3	5	1	4	12	gene724	No
coaE	2.37844	0.408106	0.742227	0.54984	0.582429	NA	2	2	2	1	4	3	2	2	2	4	gene1465	No
corA	34.8132	-0.34707	0.275413	-1.26018	0.207604	0.697952	39	35	35	57	51	34	25	9	36	55	gene691	No
crcB	1.42558	0.362859	0.934818	0.38816	0.697898	NA	1	3	1	1	1	1	2	1	1	3	gene493	No
csrA	9.32369	0.089657	0.416418	0.215305	0.829529	0.945462	3	14	4	17	16	11	11	5	11	10	gene1053	No
cstA	35.2058	0.126258	0.243342	0.518849	0.603866	0.886959	21	48	37	39	47	23	33	23	51	57	gene864	No
cstIII	5.57139	-0.17413	0.532882	-0.32677	0.743842	0.909212	1	5	6	17	8	8	2	2	5	11	gene1090	No
ctb	2.94848	0.512546	0.699615	0.732612	0.463795	NA	3	3	3	1	3	7	1	1	3	5	gene438	No
ctsD	4.79679	-0.727585	0.591299	-1.23049	0.218515	NA	1	9	5	11	9	1	1	7	3	5	gene1415	No
ctsE	2.74891	1.2208	0.75064	1.62634	0.103877	NA	1	3	3	1	1	3	4	3	7	1	gene1412	No
ctsP	1.34107	0.759595	1.0264	0.740055	0.459266	NA	1	1	1	1	1	1	1	3	1	1	gene1414	No
cydA	5.48451	-0.183064	0.513838	-0.356267	0.721641	0.909212	2	6	12	7	6	7	5	3	5	5	gene76	No
cydB	1.93805	0.284097	0.812242	0.349769	0.726512	NA	1	3	2	1	3	1	3	1	1	5	gene77	No
cynT	8.41675	0.913821	0.45152	2.02388	0.0429829	0.408655	1	9	5	15	5	8	7	11	9	20	gene213	No
cysC	6.62539	0.175275	0.484566	0.361715	0.717565	0.909212	6	7	2	8	11	8	4	7	5	9	gene1358	No
cysE	5.20641	0.29899	0.585657	0.510522	0.609686	0.886959	1	3	2	6	15	3	6	7	4	7	gene720	No
cysM	24.6424	-0.0979179	0.300017	-0.326374	0.744141	0.909212	15	29	20	42	44	25	25	5	32	38	gene859	No
cysQ	19.5415	0.419744	0.300175	1.39833	0.162013	0.664488	13	15	17	23	25	15	22	19	23	29	gene1617	No
cysS	11.4869	0.270903	0.429566	0.630645	0.528273	0.865057	9	14	18	9	5	8	9	16	9	15	gene759	No
dapA	6.01856	0.364795	0.491186	0.742683	0.457674	0.846327	4	9	7	9	1	7	7	3	8	9	gene459	No
dapA	61.0238	0.0888706	0.228505	0.388921	0.697334	0.90382	28	101	55	90	73	67	67	31	65	85	gene763	No
dapB	10.1355	-0.285038	0.412894	-0.690341	0.48998	0.851852	7	23	4	20	12	11	8	3	13	12	gene188	No
dapD	23.4682	0.723243	0.286837	2.52144	0.0116876	0.240937	10	29	24	20	17	20	27	23	32	42	gene1535	No
dapE	13.6756	0.172044	0.374703	0.459149	0.646127	0.88817	10	15	14	18	17	6	7	7	32	26	gene999	No
dapF	11.974	-0.0775636	0.376481	-0.206023	0.836773	0.945462	3	19	11	19	21	7	7	11	15	19	gene1466	No
dba	3.23092	-0.476874	0.659566	-0.723011	0.469673	NA	5	5	3	4	3	5	1	1	3	3	gene17	No
dccR	9.64445	-0.686312	0.512308	-1.33965	0.18036	0.68097	3	20	6	37	9	13	3	5	3	13	gene1171	No
dccS	4.04911	-0.0263643	0.57485	-0.045863	0.963419	NA	3	7	5	5	4	2	3	1	5	11	gene1170	No
dcd	14.6264	0.376662	0.360095	1.046	0.295559	0.761064	5	21	7	15	27	15	15	9	17	29	gene1242	No
dctA	43.9022	-0.241517	0.224158	-1.07744	0.281283	0.749936	23	66	50	78	62	33	41	22	45	64	gene1140	No
dcuA	651.313	-0.203761	0.247479	-0.823346	0.410311	0.835398	597	943	973	957	374	525	560	276	865	894	gene81	No
dcuB	117.352	-0.358709	0.204742	-1.752	0.079773	0.526707	79	199	154	211	120	63	95	61	137	173	gene639	No
ddl	10.282	-0.294676	0.40986	-0.718967	0.472161	0.851845	3	20	8	17	19	9	13	6	9	8	gene755	No
def	15.1958	0.461275	0.332343	1.38795	0.165152	0.664488	12	15	17	15	11	11	14	14	25	22	gene182	No
dfp	8.94423	-0.0142642	0.417563	-0.0341606	0.972749	0.987125	11	7	11	8	11	5	9	5	12	13	gene777	No
dgkA	1.82365	1.26337	0.86528	1.46007	0.144272	NA	1	1	2	1	1	3	2	1	3	4	gene230	No
dnaA	8.65286	0.637037	0.42784	1.48896	0.136497	0.636164	3	5	9	17	7	9	9	3	15	21	gene0	No
dnaB	14.2596	0.0870788	0.359105	0.242488	0.808402	0.939359	11	17	7	19	23	17	11	13	15	13	gene536	No
dnaE	32.5785	-0.459203	0.258287	-1.77788	0.0754241	0.51467	24	45	33	65	53	17	31	13	31	50	gene683	No
dnaG	2.3368	0.479799	0.758838	0.632281	0.527203	NA	1	1	1	3	5	1	3	3	3	3	gene1572	No
dnaJ	7.95301	-0.154143	0.471964	-0.3266	0.74397	0.909212	5	7	16	5	13	9	3	5	13	7	gene1209	No
dnaK	50.1835	0.0883764	0.278905	0.316869	0.751343	0.913675	37	38	46	52	98	52	34	35	75	59	gene716	No
dnaN	35.238	-0.268752	0.289249	-0.929138	0.352818	0.795191	42	43	41	49	34	43	24	11	46	36	gene1	No
dnaQ	4.25746	1.18432	0.593087	1.99687	0.0458389	NA	3	3	2	5	2	3	9	1	9	9	gene424	No
dnaX	6.29845	-0.159933	0.519652	-0.30777	0.758257	0.91775	2	9	11	8	7	6	5	8	1	7	gene1105	No
dprA	3.13995	0.368118	0.693777	0.530599	0.595696	NA	3	4	3	3	1	3	3	5	3	1	gene607	No
dsbA	8.53029	-0.922027	0.468486	-1.9681	0.0490567	0.416861	15	6	13	15	9	7	5	4	3	9	gene822	No
dsbB	3.57908	-0.49534	0.685876	-0.7222	0.470171	NA	7	5	5	4	1	1	1	1	3	10	gene820	No
dsbD	5.97656	-0.378477	0.526855	-0.71837	0.472529	0.851845	9	2	5	7	13	3	4	3	7	9	gene578	No
dsbI	12.2398	0.487297	0.386533	1.26069	0.207421	0.697952	13	13	7	16	7	5	15	9	20	23	gene16	No
dut	23.9644	0.133626	0.283116	0.471983	0.636939	0.887202	11	27	36	38	21	22	24	12	29	42	gene1393	No
dxr	17.0093	-0.265394	0.34659	-0.765728	0.443838	0.837277	6	22	25	43	16	8	12	11	24	25	gene1292	No
dxs	13.5504	0.251828	0.375159	0.671256	0.502057	0.856157	11	12	7	27	15	9	7	9	21	32	gene291	No
efp	53.7559	-0.455611	0.298541	-1.52613	0.126978	0.624149	23	74	48	103	125	56	35	17	71	53	gene525	No
engA	16.015	0.466626	0.361049	1.29242	0.196212	0.688182	7	15	7	23	27	27	18	7	18	23	gene355	No
engB	3.12836	0.89008	0.658707	1.35125	0.176614	NA	1	2	3	5	2	3	6	1	7	4	gene623	No
eno	73.0316	-0.483645	0.22792	-2.12199	0.0338384	0.392422	63	103	130	108	72	50	51	30	85	97	gene1609	No
era	16.3072	0.226512	0.355623	0.636944	0.524161	0.865057	7	16	18	36	11	16	22	13	19	14	gene630	No
exbB3	7.01703	0.933714	0.525065	1.77828	0.0753577	0.51467	1	11	1	15	2	11	9	5	7	15	gene102	No
exbD3	1.91971	-0.0929328	0.821922	-0.113068	0.909977	NA	1	3	3	1	3	3	1	1	3	1	gene103	No
exoA	3.47743	-0.521116	0.685699	-0.759979	0.447267	NA	7	2	1	8	3	2	3	3	1	4	gene228	No
fabD	39.6144	-0.0548219	0.260304	-0.210607	0.833194	0.945462	32	55	48	50	43	32	42	10	62	57	gene109	No
fabF	136.93	-0.41622	0.20222	-2.05825	0.0395664	0.408655	107	213	222	182	151	92	105	85	155	138	gene416	No
fabG	19.6716	0.280917	0.342756	0.819581	0.412455	0.835398	17	13	19	25	23	7	27	19	27	23	gene409	No
fabH	15.4228	0.28085	0.389472	0.721106	0.470844	0.851845	22	13	13	17	8	9	15	7	30	26	gene298	No
fabH2	5.97239	-0.261215	0.552653	-0.472657	0.636458	0.887202	1	9	13	7	8	13	3	1	5	5	gene1252	No
fabI	7.94929	0.507079	0.454608	1.11542	0.26467	0.742891	6	7	11	9	3	9	10	5	15	6	gene1343	No
fabZ	9.73016	0.378538	0.386639	0.979048	0.327556	0.770292	7	10	7	12	11	9	11	9	9	15	gene246	No
fba	193.562	-0.196367	0.230176	-0.853117	0.393594	0.820888	192	237	297	247	147	127	164	125	233	247	gene572	No
fbp	16.0149	-0.734478	0.358762	-2.04726	0.040633	0.408655	10	20	37	23	24	14	13	3	18	13	gene795	No
fcl	40.417	-0.0968394	0.240535	-0.4026	0.687243	0.902566	29	47	48	73	43	30	28	23	67	51	gene1371	No
fdhA	566.36	-0.26452	0.261177	-1.0128	0.311155	0.769239	608	885	829	688	315	395	515	297	665	718	gene1452	No
fdhB	79.4416	-0.171773	0.232219	-0.739701	0.459481	0.848146	69	119	113	109	57	54	69	47	103	101	gene1451	No
fdhC	98.7418	-0.294425	0.224016	-1.3143	0.188745	0.684532	94	160	130	134	84	68	101	43	111	125	gene1450	No
fdhD	32.3826	0.387713	0.2893	1.34018	0.180188	0.68097	22	32	25	59	25	43	38	9	45	55	gene1449	No
fdxA	170.121	-0.0873179	0.196576	-0.444195	0.656902	0.891447	120	203	141	318	231	115	125	130	224	223	gene303	No
fdxB	2.90031	0.731197	0.685714	1.06633	0.286274	NA	2	1	3	2	4	3	1	3	5	6	gene324	No
feoB	3.48203	-0.108384	0.652996	-0.165979	0.868173	NA	3	3	7	4	2	3	5	3	3	1	gene1341	No
ffh	25.9487	0.983257	0.294018	3.34421	0.00082517	0.060709	17	19	11	37	15	29	23	25	42	53	gene674	No
flaA	1997.8	-0.406764	0.184026	-2.21036	0.0270802	0.356162	2066	2964	2670	2790	1976	1244	1514	1117	2270	2501	gene1285	No
flaB	443.968	-0.401014	0.182111	-2.20203	0.0276631	0.356162	448	658	607	631	431	306	347	249	482	520	gene1284	No
flaC	119.439	-0.331538	0.195365	-1.69702	0.0896935	0.570274	81	150	181	202	149	109	73	53	141	167	gene685	No
flaG	44.6032	-0.0920074	0.233306	-0.394364	0.693312	0.902566	29	56	62	58	56	34	26	30	61	68	gene520	No
fldA	204.487	-0.184942	0.21165	-0.87381	0.382222	0.814494	179	304	268	245	202	181	129	160	211	241	gene1329	No
flgA	3.83347	-0.260008	0.607472	-0.428017	0.668639	NA	5	3	3	9	3	4	1	3	3	6	gene726	No
flgB	19.0874	-0.115938	0.354037	-0.327475	0.743309	0.909212	3	16	31	36	33	18	12	13	20	30	gene501	No
flgC	74.5796	-0.391126	0.252281	-1.55036	0.121055	0.621441	34	112	79	133	146	67	61	22	78	109	gene500	No
flgD	48.9084	-0.581359	0.289856	-2.00568	0.04489	0.408655	41	100	51	71	71	25	14	30	54	81	gene45	No
flgE	74.4353	-0.639986	0.225644	-2.83626	0.00456447	0.155072	39	122	95	139	140	40	59	33	64	103	gene46	No
flgE	439.472	-0.321733	0.156052	-2.06171	0.0392358	0.408655	396	641	550	594	531	299	344	252	515	547	gene1666	No
flgG	54.9699	-0.0951061	0.225177	-0.422362	0.67276	0.896434	36	72	62	94	61	58	59	32	56	52	gene663	No
flgG2	42.631	-0.318294	0.257906	-1.23415	0.217147	0.713334	20	55	41	92	72	34	29	33	41	48	gene662	No
flgH	27.1233	-0.19832	0.305492	-0.649182	0.516221	0.861762	29	42	25	39	25	38	15	11	32	29	gene652	No
flgI	37.0229	-0.904827	0.244275	-3.70413	0.000212117	0.0242756	27	70	44	66	71	24	21	19	27	37	gene1404	No
flgJ	10.0405	-0.0527852	0.421318	-0.125286	0.900297	0.96261	9	16	9	18	5	5	10	9	16	7	gene1405	No
flgK	31.0321	-0.343014	0.293216	-1.16984	0.242067	0.727838	28	47	38	35	42	23	33	23	15	35	gene1408	No
flgM	38.2754	-0.36237	0.314638	-1.1517	0.249443	0.727838	13	66	28	73	80	21	45	21	40	39	gene1406	No
flgR	17.5717	-0.148358	0.321666	-0.461219	0.644642	0.88817	13	14	20	36	24	9	18	9	19	31	gene975	No
flgS	4.55895	0.292961	0.561365	0.521871	0.60176	NA	1	2	5	7	9	3	8	3	5	6	gene750	No
flhA	9.89476	0.94949	0.462614	2.05245	0.0401263	0.408655	4	11	1	9	15	8	5	7	23	28	gene829	No
flhB	6.63822	-0.862791	0.51734	-1.66774	0.0953665	0.591952	4	16	5	12	12	3	4	6	8	1	gene305	No
flhF	28.0745	0.092842	0.314374	0.295324	0.767747	0.922549	17	23	26	62	29	21	17	33	31	35	gene61	No
fliA	9.12851	-0.30548	0.419315	-0.728523	0.466294	0.851845	2	16	9	18	17	7	4	4	12	17	gene58	No
fliD	149.186	-0.471336	0.265766	-1.7735	0.0761457	0.51467	145	252	247	182	123	61	97	87	181	217	gene521	No
fliE	23.8295	-0.0267271	0.333892	-0.0800471	0.9362	0.967669	9	34	19	34	48	26	23	5	26	46	gene499	No
fliF	16.5217	0.281404	0.360421	0.780765	0.434941	0.835398	1	29	18	21	20	17	14	15	24	19	gene288	No
fliG	19.5979	0.00501445	0.297509	0.0168548	0.986552	0.993303	11	26	21	37	19	22	17	11	17	32	gene289	No
fliH	18.6565	0.301568	0.30667	0.983362	0.325429	0.770292	10	22	11	28	27	14	16	12	29	36	gene290	No
fliI	13.059	0.511054	0.385085	1.32712	0.18447	0.681051	5	23	6	19	10	7	16	14	21	17	gene186	No
fliK	31.5281	-0.280278	0.311835	-0.898802	0.368758	0.804705	9	40	28	70	64	30	31	13	28	43	gene44	No
fliL	19.6158	-0.183813	0.328974	-0.558745	0.576336	0.875554	5	32	21	32	33	13	14	19	22	21	gene1351	No
fliM	13.6112	-0.614823	0.392303	-1.56721	0.117065	0.621441	4	23	9	30	34	11	9	7	16	11	gene57	No
fliN	30.3958	-0.430348	0.335875	-1.28127	0.200097	0.688182	14	46	31	60	57	44	26	6	29	24	gene321	No
fliP	4.20193	0.480031	0.607981	0.78955	0.429791	NA	3	1	1	13	3	4	4	3	7	7	gene775	No
fliQ	4.22613	-1.23046	0.649734	-1.89379	0.0582531	NA	8	4	3	14	4	1	3	1	1	7	gene1612	No
fliR	1.08002	-0.0449988	1.06464	-0.0422666	0.966286	NA	1	1	1	2	1	1	1	1	1	1	gene1127	No
fliS	33.9039	-0.420263	0.261808	-1.60524	0.108442	0.621441	26	50	50	58	36	14	26	24	32	49	gene522	No
fliY	13.4318	0.147595	0.359342	0.410739	0.681264	0.901931	5	15	22	16	16	14	16	5	12	26	gene56	No
fmt	4.24742	0.0631076	0.596801	0.105743	0.915786	NA	1	1	9	7	7	3	3	1	7	10	gene91	No
folB	1.12471	0.471947	1.06045	0.445045	0.656287	NA	1	1	1	1	1	1	2	1	1	1	gene326	No
folC	10.7501	-0.463621	0.409057	-1.13339	0.257051	0.733419	5	24	7	19	19	3	11	7	9	16	gene1038	No
folD	10.0564	-0.0780347	0.430166	-0.181406	0.856049	0.956707	9	11	7	17	13	14	5	9	13	4	gene810	No
folE	11.3392	0.0687622	0.441609	0.155708	0.876263	0.957055	9	4	5	31	17	8	8	5	19	22	gene185	No
folK	13.6858	0.458299	0.424525	1.07956	0.28034	0.749936	7	13	11	19	14	15	9	24	7	13	gene62	No
folP	2.52427	1.09378	0.758938	1.4412	0.149529	NA	1	3	1	3	1	3	5	3	1	4	gene560	No
frdA	1107.11	-0.338754	0.255985	-1.32334	0.185723	0.681051	1153	1648	1809	1302	745	624	843	688	1398	1343	gene378	No
frdB	422.115	-0.585442	0.150521	-3.88945	0.000100473	0.0172479	373	617	529	696	647	345	315	163	394	490	gene379	No
frdC	275.226	-0.249596	0.304787	-0.818918	0.412833	0.835398	270	419	476	304	141	131	277	180	357	293	gene377	No
frr	24.1692	0.401997	0.290433	1.38413	0.166319	0.664488	14	24	20	45	18	34	26	13	31	33	gene210	No
ftsA	26.1584	0.30021	0.36868	0.814284	0.415482	0.835398	7	17	28	59	31	12	37	23	20	52	gene660	No
ftsH	50.5581	0.660214	0.22254	2.96672	0.00300991	0.124008	28	46	43	55	49	60	37	47	79	82	gene1066	No
ftsK	16.6286	-0.0851957	0.340566	-0.250159	0.802464	0.939308	7	28	15	35	19	16	9	6	22	34	gene832	No
ftsY	23.4882	0.230187	0.295779	0.778239	0.436428	0.835398	13	22	23	32	33	20	29	19	16	40	gene1154	No
ftsZ	100.409	-0.40813	0.201702	-2.02344	0.0430283	0.408655	63	119	161	179	139	68	86	43	104	142	gene661	No
fumC	152.95	-0.108025	0.178816	-0.604111	0.54577	0.870493	112	230	175	239	149	129	109	83	188	246	gene1311	No
fur	17.2331	0.277577	0.353414	0.785415	0.43221	0.835398	4	17	13	36	25	13	17	11	36	20	gene369	No
fusA	127.024	0.336518	0.212718	1.58199	0.113651	0.621441	78	144	172	124	109	117	136	67	202	204	gene469	No
galU	51.0995	-0.102689	0.249743	-0.41118	0.68094	0.901931	39	48	62	98	56	25	47	31	57	94	gene1471	No
gapA	20.1761	-0.640205	0.295288	-2.16807	0.0301535	0.378758	19	30	21	45	27	11	17	7	19	27	gene1346	No
gatA	37.2473	-0.456891	0.276726	-1.65106	0.098726	0.601703	19	80	40	62	53	15	37	19	43	46	gene1010	No
gatB	46.5204	0.039434	0.258295	0.152671	0.878658	0.957055	21	75	69	68	33	45	39	29	55	69	gene1145	No
gatC	14.5604	-0.234182	0.329463	-0.710799	0.477209	0.851845	11	23	13	25	18	11	7	11	17	21	gene367	No
gidA	26.9752	-0.195316	0.321891	-0.606778	0.543998	0.870493	11	46	20	53	45	15	29	7	41	43	gene1136	No
glcD	12.5907	-0.129842	0.372049	-0.348991	0.727096	0.909212	7	20	17	21	11	8	13	7	23	9	gene1161	No
glf	18.5621	-0.0347109	0.439671	-0.0789474	0.937074	0.967669	1	25	7	50	36	17	16	17	17	21	gene1382	No
glmM	35.952	0.321311	0.240689	1.33496	0.181889	0.681051	22	40	39	46	33	27	32	34	46	57	gene329	No
glmS	38.9099	0.257473	0.281058	0.916085	0.359622	0.800024	23	68	20	66	31	42	36	24	42	71	gene1313	No
glmU	27.9211	-0.0596665	0.268671	-0.22208	0.824252	0.94436	27	32	35	39	25	21	21	16	31	50	gene776	No
glnA	98.1839	-0.300679	0.200966	-1.49617	0.13461	0.635999	94	126	115	159	109	87	99	48	100	96	gene664	No
glnH	18.4246	0.0774237	0.312613	0.247666	0.804393	0.939308	13	13	17	31	29	19	15	9	29	24	gene772	No
glnP	1.2007	-0.302708	1.03455	-0.292599	0.769829	NA	1	1	3	1	1	1	1	1	1	1	gene894	No
glnQ	8.57513	-0.426419	0.428988	-0.994013	0.320216	0.769239	9	14	6	11	15	5	6	5	5	16	gene850	No
gltA	337.306	-0.486897	0.17333	-2.80908	0.00496833	0.155072	284	522	512	555	345	261	268	151	314	422	gene1618	No
gltB	69.8617	-0.537624	0.213952	-2.51283	0.0119769	0.240937	48	112	120	101	90	43	56	31	71	89	gene6	No
gltD	53.4037	-0.205444	0.254205	-0.808183	0.418985	0.835398	60	72	65	50	61	39	42	23	70	81	gene8	No
gltX	51.4456	-0.264261	0.224687	-1.17613	0.239544	0.727838	33	70	48	91	86	44	35	23	59	81	gene1238	No
gltX	18.8595	0.0937928	0.377765	0.248283	0.803915	0.939308	11	25	37	11	17	23	23	5	19	29	gene800	No
glyA	98.286	-0.160376	0.207644	-0.77236	0.439901	0.835398	68	140	151	119	106	72	74	54	117	159	gene371	No
glyQ	13.7966	-0.294981	0.414784	-0.711168	0.47698	0.851845	13	9	25	25	11	6	6	14	22	11	gene669	No
glyS	25.1713	-0.585774	0.325875	-1.79754	0.0722498	0.502987	27	30	35	52	27	15	27	4	17	43	gene1183	No
gmhA	23.1496	-0.285272	0.281586	-1.01309	0.311018	0.769239	18	26	25	31	44	18	21	11	24	31	gene1097	No
gmhA2	13.6527	0.20684	0.353205	0.585608	0.558139	0.870493	6	16	21	12	16	13	11	12	20	15	gene1367	No
gmhB	11.053	0.20364	0.396083	0.514135	0.607158	0.886959	9	11	11	9	17	14	13	3	19	10	gene1100	No
gmk	109.159	-0.102498	0.193107	-0.530786	0.595567	0.886959	74	133	114	156	166	78	75	86	132	149	gene1125	No
gne	29.3287	-0.355138	0.251641	-1.41129	0.15816	0.664488	17	43	34	50	47	25	23	15	35	31	gene1081	No
gpsA	14.1838	0.0392255	0.366068	0.107154	0.914667	0.965479	14	23	17	16	7	8	13	9	15	28	gene1144	No
greA	29.8172	-0.169109	0.300797	-0.562202	0.573978	0.875554	15	32	37	45	51	31	19	29	21	31	gene259	No
groEL	827.423	-0.23822	0.160881	-1.48072	0.138681	0.637938	779	1104	973	1047	1027	586	671	444	1033	1120	gene1169	No
groES	89.8784	-0.486613	0.201711	-2.41243	0.0158467	0.271944	96	114	113	143	115	50	69	41	98	125	gene1168	No
grpE	11.704	-0.221206	0.391457	-0.565083	0.572017	0.875554	5	12	14	14	27	7	8	11	10	17	gene715	No
guaA	18.3213	0.145405	0.43664	0.333008	0.739128	0.909212	12	33	15	41	3	15	15	4	27	46	gene1197	No
guaB	71.8532	-0.108013	0.205635	-0.525265	0.599399	0.886959	49	95	104	87	84	55	59	45	97	89	gene1009	No
gyrA	66.1572	0.169804	0.218494	0.777155	0.437068	0.835398	31	82	73	98	75	67	61	59	68	80	gene978	No
gyrB	78.1949	-0.12062	0.205026	-0.588315	0.556321	0.870493	62	104	102	107	80	66	48	57	91	109	gene2	No
hddA	25.2267	0.232399	0.337641	0.688302	0.491262	0.851852	12	24	52	26	17	23	23	11	43	42	gene1368	No
hddC	8.95432	0.490327	0.413622	1.18545	0.23584	0.727838	4	8	10	6	14	10	9	6	16	11	gene1366	No
hddC	19.6145	0.164672	0.328503	0.501279	0.616175	0.887202	15	30	22	28	9	11	22	14	31	25	gene1374	No
hemA	10.9763	0.255336	0.376026	0.679038	0.497114	0.854803	4	20	10	11	13	11	13	7	11	18	gene515	No
hemB	88.0846	-0.139439	0.20195	-0.690462	0.489904	0.851852	56	115	91	119	149	60	70	50	123	125	gene945	No
hemC	9.56178	-0.0114106	0.444956	-0.0256443	0.979541	0.990628	6	17	14	16	2	3	11	7	12	15	gene518	No
hemD	2.1746	-0.238273	0.847479	-0.281155	0.778591	NA	2	1	7	1	1	3	3	1	1	1	gene1030	No
hemE	19.916	0.0133268	0.365444	0.0364673	0.97091	0.986359	5	21	22	51	21	19	28	15	14	19	gene1192	No
hemH	1.40124	0.231463	0.962496	0.240482	0.809957	NA	1	3	1	1	1	3	1	1	1	1	gene479	No
hemL	73.0901	-0.111506	0.213782	-0.521588	0.601958	0.886959	55	108	96	111	60	72	55	37	84	108	gene808	No
hemN	26.4854	-0.250383	0.303022	-0.826286	0.408642	0.835121	19	52	27	36	31	20	11	15	47	31	gene942	No
hipO	13.6518	-0.13296	0.385525	-0.34488	0.730184	0.909212	11	14	18	17	17	7	7	19	13	13	gene936	No
hisA	12.854	-0.066767	0.365746	-0.18255	0.855151	0.956707	7	13	14	23	20	6	7	9	25	18	gene1531	No
hisB	24.0357	0.0943278	0.288027	0.327497	0.743292	0.909212	13	32	29	37	24	18	13	17	31	50	gene1529	No
hisC	13.5724	-0.127521	0.366095	-0.348327	0.727594	0.909212	7	21	11	27	18	21	9	5	10	21	gene287	No
hisD	44.8649	0.150968	0.238907	0.63191	0.527446	0.865057	36	62	41	64	37	36	30	31	62	82	gene1528	No
hisF	8.4296	0.57033	0.422676	1.34933	0.17723	0.68097	1	10	9	11	9	8	5	9	13	16	gene1533	No
hisF	4.23436	0.0816746	0.602768	0.135499	0.892217	NA	3	7	1	7	5	3	4	5	7	1	gene1263	No
hisG	36.9492	0.287697	0.308529	0.93248	0.351088	0.795191	13	47	56	55	22	27	52	31	43	42	gene1527	No
hisH	6.2593	-0.119236	0.493138	-0.241789	0.808943	0.939359	5	4	6	15	9	5	3	1	11	13	gene1530	No
hisH	10.3543	-0.0395389	0.391444	-0.101008	0.919544	0.965479	3	19	13	11	16	11	11	3	13	15	gene1264	No
hisI	13.3595	0.0579554	0.38431	0.150804	0.880131	0.957055	9	11	13	18	23	20	15	5	18	8	gene1534	No
hisJ	94.2816	-0.467883	0.177851	-2.63076	0.00851951	0.216245	74	137	107	153	153	79	70	45	89	113	gene699	No
hisS	9.68604	-0.514037	0.388106	-1.32448	0.185345	0.681051	10	11	13	17	13	7	9	3	11	10	gene722	No
hldD	16.0684	-0.0605501	0.355528	-0.17031	0.864766	0.957055	8	17	18	20	31	11	8	15	13	32	gene1099	No
hldE	25.4712	-0.0467202	0.278452	-0.167785	0.866752	0.957055	16	31	21	46	38	19	18	12	43	39	gene1098	No
hom	18.0052	0.359569	0.309249	1.16272	0.244944	0.727838	12	16	17	26	19	9	20	13	30	31	gene142	No
hrcA	12.2684	0.48367	0.427151	1.13232	0.257502	0.733419	7	9	4	14	25	17	20	4	10	21	gene714	No
hsdM	14.008	-0.244715	0.348213	-0.702774	0.482197	0.851852	13	20	17	23	11	9	7	13	16	17	gene1488	No
hsdR	20.2035	0.07142	0.286077	0.249653	0.802856	0.939308	11	26	23	27	27	21	17	9	31	28	gene1484	No
hsdS	3.06697	0.190329	0.670416	0.283897	0.776489	NA	1	3	4	1	7	3	2	3	3	5	gene1486	No
hslU	71.3665	-0.149762	0.221884	-0.674956	0.499704	0.855151	38	112	90	120	77	72	53	39	101	72	gene631	No
hslV	22.7989	-0.112871	0.34103	-0.33097	0.740667	0.909212	20	44	30	27	10	16	13	17	33	30	gene632	No
hspR	10.9572	0.310919	0.408785	0.760592	0.446901	0.838332	5	9	4	21	20	14	11	3	17	19	gene1179	No
htpG	42.3749	-0.0373958	0.247587	-0.151041	0.879943	0.957055	29	62	63	51	37	42	34	20	60	56	gene494	No
htrA	109.931	0.0799937	0.234618	0.340953	0.733139	0.909212	91	144	127	146	88	66	121	49	178	175	gene1177	No
htrB	2.44606	0.680749	0.738117	0.922278	0.356384	NA	1	3	1	5	1	3	1	3	3	5	gene1084	No
hupB	318.49	-0.573604	0.283613	-2.02249	0.0431258	0.408655	158	436	288	651	745	363	257	106	232	302	gene860	No
hydA	258.02	-0.19541	0.203747	-0.959078	0.33752	0.775994	222	353	358	387	216	161	230	129	348	368	gene1216	No
hydA2	7.57507	0.492402	0.437641	1.12513	0.260535	0.738357	5	9	3	11	9	6	9	3	11	18	gene1342	No
hydB	418.266	-0.234816	0.217851	-1.07787	0.28109	0.749936	396	571	603	584	327	263	329	289	520	494	gene1215	No
hydC	137.577	-0.625159	0.186678	-3.34886	0.000811455	0.060709	120	243	185	197	192	110	84	71	144	123	gene1214	No
hydD	33.2604	-0.0231916	0.266383	-0.087061	0.930623	0.967669	31	47	30	49	31	20	37	16	53	41	gene1213	No
hypA	3.00548	-0.188188	0.692372	-0.271803	0.785774	NA	1	7	3	3	4	1	5	3	3	1	gene601	No
hypB	18.8859	-0.187857	0.305751	-0.61441	0.538944	0.870493	13	26	29	25	22	13	11	9	28	31	gene597	No
hypC	6.58079	-0.789877	0.507898	-1.55519	0.119901	0.621441	5	12	17	7	6	7	2	1	7	8	gene598	No
hypD	13.9283	-0.516696	0.36804	-1.40391	0.160344	0.664488	17	18	16	22	15	5	11	13	8	17	gene599	No
hypE	12.1758	-0.43751	0.371008	-1.17925	0.2383	0.727838	7	19	13	27	15	5	10	11	14	10	gene600	No
hypF	2.32184	0.33319	0.750537	0.443936	0.657089	NA	1	3	1	3	4	1	5	1	4	2	gene596	No
iamA	2.3722	0.444381	0.746943	0.594933	0.551888	NA	1	2	1	5	3	2	5	1	1	5	gene1581	No
iamB	5.99474	1.5495	0.549855	2.81802	0.00483214	0.155072	2	5	3	5	3	15	5	1	8	19	gene1580	No
icd	825.447	-0.321045	0.180994	-1.77379	0.0760987	0.51467	801	1229	1089	1152	777	594	668	442	1012	964	gene504	No
ileS	149.243	-0.0672296	0.171041	-0.393061	0.694274	0.902566	87	191	169	247	190	150	113	90	191	181	gene1012	No
ilvA	10.3056	-0.169447	0.3865	-0.438414	0.661086	0.893595	9	13	17	11	11	7	9	4	11	19	gene783	No
ilvC	94.9225	-0.149967	0.197583	-0.759004	0.44785	0.838332	96	110	97	125	121	70	91	48	115	129	gene605	No
ilvD	28.1682	-0.285677	0.276963	-1.03146	0.302325	0.767557	26	39	28	29	49	20	17	19	33	37	gene12	No
ilvE	40.1383	0.293447	0.218312	1.34416	0.178896	0.68097	25	43	37	53	47	41	39	28	49	63	gene242	No
ilvH	14.8376	0.0466533	0.346227	0.134748	0.892811	0.959912	8	16	10	26	26	13	21	5	18	20	gene550	No
ilvI	32.7171	-0.326612	0.275627	-1.18498	0.236026	0.727838	36	50	34	46	35	16	30	17	28	57	gene549	No
infA	4.82317	0.754403	0.58527	1.28898	0.197404	NA	1	3	2	6	9	1	8	6	4	11	gene1520	No
infB	94.5799	0.364179	0.187294	1.94442	0.0518452	0.423814	47	102	89	145	97	106	82	70	111	163	gene129	No
infC	20.1684	0.13839	0.301954	0.458315	0.646726	0.88817	6	28	17	35	29	16	17	14	25	37	gene197	No
iscS	33.3235	-0.00632007	0.265529	-0.0238018	0.981011	0.990628	18	36	41	41	55	24	20	25	50	49	gene216	No
ispA	15.4144	0.00210851	0.342683	0.00615295	0.995091	0.997027	9	14	16	22	27	23	12	8	13	20	gene1578	No
ispDF	18.402	-0.525596	0.339351	-1.54883	0.121423	0.621441	18	30	26	21	25	3	17	11	20	25	gene1537	No
ispG	18.9236	-0.238893	0.291442	-0.819695	0.41239	0.835398	16	25	25	27	22	16	12	11	21	27	gene651	No
ispH	6.2819	0.529801	0.500604	1.05832	0.289908	0.755669	5	3	5	13	3	4	11	5	7	9	gene842	No
katA	1.63321	-0.992668	0.962117	-1.03175	0.302187	NA	3	1	1	1	5	1	1	1	1	1	gene1332	No
kdsA	19.1029	0.128692	0.325219	0.395708	0.692321	0.902566	17	26	21	15	21	9	18	14	22	38	gene353	No
kdsB	19.1996	0.14049	0.324367	0.43312	0.664928	0.893933	10	21	14	28	32	29	16	13	19	20	gene770	No
kdtA	2.71668	0.644578	0.698212	0.923184	0.355911	NA	1	3	2	3	3	2	3	3	6	2	gene672	No
kefB	3.55129	-0.185985	0.613765	-0.303023	0.761872	NA	1	3	6	5	7	2	2	3	3	7	gene1180	No
kfiD	5.67206	-0.0226036	0.498809	-0.0453152	0.963856	0.983917	4	8	5	13	3	5	3	5	6	9	gene1384	No
kgtP	123.046	0.0618516	0.211127	0.292959	0.769553	0.922747	99	173	151	143	100	91	95	94	157	189	gene1549	No
kpsC	4.00698	0.813725	0.602334	1.35095	0.17671	NA	3	4	2	5	2	8	4	3	6	3	gene1357	No
kpsD	44.8253	0.184296	0.239304	0.770135	0.44122	0.835398	19	64	39	69	55	53	50	27	49	56	gene1387	No
kpsE	25.8887	0.0339462	0.284156	0.119463	0.904908	0.962868	13	26	25	38	48	21	25	11	33	47	gene1388	No
kpsF	26.5573	0.197646	0.317535	0.622438	0.533654	0.870493	11	28	31	49	26	43	25	16	17	37	gene1386	No
kpsM	4.63261	0.518756	0.535531	0.968676	0.332707	NA	1	5	5	6	5	5	3	5	7	7	gene1390	No
kpsS	8.1555	0.424379	0.450915	0.94115	0.346628	0.790679	3	11	5	19	5	7	9	3	10	22	gene1356	No
kpsT	5.27311	0.811715	0.519256	1.56323	0.117999	0.621441	2	5	3	9	4	5	3	4	9	15	gene1389	No
ksgA	6.57496	0.934987	0.494471	1.89088	0.0586398	0.457568	1	3	3	11	9	8	10	5	13	7	gene1646	No
ktrA	2.86757	-1.61382	0.802812	-2.01021	0.0444092	NA	1	3	1	13	9	1	3	1	1	1	gene1234	No
ktrB	1.53701	0.405759	0.941894	0.43079	0.666621	NA	1	1	3	1	1	1	4	1	1	1	gene1233	No
lctP	523.861	-0.53656	0.266434	-2.01386	0.0440245	0.408655	575	735	996	665	359	277	367	265	641	630	gene71	No
ldh	10.2792	-0.222719	0.435779	-0.511082	0.609294	0.886959	11	8	15	25	3	7	11	5	13	11	gene1115	No
lepA	17.3114	0.063363	0.349234	0.181434	0.856027	0.956707	15	24	17	25	15	10	27	5	15	35	gene981	No
lepP	10.5061	0.217648	0.390886	0.556808	0.577658	0.876271	5	13	9	17	11	10	7	13	13	10	gene811	No
leuA	5.52696	1.52376	0.574336	2.65309	0.00797585	0.216187	1	3	6	5	1	3	9	9	5	13	gene1658	No
leuB	2.61373	0.0384517	0.706275	0.0544429	0.956582	NA	1	3	3	5	3	3	5	1	1	3	gene1657	No
leuC	4.23328	0.976114	0.596599	1.63613	0.101812	NA	2	1	7	5	1	6	5	3	5	9	gene1656	No
leuD	1.46777	-0.713251	0.983537	-0.72519	0.468335	NA	3	1	1	1	3	1	1	1	1	1	gene1655	No
leuS	40.964	0.113173	0.243357	0.465047	0.641898	0.88817	19	66	34	66	48	39	41	18	59	63	gene1041	No
lgt	4.32793	-0.573408	0.592459	-0.967844	0.333122	NA	5	9	5	8	3	1	1	1	9	7	gene376	No
ligA	5.40279	0.925617	0.591728	1.56426	0.117756	0.621441	1	5	3	13	1	14	3	3	5	11	gene561	No
livF	7.34746	0.558556	0.486799	1.1474	0.251214	0.728424	3	7	3	9	13	1	7	7	13	18	gene965	No
livG	3.47345	1.09257	0.659134	1.65759	0.0973998	NA	1	3	1	7	1	5	2	5	4	7	gene966	No
livH	4.31564	-0.253676	0.594459	-0.426735	0.669572	NA	1	7	3	12	5	1	3	6	3	6	gene968	No
livJ	35.8912	0.0759359	0.301552	0.251817	0.801183	0.939308	19	44	41	28	67	38	43	11	44	53	gene970	No
livK	17.7813	0.889352	0.308942	2.8787	0.00399312	0.14689	7	13	13	18	20	21	17	18	24	34	gene969	No
livM	5.02023	1.49206	0.582142	2.56305	0.0103758	NA	3	1	5	4	1	8	5	7	6	8	gene967	No
lolA	6.95892	-0.276896	0.472008	-0.586634	0.55745	0.870493	3	12	5	11	13	7	7	5	8	3	gene897	No
lon	20.7967	0.0306917	0.311327	0.0985834	0.921469	0.965479	15	23	14	37	31	25	12	8	26	39	gene1023	No
lpxA	12.8057	0.691969	0.375656	1.84203	0.0654711	0.490513	13	7	9	12	12	20	9	7	20	23	gene247	No
lpxB	8.47562	-0.681603	0.459291	-1.48403	0.1378	0.637938	16	10	7	15	7	8	5	2	9	8	gene260	No
lpxC	17.5888	0.312092	0.404996	0.770605	0.440941	0.835398	3	25	6	35	29	27	11	7	23	35	gene125	No
lpxD	31.474	-0.497843	0.272169	-1.82917	0.0673743	0.492167	20	42	33	46	71	20	27	17	32	34	gene551	No
lpxK	4.35302	0.0854938	0.577819	0.147959	0.882375	NA	1	4	8	8	3	3	5	5	5	3	gene768	No
lspA	7.38235	0.0930886	0.436009	0.213501	0.830936	0.945462	4	9	10	13	6	4	9	3	10	14	gene330	No
lysA	18.9097	0.380957	0.353642	1.07724	0.281374	0.749936	7	11	22	22	31	13	21	23	21	22	gene284	No
lysC	25.0454	-0.114585	0.36798	-0.311389	0.755505	0.916573	15	29	38	44	25	3	17	16	43	50	gene557	No
lysS	43.1112	0.119296	0.242666	0.491608	0.622996	0.887202	22	60	36	72	54	28	45	22	58	82	gene370	No
maf	2.31864	-0.17898	0.764407	-0.234142	0.814875	NA	2	1	1	3	7	1	3	1	3	3	gene483	No
map	7.23298	0.470092	0.461204	1.01927	0.308074	0.769239	3	5	3	11	13	5	8	8	9	11	gene1585	No
mapA	36.3239	-0.284292	0.293463	-0.96875	0.33267	0.773476	11	55	33	89	55	31	35	23	30	42	gene980	No
mdh	220.841	-0.199078	0.207524	-0.959302	0.337406	0.775994	193	335	321	242	205	163	194	122	282	269	gene505	No
metA	7.50893	-0.138748	0.458887	-0.302357	0.76238	0.919763	8	6	13	10	7	7	5	1	9	16	gene1664	No
metB	15.4895	-0.166907	0.385716	-0.432719	0.665219	0.893933	9	29	20	12	23	23	17	3	11	19	gene1665	No
metE	4.08003	-0.449711	0.611904	-0.734936	0.462378	NA	6	3	7	3	5	1	5	3	3	4	gene1149	No
metF	1.87844	0.345001	0.878349	0.392784	0.694479	NA	3	1	1	1	2	1	1	3	3	1	gene1150	No
metG	33.6394	0.223631	0.25931	0.862408	0.388463	0.818235	26	27	33	55	36	39	31	13	44	60	gene793	No
metK	105.177	0.182876	0.201325	0.908364	0.363686	0.804201	62	140	125	137	96	85	77	90	138	164	gene1046	No
mfd	13.8057	0.365328	0.353277	1.03411	0.301083	0.767557	3	23	9	22	16	10	15	9	22	25	gene1035	No
miaA	3.50879	0.364491	0.649938	0.560808	0.574929	NA	1	9	1	5	3	5	1	1	5	10	gene158	No
miaB	64.3989	-0.0497957	0.287412	-0.173256	0.86245	0.957055	20	76	56	106	135	77	42	38	74	85	gene431	No
mloB	11.5547	-0.308662	0.391737	-0.787933	0.430736	0.835398	7	15	13	20	17	15	5	11	7	10	gene1487	No
mnmA	19.4237	-0.381531	0.336202	-1.13483	0.256448	0.733419	18	35	23	22	23	17	13	12	29	10	gene51	No
mnmC	3.1622	0.365817	0.65093	0.561991	0.574122	NA	3	3	3	3	3	5	5	1	3	3	gene1217	No
moaA	6.01351	0.29594	0.505058	0.585952	0.557908	0.870493	5	10	4	6	5	1	7	6	6	13	gene154	No
moaC	10.6432	0.2458	0.378471	0.649457	0.516043	0.861762	4	14	10	17	13	5	10	7	16	23	gene225	No
moaD	7.10248	-0.477715	0.463361	-1.03098	0.302552	0.767557	2	10	11	13	12	2	6	7	6	8	gene1457	No
moaE	6.4945	0.0467194	0.481475	0.0970338	0.9227	0.965479	2	10	11	10	5	2	7	3	13	10	gene1458	No
mobA	2.82314	1.03136	0.714888	1.44269	0.149108	NA	1	3	1	5	1	7	3	1	5	3	gene1296	No
mobB	2.75624	0.413673	0.699205	0.591634	0.554096	NA	3	1	3	3	3	1	5	1	3	6	gene796	No
modA	5.42405	0.138152	0.513894	0.268833	0.788059	0.930866	3	7	5	9	5	5	3	7	3	9	gene273	No
modB	1.66472	0.677313	0.886468	0.764057	0.444833	NA	1	1	3	1	1	3	1	1	3	2	gene271	No
modC	1.28317	-0.0531593	0.99269	-0.0535508	0.957293	NA	1	1	3	1	1	1	1	1	2	1	gene270	No
moeA	7.47655	1.15178	0.456201	2.52471	0.0115795	0.240937	3	5	3	11	5	10	5	8	12	17	gene812	No
moeA2	12.0873	-0.339831	0.369551	-0.919579	0.357793	0.799407	7	17	16	25	13	4	9	11	11	18	gene1459	No
moeB	22.6641	-0.196184	0.276517	-0.709481	0.478026	0.851845	19	26	22	36	33	18	14	17	26	29	gene997	No
mogA	11.6655	-0.397462	0.370104	-1.07392	0.282858	0.750886	12	11	18	14	17	7	9	8	10	15	gene690	No
motA	39.6199	-0.302991	0.248954	-1.21706	0.223582	0.717114	27	60	49	69	49	31	18	19	50	68	gene307	No
motB	35.0472	-0.105377	0.280246	-0.376017	0.706905	0.909003	18	48	44	56	47	47	26	8	42	53	gene306	No
mqo	65.5417	-0.481088	0.274014	-1.75571	0.0791388	0.52589	23	100	81	127	129	58	50	20	59	99	gene362	No
mraY	2.76454	-0.294842	0.739579	-0.398662	0.690142	NA	1	2	1	9	6	1	3	1	7	1	gene407	No
mrdB	1.70503	-1.10484	0.940794	-1.17437	0.240249	NA	3	5	1	1	2	1	1	1	1	1	gene1230	No
mreB	44.0186	0.454491	0.231417	1.96395	0.0495361	0.416861	27	48	29	59	51	46	44	23	79	69	gene249	No
mreC	5.02706	0.462018	0.540475	0.854836	0.392642	NA	5	4	5	3	6	7	6	1	10	5	gene250	No
mrp	24.6761	-0.143016	0.298653	-0.478869	0.632032	0.887202	11	38	37	27	35	20	24	17	17	38	gene1536	No
mrsA	14.9885	0.174483	0.338298	0.515766	0.606018	0.886959	12	17	6	24	22	16	14	7	20	24	gene610	No
msbA	11.5235	0.805978	0.399853	2.01568	0.043833	0.408655	1	11	13	15	9	17	7	14	14	19	gene760	No
murA	25.4794	0.00579602	0.295027	0.0196457	0.984326	0.992031	15	36	25	30	38	17	28	20	38	20	gene813	No
murB	3.45362	0.157844	0.69656	0.226605	0.820731	NA	2	7	1	8	1	7	1	3	5	1	gene1613	No
murC	10.9625	-0.078208	0.368158	-0.212431	0.831771	0.945462	6	17	13	18	11	13	11	5	13	11	gene1005	No
murD	2.59911	-0.613528	0.719775	-0.852389	0.393998	NA	1	8	3	4	3	1	1	1	5	3	gene406	No
murE	13.8463	0.700392	0.352545	1.98668	0.0469581	0.409889	4	15	13	24	7	12	15	10	24	28	gene1575	No
murF	6.26131	0.687721	0.568551	1.2096	0.226431	0.717114	1	9	9	8	1	7	15	3	9	3	gene752	No
murG	2.07743	1.20738	0.829866	1.45491	0.145694	NA	1	3	1	1	1	5	3	1	2	3	gene990	No
murI	3.65879	-0.717511	0.630149	-1.13864	0.254855	NA	4	3	8	4	6	1	3	1	6	3	gene1586	No
mutS	13.1014	0.35036	0.379704	0.922718	0.356154	0.799407	5	12	19	27	5	13	11	9	20	22	gene1003	No
mutY	3.9664	0.363521	0.595914	0.610023	0.541847	NA	3	7	5	4	1	3	3	1	9	8	gene1550	No
nadD	2.67505	-1.75909	0.803828	-2.18839	0.0286415	NA	1	3	5	5	10	1	2	1	1	1	gene1347	No
nadE	6.70458	0.3133	0.468274	0.669054	0.503461	0.857132	5	9	5	9	5	7	5	7	11	5	gene767	No
napA	1185.5	-0.318622	0.261088	-1.22036	0.222327	0.717114	1346	1782	1720	1554	654	802	1011	621	1405	1483	gene737	No
napB	157.777	-0.236724	0.202383	-1.16968	0.242129	0.727838	154	201	218	216	146	106	144	92	193	184	gene740	No
napD	4.295	-0.195244	0.587548	-0.332302	0.739661	NA	1	7	7	11	2	5	5	1	2	8	gene742	No
napG	210.05	-0.22992	0.338471	-0.67929	0.496954	0.854803	245	356	306	216	75	100	169	140	280	285	gene738	No
napH	119.576	-0.344071	0.327016	-1.05215	0.29273	0.755669	135	193	212	106	59	62	97	82	151	124	gene739	No
napL	8.46139	-0.704496	0.430751	-1.63551	0.101943	0.606944	8	8	15	16	11	4	9	5	5	8	gene741	No
ndk	94.6521	-0.220803	0.176706	-1.24955	0.211463	0.703257	74	118	99	162	127	66	88	56	108	117	gene302	No
neuA1	4.90539	0.0606352	0.550404	0.110165	0.912279	NA	5	9	3	7	3	9	3	1	7	5	gene1093	No
neuB1	21.3551	0.404774	0.305377	1.32549	0.18501	0.681051	5	27	25	30	22	19	15	17	29	46	gene1091	No
neuB2	14.6995	0.0568375	0.355051	0.160083	0.872816	0.957055	14	21	8	16	21	10	21	7	20	16	gene1274	No
neuC1	6.44287	-0.499599	0.490273	-1.01902	0.308192	0.769239	5	15	5	10	9	3	5	3	3	14	gene1092	No
neuC2	5.62639	0.158857	0.55027	0.28869	0.772819	0.922913	7	8	7	2	3	8	3	5	7	4	gene1275	No
nhaA	7.1921	-0.238084	0.516394	-0.46105	0.644763	0.88817	9	5	1	19	10	5	2	6	8	12	gene1588	No
nhaA1	4.66351	0.37505	0.584276	0.641905	0.520935	NA	7	5	3	5	2	2	4	1	12	9	gene1589	No
npdA	9.42453	0.568307	0.443888	1.28029	0.200441	0.688182	4	13	3	15	9	10	3	13	15	13	gene1001	No
nrdA	26.7443	0.114329	0.267957	0.426668	0.669621	0.893933	13	27	35	46	28	26	29	15	37	32	gene23	No
nrdF	26.0182	0.144271	0.275087	0.524455	0.599962	0.886959	20	31	24	39	26	20	35	13	39	29	gene207	No
nrfA	114.528	-0.390891	0.210514	-1.85685	0.063333	0.483155	99	170	186	148	118	70	85	60	140	148	gene1304	No
nrfH	19.1208	-0.84251	0.308207	-2.73359	0.0062648	0.176898	16	29	35	28	29	14	10	10	18	15	gene1305	No
nssR	1.09533	-0.0629359	1.06316	-0.0591968	0.952795	NA	1	1	1	1	2	1	1	1	1	1	gene439	No
nth	3.79495	-0.710617	0.67161	-1.05808	0.290019	NA	9	3	1	5	5	3	1	3	3	3	gene570	No
nuoA	9.00862	0.0478472	0.429226	0.111473	0.911241	0.965479	8	11	11	16	3	9	7	8	6	14	gene1509	No
nuoB	19.5606	0.223359	0.337799	0.661217	0.508473	0.860491	14	26	27	28	6	20	16	15	21	32	gene1508	No
nuoC	39.1864	-0.300306	0.244058	-1.23047	0.218522	0.714533	25	64	53	62	46	22	32	20	40	68	gene1507	No
nuoD	60.7059	-0.0578454	0.227414	-0.254361	0.799217	0.938647	26	80	80	111	69	53	55	31	62	105	gene1506	No
nuoG	138.804	-0.28522	0.185599	-1.53676	0.124353	0.621441	99	174	136	251	218	129	127	77	126	153	gene1503	No
nuoH	30.1171	-0.00204511	0.272462	-0.00750607	0.994011	0.996915	22	41	42	40	23	21	33	22	38	32	gene1502	No
nuoI	34.9387	-0.258912	0.264417	-0.97918	0.327491	0.770292	21	47	25	76	56	33	24	19	44	40	gene1501	No
nuoJ	11.5826	-0.319721	0.37016	-0.863736	0.387733	0.818235	5	19	12	21	20	13	7	3	16	15	gene1500	No
nuoK	6.39339	-0.632123	0.515998	-1.22505	0.220557	0.717114	11	9	6	10	5	8	5	1	7	3	gene1499	No
nuoL	17.4234	-0.0680791	0.37476	-0.181661	0.855849	0.956707	5	26	33	27	13	23	7	12	23	19	gene1498	No
nuoM	19.5383	0.11248	0.335872	0.334889	0.737709	0.909212	19	12	20	36	17	19	9	17	22	33	gene1497	No
nuoN	11.6311	-0.0845054	0.408085	-0.207078	0.835949	0.945462	10	13	16	17	11	9	17	3	21	6	gene1496	No
nusA	7.47538	0.454559	0.511102	0.88937	0.373804	0.810565	3	5	1	15	13	7	3	11	9	11	gene433	No
nusB	9.15509	-0.585564	0.423826	-1.38162	0.16709	0.664488	7	19	17	11	8	10	5	3	7	12	gene351	No
nusG	41.2896	0.115549	0.291393	0.396541	0.691706	0.902566	24	64	55	46	35	15	48	34	56	60	gene451	No
obgE	5.94656	0.720611	0.565585	1.2741	0.202628	0.688644	1	5	1	13	7	3	9	9	3	11	gene89	No
ogt	2.67253	0.694637	0.731098	0.950128	0.342047	NA	1	3	3	1	3	3	5	3	1	3	gene791	No
omp50	8.06391	0.0338871	0.463266	0.0731482	0.941688	0.969939	7	7	9	7	13	12	7	5	11	3	gene1118	No
oorA	378.271	-0.20763	0.244128	-0.850499	0.395048	0.820888	344	628	573	412	256	253	304	216	483	526	gene509	No
oorB	397.016	-0.28887	0.212071	-1.36214	0.173153	0.68097	357	560	602	542	347	232	294	268	491	492	gene510	No
oorC	245.084	-0.167066	0.168913	-0.989063	0.322632	0.769239	201	322	329	335	260	188	188	135	328	332	gene511	No
oorD	111.05	-0.342453	0.257273	-1.33109	0.183159	0.681051	96	200	183	119	85	70	82	68	107	166	gene508	No
p19	4.87904	-0.399893	0.578972	-0.690695	0.489757	NA	3	15	5	3	5	7	3	3	3	4	gene1592	No
pabB	2.25116	0.418984	0.782443	0.535482	0.592317	NA	4	2	1	1	2	1	2	1	4	5	gene817	No
pal	453.179	-0.0347792	0.160457	-0.216751	0.828402	0.945462	253	555	463	718	680	388	383	255	517	740	gene106	No
panB	21.7602	-0.421072	0.313431	-1.34343	0.179133	0.68097	9	43	26	33	35	9	18	15	29	22	gene268	No
panC	21.8269	-0.202901	0.284117	-0.714146	0.475137	0.851845	18	27	25	32	30	20	23	9	17	33	gene267	No
panD	6.36568	-0.0308056	0.518827	-0.0593754	0.952653	0.975793	3	3	7	9	16	1	6	3	11	13	gene266	No
pbpA	18.9708	0.0436927	0.304439	0.143519	0.885881	0.957055	15	23	17	29	23	16	9	11	29	35	gene484	No
pbpB	10.1814	-0.217609	0.394419	-0.551719	0.581141	0.877676	9	11	8	21	13	13	4	7	10	12	gene498	No
pbpC	3.2026	0.566482	0.657572	0.861476	0.388976	NA	3	3	3	5	1	1	3	1	7	9	gene625	No
pckA	123.606	-0.154268	0.187849	-0.821235	0.411512	0.835398	95	162	145	184	152	70	117	64	171	178	gene879	No
pcm	17.6819	-0.422862	0.34287	-1.2333	0.217463	0.713334	9	29	21	35	25	27	9	7	13	19	gene204	No
pdxA	4.68768	0.562901	0.561343	1.00277	0.315969	NA	3	6	3	4	5	3	9	4	2	9	gene1188	No
pdxJ	6.44456	0.99632	0.496787	2.00553	0.0449067	0.408655	5	3	6	5	4	9	11	5	9	6	gene1187	No
peb1A	853.565	-0.371714	0.166253	-2.23583	0.0253629	0.355512	518	1243	1011	1419	1404	798	672	380	887	995	gene868	No
peb2	47.276	-0.0216867	0.276911	-0.0783166	0.937576	0.967669	33	63	79	55	35	62	41	23	47	58	gene735	No
peb3	31.0711	0.207959	0.261575	0.795028	0.426597	0.835398	17	27	33	59	31	31	23	25	43	43	gene261	No
peb4cbf2	188.263	-0.233933	0.214631	-1.08993	0.275744	0.749936	161	244	297	259	166	120	156	100	269	234	gene571	No
pebC	86.0615	0.115993	0.244106	0.475174	0.634663	0.887202	30	100	83	154	129	56	93	45	123	149	gene869	No
pepA	21.084	-0.416862	0.301343	-1.38335	0.166558	0.664488	8	27	29	51	29	17	16	12	21	25	gene876	No
perR	4.74709	-0.855087	0.594631	-1.43801	0.150431	NA	3	5	5	7	16	5	1	1	2	9	gene292	No
petA	61.935	0.136635	0.348117	0.392497	0.694691	0.902566	44	97	76	92	24	19	74	53	98	74	gene1134	No
petB	91.9706	-0.218901	0.319166	-0.685852	0.492807	0.852696	91	145	140	110	51	30	98	56	132	112	gene1133	No
petC	85.7175	-0.204983	0.283464	-0.723137	0.469596	0.851845	80	135	137	108	42	56	85	47	92	120	gene1132	No
pflA	7.36676	-0.0504669	0.444368	-0.11357	0.909579	0.964846	3	11	8	11	12	7	8	1	7	16	gene1495	No
pfs	29.6596	0.44372	0.288019	1.54059	0.123416	0.621441	19	40	28	39	15	31	27	29	43	33	gene110	No
pgi	28.2217	-0.310585	0.278464	-1.11535	0.2647	0.742891	23	37	31	55	34	30	30	6	29	33	gene1470	No
pgk	16.478	-0.217782	0.330897	-0.658157	0.510437	0.860491	11	20	24	29	16	7	12	16	19	20	gene1345	No
pglA	5.92706	0.360614	0.571153	0.631379	0.527793	0.865057	1	3	3	12	13	1	3	6	9	17	gene1075	No
pglB	6.46872	0.190267	0.514306	0.369948	0.711421	0.909212	1	3	7	19	8	9	7	1	8	12	gene1076	No
pglC	2.45066	0.835335	0.74765	1.11728	0.263875	NA	1	3	3	2	1	1	1	3	6	5	gene1074	No
pglD	3.22967	1.10832	0.729626	1.51903	0.128756	NA	1	3	3	1	3	1	1	7	8	3	gene1073	No
pglE	45.7961	-0.228369	0.25758	-0.886593	0.375298	0.812094	27	62	38	71	91	47	33	17	54	67	gene1071	No
pglF	22.5168	0.141132	0.306884	0.459887	0.645597	0.88817	13	26	23	35	26	15	39	12	25	25	gene1070	No
pglG	6.64734	0.0553031	0.457291	0.120936	0.903741	0.96262	5	5	5	14	9	5	5	4	8	13	gene1069	No
pglH	12.668	-0.219178	0.378933	-0.578409	0.562988	0.870493	5	17	15	17	25	15	4	9	17	13	gene1079	No
pglI	7.17904	0.699747	0.460799	1.51855	0.128876	0.625837	5	6	7	9	3	11	7	7	6	11	gene1078	No
pglJ	5.07263	-0.579648	0.553749	-1.04677	0.295205	NA	9	7	3	6	7	1	3	3	7	6	gene1077	No
pglK	10.6105	-0.0604795	0.400797	-0.150898	0.880056	0.957055	7	22	16	8	8	10	8	5	13	17	gene1080	No
pgm	43.6285	-0.170026	0.233541	-0.728034	0.466593	0.851845	40	49	41	81	52	40	35	17	52	67	gene408	No
pgpA	5.51474	0.249213	0.507973	0.490604	0.623707	0.887202	1	10	6	8	5	3	5	5	5	13	gene1540	No
pgsA	2.54281	-0.68818	0.752486	-0.914542	0.360432	NA	3	3	3	5	3	5	1	1	1	1	gene1017	No
pheA	7.32734	0.538227	0.444884	1.20981	0.226351	0.717114	7	6	6	7	7	5	6	5	15	13	gene286	No
pheS	17.6342	-0.193878	0.326795	-0.593272	0.552999	0.870493	11	28	21	25	21	18	19	13	9	19	gene845	No
pheT	42.1382	-0.059487	0.256598	-0.23183	0.81667	0.94196	13	60	52	69	62	36	31	26	45	74	gene844	No
pldA	1.21485	-0.426272	1.01928	-0.418209	0.675795	NA	1	1	1	4	1	1	1	1	1	1	gene1297	No
plsC	2.31386	0.534671	0.775222	0.6897	0.490383	NA	1	3	3	1	3	1	3	1	1	9	gene492	No
plsX	35.1979	0.196457	0.30069	0.653354	0.513528	0.861456	30	41	53	38	17	41	36	16	48	47	gene299	No
pnk	3.22749	0.293924	0.722766	0.406666	0.684254	NA	5	1	1	5	3	5	7	1	1	2	gene614	No
pnp	24.1068	0.517985	0.33083	1.56572	0.117415	0.621441	17	15	27	35	15	32	23	27	21	27	gene1202	No
polA	10.3608	-0.446963	0.406233	-1.10026	0.271217	0.746	6	12	13	18	22	8	7	1	19	12	gene308	No
porA	5920.49	-0.343154	0.151521	-2.26472	0.0235297	0.341346	5408	8545	7813	8815	6225	4705	4522	2967	6563	7612	gene1208	No
ppa	53.6967	-0.387074	0.29861	-1.29625	0.194888	0.687449	32	71	53	87	111	72	46	19	30	62	gene611	No
ppi	13.0012	0.548648	0.379947	1.44401	0.148736	0.65582	5	10	12	26	9	19	19	8	16	13	gene1119	No
ppk	48.6416	-0.498461	0.224415	-2.22116	0.0263402	0.356162	43	69	55	67	85	41	37	25	39	57	gene1306	No
prfA	24.7433	0.24252	0.312851	0.775193	0.438226	0.835398	12	19	19	32	49	32	21	15	36	29	gene1542	No
prfB	14.529	0.541385	0.354716	1.52625	0.126948	0.624149	5	17	7	21	19	18	9	16	18	23	gene1397	No
priA	2.19542	-0.0553192	0.745593	-0.0741949	0.940855	NA	1	3	3	3	3	3	1	1	3	3	gene649	No
prmA	10.7934	0.200438	0.394642	0.507898	0.611525	0.886959	10	9	12	9	14	15	11	7	7	15	gene1067	No
proA	13.0379	0.0846998	0.402369	0.210503	0.833275	0.945462	1	18	15	31	13	7	19	9	12	21	gene532	No
proB	4.9982	-0.282262	0.557325	-0.506459	0.612534	NA	1	11	9	7	5	7	1	1	9	6	gene90	No
proC	6.50197	0.463249	0.503177	0.920649	0.357234	0.799407	1	13	5	6	8	5	13	1	9	12	gene1026	No
proS	24.4368	-0.00738658	0.288763	-0.0255801	0.979592	0.990628	17	35	26	27	31	17	19	24	32	24	gene516	No
prsA	29.0581	0.154144	0.267236	0.576807	0.56407	0.870493	19	25	24	55	37	23	23	18	47	46	gene865	No
psd	10.039	0.203775	0.403027	0.505611	0.61313	0.886972	5	17	10	10	12	3	11	7	13	22	gene802	No
pseA	23.9134	-0.239367	0.281594	-0.850043	0.395301	0.820888	21	28	27	42	26	15	20	21	21	28	gene1265	No
pseB	24.7567	-0.944946	0.32023	-2.95083	0.00316918	0.125548	29	36	28	50	43	8	14	4	27	39	gene1243	No
pseC	15.8292	-0.44153	0.350699	-1.259	0.20803	0.697952	13	19	20	16	33	6	11	12	20	17	gene1244	No
pseD	4.19439	0.353526	0.575565	0.614224	0.539067	NA	3	1	3	9	5	5	5	3	4	6	gene1280	No
pseE	10.8979	-0.527475	0.381124	-1.384	0.166358	0.664488	11	21	12	19	9	5	9	7	10	13	gene1283	No
pseF	6.22949	-0.215893	0.474424	-0.455062	0.649064	0.890195	5	7	8	9	9	9	6	1	5	8	gene1260	No
pseG	9.78191	-0.377842	0.470867	-0.802439	0.422299	0.835398	8	7	12	11	22	2	11	11	4	11	gene1261	No
pseH	2.18391	-0.305953	0.811633	-0.37696	0.706204	NA	2	3	1	1	6	3	3	1	1	1	gene1262	No
pseI	15.4388	-0.159321	0.325	-0.49022	0.623979	0.887202	9	29	19	19	17	10	12	11	19	21	gene1266	No
pspA	10.3202	0.0685723	0.385579	0.177842	0.858847	0.957055	3	11	13	15	17	14	10	5	11	13	gene65	No
pssA	4.55452	0.312825	0.544917	0.574078	0.565915	NA	1	7	6	5	5	6	6	1	8	5	gene1064	No
pstA	1.73021	1.38702	0.940247	1.47517	0.140167	NA	1	1	1	1	1	1	3	3	3	1	gene590	No
pstB	8.00364	-0.158882	0.476007	-0.333781	0.738545	0.909212	7	13	7	5	15	14	5	1	10	8	gene591	No
pstC	1.23595	0.815469	1.00642	0.81027	0.417785	NA	1	1	1	1	1	1	1	1	2	3	gene589	No
pstS	4.80823	0.132796	0.543597	0.244292	0.807005	NA	7	5	3	5	5	3	5	1	8	9	gene588	No
pta	134.781	-0.487514	0.187731	-2.59688	0.00940752	0.216245	124	174	156	213	218	96	124	49	148	152	gene653	No
pth	14.5719	0.0809192	0.355249	0.227781	0.819816	0.943462	6	18	14	31	15	8	15	11	27	14	gene282	No
ptmA	3.81116	0.0727333	0.612359	0.118776	0.905453	NA	3	3	7	7	1	3	1	3	5	8	gene1279	No
ptmB	6.75966	-0.0755811	0.484512	-0.155994	0.876038	0.957055	2	8	14	6	10	7	6	3	4	14	gene1278	No
purA	29.218	0.160895	0.260481	0.617684	0.536784	0.870493	15	39	25	49	33	31	20	20	46	38	gene1439	No
purB	25.3889	0.0157683	0.271566	0.0580645	0.953697	0.975793	19	37	31	34	21	17	28	16	31	35	gene22	No
purC	24.324	0.0597055	0.288232	0.207143	0.835898	0.945462	17	28	32	25	30	24	31	15	20	30	gene488	No
purD	74.8183	0.148541	0.193767	0.766595	0.443322	0.837277	47	94	77	102	87	55	79	40	99	132	gene1199	No
purE	11.6863	0.297457	0.391902	0.75901	0.447847	0.838332	7	21	12	11	9	13	4	7	22	21	gene667	No
purF	28.194	-0.211802	0.279017	-0.759103	0.447791	0.838332	18	44	25	42	48	18	25	9	43	43	gene187	No
purH	7.32703	-0.505818	0.458812	-1.10245	0.270266	0.746	2	11	9	14	14	4	6	7	7	5	gene906	No
purL	12.306	0.0523784	0.420746	0.124489	0.900928	0.96261	7	13	12	32	7	5	9	13	23	11	gene908	No
purM	17.5296	-0.115501	0.313655	-0.368242	0.712693	0.909212	15	19	17	33	20	14	11	10	30	20	gene1464	No
purN	1.56617	0.567171	0.912375	0.621642	0.534177	NA	1	3	1	1	1	3	1	1	3	1	gene178	No
purQ	16.1295	0.0755826	0.388529	0.194535	0.845757	0.951015	3	25	13	33	22	14	4	15	21	31	gene490	No
purS	9.13013	0.669329	0.441396	1.51639	0.129421	0.625837	1	9	7	13	13	13	16	1	14	15	gene489	No
purU	4.80711	0.153291	0.632347	0.242415	0.808458	NA	1	7	5	5	7	1	3	11	3	3	gene747	No
putA	234.78	-0.263162	0.145762	-1.80542	0.0710084	0.502987	166	329	282	344	338	176	183	136	260	317	gene1444	No
putP	74.6549	-0.501671	0.191912	-2.61407	0.00894701	0.216245	69	112	102	108	98	48	54	37	82	90	gene1443	No
pycA	69.3816	-0.118763	0.204611	-0.580431	0.561624	0.870493	42	87	74	115	99	48	79	42	71	90	gene988	No
pycB	123.273	-0.143171	0.195146	-0.733658	0.463157	0.851703	80	207	158	174	119	93	118	75	150	144	gene880	No
pyk	136.849	-0.354149	0.173332	-2.04318	0.0410341	0.408655	113	178	160	209	208	96	87	75	171	181	gene361	No
pyrB	6.26961	0.602114	0.498879	1.20693	0.227457	0.717114	1	5	3	13	8	5	7	7	5	14	gene1048	No
pyrC	3.96091	0.351106	0.604888	0.580448	0.561613	NA	1	5	4	7	3	1	7	5	3	5	gene232	No
pyrC2	11.8842	0.299831	0.373535	0.802685	0.422157	0.835398	11	9	16	15	7	9	12	9	19	15	gene1143	No
pyrD	17.5277	-0.283484	0.347185	-0.816521	0.414202	0.835398	13	37	13	29	20	9	9	11	17	37	gene761	No
pyrE	51.6181	0.168669	0.262708	0.642039	0.520848	0.865057	21	60	43	78	85	52	73	23	55	71	gene209	No
pyrF	13.8614	-0.182086	0.349798	-0.520546	0.602683	0.886959	5	28	14	25	16	13	9	8	13	24	gene350	No
pyrG	51.7431	0.361829	0.235125	1.53888	0.123835	0.621441	32	64	53	62	47	44	35	33	98	92	gene26	No
pyrH	35.6002	-0.338602	0.305359	-1.10886	0.267489	0.744631	44	32	58	45	32	15	33	21	39	49	gene1223	No
queA	4.39801	-0.518574	0.58467	-0.886952	0.375105	NA	6	2	3	10	7	2	3	4	4	4	gene552	No
racR	84.4404	-0.0154532	0.221179	-0.0698676	0.944299	0.970687	31	112	100	129	130	78	83	42	97	128	gene1210	No
racS	11.6492	0.342859	0.377924	0.907218	0.364292	0.804201	4	16	9	12	19	10	6	10	18	23	gene1211	No
radA	7.88352	0.256264	0.444519	0.576496	0.56428	0.870493	5	10	6	12	10	7	5	1	14	21	gene1153	No
rbfA	6.94024	0.431374	0.518341	0.832221	0.405284	0.832021	1	8	14	6	4	5	7	10	4	11	gene130	No
rbn	1.2007	-0.302708	1.03455	-0.292599	0.769829	NA	1	1	3	1	1	1	1	1	1	1	gene1160	No
rdxA	2.26766	0.766507	0.892983	0.858366	0.39069	NA	1	1	1	5	1	1	1	7	1	1	gene1016	No
recA	66.0526	-0.463718	0.232277	-1.9964	0.04589	0.409889	42	79	68	133	128	53	54	22	76	81	gene1610	No
recG	3.99021	-0.35175	0.640915	-0.548825	0.583125	NA	7	1	3	3	9	3	5	1	3	5	gene437	No
recJ	13.6992	-0.193291	0.398188	-0.485427	0.627374	0.887202	10	15	5	23	33	11	13	3	17	24	gene27	No
recN	10.2317	0.775247	0.38533	2.0119	0.0442301	0.408655	3	11	5	17	9	13	12	7	15	19	gene615	No
recR	3.869	0.928086	0.644867	1.43919	0.150097	NA	3	3	4	3	1	7	3	5	1	7	gene1212	No
rep	6.26208	0.0449501	0.461321	0.0974378	0.922379	0.965479	3	7	8	9	9	7	4	3	7	12	gene423	No
rfbC	26.905	0.285354	0.27366	1.04273	0.297073	0.761156	22	31	19	36	28	38	22	15	36	35	gene1373	No
rho	18.341	0.465476	0.334972	1.3896	0.164652	0.664488	11	18	23	17	17	34	14	9	23	25	gene1104	No
ribA	8.39291	0.161395	0.467049	0.345562	0.729672	0.909212	5	17	7	10	6	3	11	7	17	5	gene1166	No
ribA	58.5704	-0.0864862	0.244563	-0.353636	0.723612	0.909212	26	99	58	75	96	38	48	33	74	102	gene547	No
ribA	14.2324	-0.000119948	0.349442	-0.000343254	0.999726	0.999726	7	15	13	25	23	7	21	9	15	19	gene946	No
ribD	1.48335	1.25441	0.958752	1.30838	0.190744	NA	1	1	1	1	1	1	1	1	5	3	gene1556	No
ribF	2.65922	0.435211	0.704685	0.617596	0.536842	NA	1	1	3	5	3	1	3	3	5	3	gene564	No
ribH	18.2154	-0.230012	0.322708	-0.712755	0.475998	0.851845	23	14	17	33	21	15	15	8	21	25	gene352	No
rimM	16.7576	0.64504	0.397138	1.62422	0.104328	0.614046	4	9	7	24	34	24	17	14	15	31	gene677	No
rloH	14.6845	0.119311	0.34479	0.346041	0.729312	0.909212	13	26	11	15	13	11	18	9	20	17	gene1485	No
rnc	5.02281	-0.0313999	0.526711	-0.0596151	0.952462	NA	3	9	5	9	3	5	7	3	5	4	gene1569	No
rnhA	4.73344	-0.105423	0.535535	-0.196856	0.843941	NA	4	9	3	7	5	3	3	3	9	5	gene1570	No
rnhB	12.7362	-0.242718	0.348025	-0.697415	0.485543	0.851852	10	17	14	21	18	14	8	3	15	21	gene9	No
rnpA	20.8157	0.105351	0.306637	0.343569	0.73117	0.909212	6	27	18	42	27	18	16	18	23	33	gene913	No
rnpB	952.149	-0.608994	0.457655	-1.33068	0.183293	0.681051	368	1077	727	1676	3073	1011	794	329	593	988	gene524	No
rpiB	11.5467	0.419789	0.366285	1.14607	0.251766	0.728424	4	13	9	14	18	15	9	7	14	23	gene872	No
rplA	77.654	-0.169838	0.252177	-0.673488	0.500637	0.855151	60	96	109	92	103	94	39	29	95	122	gene453	No
rplB	61.4659	0.29996	0.233126	1.28668	0.198205	0.688182	38	84	73	63	52	64	60	35	107	74	gene1639	No
rplC	43.3818	0.519393	0.233308	2.22621	0.0259999	0.356162	24	48	43	51	37	41	53	27	79	56	gene1642	No
rplD	35.4623	0.679211	0.285868	2.37596	0.0175032	0.285711	21	41	40	33	17	31	26	32	67	64	gene1641	No
rplE	35.3186	0.0535078	0.303548	0.176275	0.860078	0.957055	39	46	46	35	19	27	36	19	37	63	gene1630	No
rplF	37.6619	0.106505	0.246872	0.431421	0.666163	0.893933	25	45	51	49	33	34	41	27	47	40	gene1627	No
rplI	18.1899	-0.342118	0.348252	-0.982388	0.325909	0.770292	15	28	37	22	11	11	16	8	19	28	gene633	No
rplJ	37.9544	0.199933	0.234314	0.853269	0.39351	0.820888	21	46	34	58	47	41	30	19	51	69	gene454	No
rplK	51.0461	-0.110748	0.223517	-0.495481	0.620261	0.887202	38	64	52	80	69	34	61	22	66	66	gene452	No
rplL	17.8428	0.75811	0.319779	2.37073	0.0177529	0.285711	6	18	19	22	11	16	16	20	30	28	gene455	No
rplM	27.5826	0.185917	0.290935	0.639033	0.522802	0.865057	12	39	38	26	34	27	30	9	44	43	gene1421	No
rplN	37.6686	0.17262	0.291221	0.592744	0.553352	0.870493	39	39	44	47	23	21	30	25	61	68	gene1632	No
rplO	25.5886	0.287396	0.319151	0.9005	0.367854	0.804437	21	35	36	17	16	28	22	15	28	49	gene1624	No
rplP	42.1194	0.533168	0.301453	1.76866	0.0769506	0.51467	26	50	52	43	19	31	51	46	59	47	gene1635	No
rplQ	22.5727	0.791295	0.304142	2.60173	0.0092755	0.216245	12	21	25	27	9	26	18	17	39	46	gene1526	No
rplR	21.7799	0.206158	0.305841	0.674071	0.500266	0.855151	13	31	27	32	13	14	29	12	32	31	gene1626	No
rplS	24.5252	0.225779	0.352454	0.640591	0.521788	0.865057	11	28	10	33	51	29	26	13	42	21	gene679	No
rplT	41.1761	0.146869	0.297213	0.494152	0.621199	0.887202	13	78	35	39	65	50	39	22	43	64	gene220	No
rplU	81.3024	-0.158457	0.19946	-0.794428	0.426946	0.835398	54	108	109	97	118	71	75	37	92	115	gene87	No
rplV	34.8892	0.555163	0.271163	2.04734	0.0406247	0.408655	24	41	38	32	21	25	43	28	59	50	gene1637	No
rplW	22.0768	0.107191	0.302067	0.354859	0.722696	0.909212	20	29	20	20	28	19	18	13	40	24	gene1640	No
rplX	27.1336	0.0671159	0.300361	0.223451	0.823185	0.944187	31	36	29	26	20	17	25	17	32	49	gene1631	No
rpmA	43.0822	0.157835	0.218843	0.721223	0.470772	0.851845	29	46	45	54	55	39	45	31	48	60	gene88	No
rpmB	13.3364	0.408135	0.403864	1.01058	0.31222	0.769239	3	13	7	15	29	13	13	15	11	21	gene422	No
rpmC	12.3103	-0.0730605	0.432813	-0.168804	0.865951	0.957055	11	11	26	13	7	4	6	11	21	18	gene1634	No
rpmE	12.2865	-0.148309	0.421062	-0.352227	0.724668	0.909212	3	9	10	24	31	13	13	9	9	12	gene148	No
rpmF	39.2804	0.452957	0.270577	1.67404	0.094122	0.591952	36	38	33	56	19	39	44	30	54	54	gene300	No
rpmG	8.98991	0.160433	0.414969	0.386614	0.699042	0.90382	9	10	13	8	6	6	10	5	14	12	gene448	No
rpmH	17.2338	-0.127795	0.309103	-0.413437	0.679287	0.901931	7	22	19	29	28	13	14	13	21	21	gene914	No
rpmI	33.0819	0.0589922	0.278794	0.211598	0.832421	0.945462	15	48	30	39	57	42	22	16	38	55	gene219	No
rpmJ	23.3807	0.635021	0.307813	2.06301	0.0391121	0.408655	16	11	22	31	23	18	33	16	26	51	gene1521	No
rpoA	64.4599	0.127936	0.218031	0.58678	0.557351	0.870493	53	71	70	94	57	59	60	35	107	77	gene1525	No
rpoB	122.956	0.262633	0.196105	1.33925	0.18049	0.68097	57	191	131	152	117	109	118	80	184	187	gene456	No
rpoC	102.54	-0.117309	0.209183	-0.560796	0.574937	0.875554	78	129	152	134	103	73	116	53	123	126	gene457	No
rpoD	44.1228	-0.196289	0.242399	-0.809776	0.418069	0.835398	20	61	42	79	76	45	35	25	47	53	gene951	No
rpoN	5.75277	-0.760884	0.510794	-1.48961	0.136326	0.636164	5	15	7	10	4	5	3	3	5	5	gene638	No
rpoZ	15.9669	0.383524	0.33602	1.14137	0.253715	0.732006	7	14	15	17	26	10	19	14	26	20	gene1222	No
rpsA	301.829	-0.180494	0.138969	-1.2988	0.194011	0.687449	222	399	336	464	404	235	243	179	320	448	gene841	No
rpsB	46.8996	0.33353	0.237753	1.40284	0.160664	0.664488	35	40	45	56	56	37	58	27	80	60	gene1130	No
rpsC	52.7184	0.338907	0.274667	1.23388	0.217247	0.713334	42	58	71	55	28	34	65	38	74	82	gene1636	No
rpsD	67.9031	0.20096	0.266881	0.752997	0.451451	0.840837	78	64	64	80	49	43	59	52	102	107	gene1524	No
rpsE	39.9915	0.330748	0.309597	1.06832	0.285378	0.751763	35	66	40	37	16	32	37	23	63	75	gene1625	No
rpsF	59.427	0.569701	0.229501	2.48235	0.0130519	0.244427	27	50	50	76	72	79	52	53	63	99	gene1020	No
rpsG	29.7699	0.795596	0.289757	2.74574	0.00603751	0.176898	7	38	27	34	22	24	42	24	58	41	gene468	No
rpsH	22.361	0.0821448	0.299633	0.274151	0.783968	0.929215	21	31	26	28	15	20	22	8	34	34	gene1628	No
rpsI	30.6844	0.182292	0.276252	0.659876	0.509333	0.860491	10	48	26	40	45	30	37	20	38	36	gene1420	No
rpsJ	33.0936	0.433789	0.27246	1.59212	0.111358	0.621441	26	33	34	33	28	20	45	29	37	54	gene1643	No
rpsK	53.3111	0.51382	0.267475	1.921	0.0547312	0.437364	45	55	52	44	40	44	37	57	71	97	gene1523	No
rpsL	50.3586	0.347791	0.250302	1.38948	0.164686	0.664488	27	56	45	59	67	37	49	35	105	58	gene467	No
rpsM	47.3891	0.714169	0.231694	3.08239	0.00205349	0.0971471	32	46	41	40	38	45	49	47	73	71	gene1522	No
rpsN	18.0729	0.436888	0.343372	1.27235	0.20325	0.688644	19	18	13	25	9	11	25	12	21	35	gene1629	No
rpsO	22.4825	0.0627944	0.393819	0.15945	0.873314	0.957055	6	19	11	33	63	27	23	13	25	25	gene831	No
rpsP	28.758	0.0146505	0.403505	0.0363081	0.971037	0.986359	11	35	12	49	66	39	34	6	18	53	gene675	No
rpsQ	18.9752	0.213207	0.385679	0.552809	0.580394	0.877676	16	19	27	14	18	9	10	21	40	18	gene1633	No
rpsR	10.5578	0.246916	0.3798	0.65012	0.515615	0.861762	4	12	9	21	11	13	13	6	13	12	gene1022	No
rpsS	25.1068	0.325616	0.370552	0.878733	0.379546	0.814494	27	33	25	20	13	9	22	20	55	35	gene1638	No
rpsT	8.84282	0.638916	0.44214	1.44506	0.148442	0.65582	1	7	9	8	16	14	5	5	16	16	gene1541	No
rpsU	204.615	-0.0758058	0.323567	-0.234282	0.814766	0.941876	60	276	135	391	423	297	177	87	177	243	gene339	No
rrc	1012.81	-0.29229	0.161536	-1.80944	0.0703825	0.502987	872	1612	1171	1597	1023	933	734	520	1068	1316	gene11	No
ruvA	4.16399	-0.203942	0.59597	-0.342202	0.732199	NA	3	1	8	8	5	1	5	3	6	4	gene756	No
ruvB	3.94568	0.972014	0.626544	1.55139	0.120808	NA	3	3	1	7	1	9	3	3	5	5	gene1309	No
ruvC	1.99778	0.395343	0.819198	0.482598	0.629381	NA	3	1	1	1	3	1	3	1	3	3	gene1667	No
sdaA	278.329	-0.500711	0.180168	-2.77914	0.00545034	0.165113	200	418	445	430	359	175	231	150	320	262	gene1558	No
sdaC	100.235	-0.164205	0.218865	-0.750258	0.453099	0.840887	86	120	161	113	100	83	86	59	124	115	gene1559	No
sdhA	206.488	-0.323346	0.316712	-1.02095	0.307278	0.769239	199	348	341	292	77	107	197	132	245	220	gene411	No
sdhB	107.235	-0.665422	0.288855	-2.30365	0.0212422	0.318888	133	136	204	166	66	69	57	48	129	120	gene412	No
sdhC	88.0531	-0.329354	0.282647	-1.16525	0.243917	0.727838	95	127	143	119	46	55	82	45	105	104	gene413	No
secA	47.695	0.106366	0.264439	0.402233	0.687512	0.902566	20	63	38	93	62	57	29	23	62	87	gene896	No
secD	56.9196	-0.0883652	0.2143	-0.412343	0.680088	0.901931	42	80	49	88	77	54	56	27	53	89	gene1043	No
secE	14.2896	-0.155193	0.364195	-0.426126	0.670016	0.893933	15	14	15	15	22	7	13	13	9	23	gene450	No
secF	18.0027	0.0787229	0.322643	0.243994	0.807235	0.939359	8	15	31	26	21	19	17	8	27	23	gene1042	No
secG	7.96702	0.775107	0.465616	1.66469	0.0959741	0.591952	6	5	6	11	5	12	5	5	21	7	gene211	No
secY	29.2961	0.379272	0.291127	1.30277	0.192653	0.687449	16	42	40	31	15	24	35	19	39	50	gene1623	No
selA	10.332	-0.491905	0.40446	-1.2162	0.223908	0.717114	7	22	11	22	9	5	7	5	18	9	gene1325	No
selB	8.29446	-0.606904	0.450452	-1.34732	0.177876	0.68097	4	14	10	21	12	3	9	1	15	7	gene1326	No
selD	3.10241	1.23927	0.677163	1.83009	0.0672371	NA	1	1	3	3	3	4	3	1	5	11	gene1445	No
serA	21.8771	0.222239	0.319832	0.694863	0.487141	0.851852	15	25	26	34	14	13	22	20	17	45	gene839	No
serB	38.139	-0.389146	0.24595	-1.58222	0.1136	0.621441	29	49	40	64	68	26	25	15	45	62	gene254	No
serC	26.5429	0.281348	0.266958	1.0539	0.291927	0.755669	17	38	26	38	18	23	26	18	34	46	gene296	No
serS	36.9575	-0.251954	0.253443	-0.994122	0.320164	0.769239	29	62	45	61	33	20	34	17	48	55	gene358	No
slyD	38.7829	0.215511	0.276169	0.78036	0.435179	0.835398	25	38	50	67	24	47	24	31	48	54	gene108	No
smpB	9.49347	0.143551	0.417179	0.344098	0.730772	0.909212	5	12	10	10	16	9	11	1	10	23	gene1055	No
sodB	73.8323	-0.304675	0.234937	-1.29684	0.194688	0.687449	33	107	86	130	127	76	59	29	91	79	gene162	No
speA	13.5656	-0.789838	0.381799	-2.06873	0.0385716	0.408655	9	21	20	40	12	13	13	3	8	13	gene721	No
spoT	24.4544	-0.679042	0.288024	-2.35759	0.018394	0.287057	15	38	41	37	41	16	16	13	30	18	gene1221	No
ssb	44.9709	0.501447	0.268806	1.86546	0.0621165	0.477463	17	46	50	50	50	27	52	51	61	61	gene1021	No
sucC	282.612	-0.304985	0.256195	-1.19044	0.233873	0.727838	277	476	426	345	178	171	229	184	345	319	gene506	No
sucD	236.876	-0.299485	0.259191	-1.15546	0.247902	0.727838	224	352	399	296	155	129	215	118	297	330	gene507	No
surE	9.14963	-0.0379741	0.467458	-0.0812352	0.935255	0.967669	4	7	11	13	19	11	15	1	13	5	gene263	No
tal	9.4045	0.0325953	0.479614	0.0679616	0.945816	0.971277	7	19	3	13	11	13	17	3	6	6	gene253	No
tatA	55.4622	-0.145665	0.210865	-0.690796	0.489694	0.851852	39	70	53	92	82	47	55	23	71	72	gene1124	No
tatB	16.1766	-1.00452	0.400288	-2.5095	0.0120902	0.240937	5	25	13	59	33	11	9	7	17	10	gene554	No
tatC	4.80925	-0.393157	0.581662	-0.67592	0.499092	NA	5	10	3	11	2	7	6	1	3	3	gene553	No
tgt	8.41677	-0.108065	0.424676	-0.254464	0.799137	0.938647	9	10	6	9	15	7	7	2	13	13	gene960	No
thiC	44.0514	-0.343597	0.28993	-1.1851	0.235977	0.727838	32	44	39	57	109	34	45	17	50	50	gene426	No
thiD	10.2007	0.464143	0.39706	1.16895	0.242424	0.727838	9	12	12	6	7	12	11	7	14	13	gene1032	No
thiE	8.04535	0.402677	0.45068	0.893487	0.371596	0.807624	10	6	5	14	3	8	6	5	12	15	gene1031	No
thiG	21.5867	-0.307981	0.307195	-1.00256	0.316073	0.769239	13	33	29	25	37	17	25	6	28	22	gene996	No
thiH	25.8948	0.194539	0.269468	0.721938	0.470333	0.851845	12	29	29	33	37	30	21	13	40	37	gene995	No
thiJ	36.2857	-0.0907003	0.281636	-0.322048	0.747416	0.910087	14	44	32	66	66	28	21	31	40	55	gene847	No
thiL	5.688	-0.0609123	0.496065	-0.122791	0.902273	0.96262	3	5	5	11	10	5	9	2	5	7	gene1400	No
thiS	5.78534	0.0701449	0.484154	0.144881	0.884805	0.957055	4	8	6	5	9	5	7	2	9	7	gene998	No
thrB	2.21156	0.964156	0.773896	1.24585	0.21282	NA	1	1	1	3	3	3	1	1	4	7	gene127	No
thrC	17.1991	0.0682084	0.309317	0.220513	0.825472	0.944707	9	17	19	26	27	17	15	7	27	25	gene769	No
thrS	39.8038	0.274799	0.237689	1.15613	0.247629	0.727838	15	49	40	54	54	36	36	23	57	74	gene196	No
thyX	8.27987	-0.669672	0.433513	-1.54476	0.122405	0.621441	8	9	8	13	20	5	5	3	7	13	gene25	No
tig	221.404	-0.408755	0.164508	-2.48472	0.0129655	0.244427	198	341	250	320	308	176	174	99	267	241	gene184	No
tilS	2.47713	-0.106059	0.776499	-0.136586	0.891358	NA	1	1	7	4	1	3	1	3	1	3	gene1395	No
tkt	42.8705	0.164392	0.271784	0.604864	0.545269	0.870493	23	67	62	47	32	40	36	21	51	89	gene1579	No
tlyA	1.17684	0.500891	1.0564	0.47415	0.635393	NA	1	1	1	1	1	1	1	2	1	1	gene563	No
tmk	1.99351	-0.438984	0.790195	-0.555539	0.578526	NA	1	4	1	5	3	1	1	1	3	3	gene723	No
tolB	29.1578	0.261237	0.272382	0.959085	0.337516	0.775994	11	30	31	45	40	28	35	11	47	44	gene105	No
tonB2	1.32753	0.145794	0.960042	0.151862	0.879296	NA	1	2	2	1	1	1	1	1	1	3	gene1564	No
tonB3	1.2007	-0.302708	1.03455	-0.292599	0.769829	NA	1	1	3	1	1	1	1	1	1	1	gene712	No
topA	23.1159	0.0851097	0.277964	0.306189	0.75946	0.918127	19	33	23	28	23	23	24	11	23	39	gene1621	No
tpiA	5.83622	-0.594525	0.503941	-1.17975	0.238099	0.727838	6	8	5	15	6	1	6	4	5	7	gene1344	No
tpx	147.227	0.0584534	0.196939	0.29681	0.766611	0.922441	73	197	152	197	216	109	127	119	197	184	gene736	No
trmA	3.8258	0.056897	0.583165	0.0975657	0.922277	NA	2	4	7	5	4	3	3	1	5	9	gene786	No
trmB	13.3148	0.0833042	0.367596	0.226619	0.82072	0.943462	10	8	21	22	11	7	14	11	18	17	gene1227	No
trmD	6.17836	-0.130194	0.489362	-0.266049	0.790202	0.931244	2	7	9	10	10	6	4	3	13	4	gene678	No
trmE	3.51049	1.3117	0.679236	1.93114	0.0534655	NA	1	1	1	6	3	5	10	1	4	5	gene909	No
tRNAAla	1.34298	0.17676	0.96565	0.183048	0.854761	NA	1	1	1	1	3	1	1	1	3	1	gene705	No
tRNAAla	1.56028	0.0287613	0.895748	0.0321087	0.974385	NA	1	1	1	3	3	1	1	1	4	1	gene30	No
tRNAAla	1.5763	-0.143133	0.906332	-0.157926	0.874515	NA	1	2	2	1	3	1	3	1	1	1	gene402	No
tRNAArg	5.10849	1.3999	0.573846	2.43951	0.0147074	NA	3	4	1	4	3	6	6	9	5	7	gene1603	No
tRNAArg	2.81114	1.23062	0.723271	1.70146	0.0888567	NA	2	1	1	3	2	4	3	4	3	4	gene1602	No
tRNAArg	1.15348	0.629974	1.03704	0.607474	0.543536	NA	1	1	1	1	1	1	1	1	1	3	gene962	No
tRNAArg	2.12011	0.228514	0.791709	0.288634	0.772861	NA	1	1	1	7	2	2	3	1	1	5	gene470	No
tRNAAsn	1.2007	-0.302708	1.03455	-0.292599	0.769829	NA	1	1	3	1	1	1	1	1	1	1	gene1174	No
tRNAAsp	1.45981	0.475268	0.932954	0.509423	0.610456	NA	1	1	1	1	3	1	1	1	1	5	gene891	No
tRNAAsp	2.17991	0.364527	0.841906	0.432978	0.665031	NA	3	1	3	1	1	2	1	4	2	1	gene888	No
tRNACys	2.29754	0.544199	0.768404	0.708221	0.478808	NA	2	1	4	2	1	4	3	1	2	3	gene1554	No
tRNAGln	1.15348	0.629974	1.03704	0.607474	0.543536	NA	1	1	1	1	1	1	1	1	1	3	gene546	No
tRNAGly	7.03932	-1.20408	0.509937	-2.36123	0.0182142	0.287057	6	15	13	16	7	8	2	1	1	10	gene445	No
tRNAGly	2.40429	0.961457	0.810486	1.18627	0.235515	NA	1	3	1	3	1	7	1	3	2	1	gene1552	No
tRNAHis	4.25295	1.33245	0.586864	2.27046	0.0231797	NA	1	3	1	5	4	5	5	5	8	7	gene1604	No
tRNAIle	1.42545	0.358632	0.945844	0.379166	0.704565	NA	1	1	1	1	3	1	1	1	4	1	gene706	No
tRNAIle	1.57584	-0.317186	0.90856	-0.349108	0.727008	NA	1	1	1	2	5	1	1	1	3	1	gene31	No
tRNAIle	1.96368	-1.1035	0.864357	-1.27667	0.20172	NA	1	5	3	1	5	1	2	1	1	1	gene403	No
tRNALeu	3.31025	0.749927	0.688894	1.0886	0.276332	NA	2	3	1	7	1	8	3	3	3	2	gene1553	No
tRNALeu	1.39113	0.640729	0.961735	0.666222	0.505269	NA	1	1	1	2	1	3	1	1	2	1	gene1601	No
tRNALeu	2.10173	-0.0221076	0.809142	-0.0273223	0.978203	NA	2	2	2	3	2	1	3	3	1	1	gene884	No
tRNALys	1.08304	0.431512	1.06432	0.405433	0.685159	NA	1	1	1	1	1	1	1	1	1	2	gene893	No
tRNALys	1.92557	0.121228	0.815682	0.148622	0.881852	NA	1	2	1	2	5	1	1	1	2	6	gene890	No
tRNAMet	1.16577	0.17208	1.02271	0.168259	0.86638	NA	1	1	1	1	2	1	1	1	1	2	gene545	No
tRNAPhe	1.15348	0.629974	1.03704	0.607474	0.543536	NA	1	1	1	1	1	1	1	1	1	3	gene1232	No
tRNAPro	2.39672	0.866342	0.739141	1.17209	0.24116	NA	1	2	1	3	3	2	4	1	6	3	gene1605	No
tRNASeC	4.65264	0.0714556	0.567802	0.125846	0.899854	NA	1	10	8	7	1	3	4	3	5	10	gene1440	No
tRNASer	1.93104	0.299403	0.834989	0.358571	0.719916	NA	2	1	4	1	1	2	3	1	2	2	gene1555	No
tRNASer	1.48842	-0.473365	0.935307	-0.506106	0.612782	NA	1	1	2	5	1	1	2	1	1	1	gene1302	No
tRNAThr	23.1277	0.345826	0.30825	1.1219	0.261904	0.739073	19	30	23	26	14	12	21	23	33	38	gene446	No
tRNAThr	3.15169	0.364967	0.643478	0.567179	0.570593	NA	3	2	3	6	2	2	3	1	5	8	gene443	No
tRNATrp	7.76412	-0.318029	0.46157	-0.689016	0.490813	0.851852	11	8	10	7	9	3	11	4	7	8	gene449	No
tRNATyr	4.78477	-0.795745	0.537184	-1.48133	0.13852	NA	5	7	6	11	6	4	3	1	3	7	gene444	No
tRNAVal	2.43803	1.05444	0.794336	1.32745	0.18436	NA	3	1	2	1	1	6	1	2	3	3	gene889	No
tRNAVal	2.68671	0.914195	0.720944	1.26805	0.204779	NA	1	1	3	3	3	5	1	1	3	9	gene1653	No
trpA	3.28044	0.0731736	0.661712	0.110582	0.911948	NA	3	4	5	2	3	1	5	3	1	6	gene319	No
trpB	4.31544	-1.2122	0.59793	-2.02733	0.0426285	NA	3	9	11	6	5	1	3	2	3	4	gene318	No
trpC	9.24096	0.321762	0.417504	0.770681	0.440896	0.835398	3	7	15	8	14	13	7	5	12	15	gene475	No
trpD	5.08835	0.596537	0.599695	0.994733	0.319866	NA	5	8	5	3	1	5	7	1	15	3	gene316	No
trpE	3.94199	1.25304	0.615271	2.03657	0.0416932	NA	1	5	3	1	3	5	3	5	7	7	gene315	No
trpF	2.27652	0.60013	0.769483	0.779913	0.435442	NA	1	4	1	1	3	1	3	3	3	3	gene317	No
trpS	16.299	0.259779	0.375038	0.692673	0.488515	0.851852	7	14	30	19	15	11	7	12	25	39	gene357	No
truA	2.0963	0.0189044	0.80092	0.0236033	0.981169	NA	3	3	1	2	2	4	1	1	1	3	gene782	No
truB	2.62585	-1.15147	0.736845	-1.56271	0.118121	NA	2	4	4	8	3	2	2	1	2	1	gene1052	No
truD	3.91588	-0.178875	0.61967	-0.288661	0.77284	NA	1	13	2	5	4	2	2	3	7	5	gene1399	No
trxA	17.4302	0.0927606	0.321549	0.28848	0.772979	0.922913	9	21	27	21	19	22	11	7	24	29	gene140	No
trxB	35.5806	0.333982	0.332407	1.00474	0.315023	0.769239	17	43	51	63	9	41	33	23	45	57	gene139	No
tsf	50.4217	0.559451	0.223473	2.50344	0.0122994	0.240937	28	58	46	57	44	47	61	30	61	110	gene1129	No
tuf	361.239	-0.0774152	0.23546	-0.328783	0.74232	0.909212	284	568	533	408	258	229	365	224	488	448	gene447	No
typA	48.7537	-0.155682	0.295087	-0.527579	0.597792	0.886959	42	82	69	46	45	42	22	20	81	79	gene42	No
tyrA	8.98915	0.140061	0.466052	0.300528	0.763775	0.920103	1	13	5	19	15	13	9	3	17	6	gene123	No
tyrS	35.6572	-0.44503	0.260684	-1.70716	0.0877914	0.562788	22	63	45	64	46	13	29	19	44	51	gene1220	No
ubiA	5.32209	0.467772	0.523609	0.893361	0.371664	0.807624	1	7	5	8	6	5	6	3	3	16	gene157	No
ubiD	13.2527	0.278157	0.349728	0.795352	0.426409	0.835398	7	11	9	25	19	13	11	7	18	27	gene519	No
ubiE	5.36293	0.517022	0.509705	1.01435	0.310414	0.769239	4	7	1	8	5	5	5	5	8	8	gene294	No
ung	3.60211	0.277882	0.626759	0.443364	0.657502	NA	1	5	3	7	3	3	7	3	1	5	gene79	No
upp	8.6201	-0.45098	0.432294	-1.04322	0.296845	0.761156	3	19	11	13	14	5	6	2	16	10	gene1236	No
uppP	3.78436	0.0693101	0.616441	0.112436	0.910478	NA	3	5	8	3	1	3	3	3	3	7	gene195	No
uppS	6.21637	-0.52664	0.492651	-1.06899	0.285073	0.751763	5	5	7	13	13	5	3	2	4	13	gene779	No
uvrA	23.1411	0.378976	0.290846	1.30301	0.192571	0.687449	13	25	33	24	17	22	23	20	32	30	gene312	No
uvrB	14.5358	0.242397	0.369196	0.656556	0.511467	0.860491	7	21	11	14	22	11	20	15	9	19	gene645	No
uvrC	4.67779	0.263651	0.581218	0.453619	0.650103	NA	2	3	1	15	5	3	3	5	6	9	gene1195	No
valS	51.2614	-0.299817	0.20991	-1.42831	0.153202	0.65582	31	79	59	88	71	44	47	25	55	59	gene732	No
waaC	2.77298	-0.298169	0.719345	-0.4145	0.678508	NA	1	3	1	9	5	1	5	1	1	5	gene1083	No
waaF	10.7695	-0.590373	0.412715	-1.43046	0.152585	0.65582	10	22	6	12	23	11	5	5	8	14	gene1096	No
waaV	4.95431	0.525673	0.528143	0.995324	0.319579	NA	1	6	3	5	9	5	7	3	5	10	gene1095	No
wlaN	4.30135	0.581836	0.584089	0.996142	0.319181	NA	1	3	6	5	5	5	3	3	12	3	gene1089	No
xerD	3.26214	-0.440586	0.656756	-0.670853	0.502314	NA	1	5	5	3	7	3	3	3	1	3	gene818	No
xseA	5.1718	-0.564811	0.525575	-1.07465	0.282529	NA	6	10	3	11	5	3	3	3	4	8	gene295	No
yajC	13.7957	-0.147429	0.367861	-0.400773	0.688587	0.902566	3	21	14	23	25	16	14	9	9	16	gene1044	No

## Sheet: Table. S1c
GeneName	baseMean	log2FoldChange	lfcSE	stat	pvalue	padj	11168H-6hrs-1	11168H-6hrs-2	11168H-6hrs-3	11168H-6hrs-4	11168H-6hrs-5	11168H-rrpAB-6hrs-1	11168H-rrpAB-6hrs-2	11168H-rrpAB-6hrs-3	11168H-rrpAB-6hrs-4	11168H-rrpAB-6hrs-5	TRANSCRIPT	Significant	GeneName2
aas	10.105	0.140219	0.396994	0.353201	0.723938	0.91975	7	13	5	14	5	11	16	9	10	17	gene886	No	aas
aat	2.33479	0.0380666	0.789382	0.0482233	0.961538	NA	1	1	2	6	1	5	4	1	1	3	gene1059	No	aat
accA	47.5011	0.620136	0.244716	2.5341	0.0112736	0.130222	23	29	44	46	28	73	48	56	82	79	gene417	No	accA
accB	46.23	-0.262874	0.258986	-1.01501	0.310099	0.702065	26	58	67	52	27	39	41	44	61	66	gene1241	No	accB
accC	86.0859	0.214692	0.18047	1.18963	0.234193	0.616528	52	74	83	92	62	104	96	68	116	186	gene1240	No	accC
accD	33.3826	0.115423	0.319026	0.361797	0.717503	0.918654	17	23	21	34	54	35	56	21	24	81	gene120	No	accD
ackA	149.648	-0.11944	0.174683	-0.683748	0.494134	0.839293	93	167	169	146	131	142	137	141	196	247	gene654	No	ackA
acnB	956.393	-0.00570687	0.219547	-0.0259938	0.979262	0.996875	615	1107	1151	905	523	980	785	874	1414	1792	gene790	No	acnB
acpP	44.2763	-0.294505	0.259415	-1.13526	0.256265	0.641926	23	41	26	80	63	43	49	33	37	83	gene415	No	acpP
acpP2	5.58936	-0.727014	0.567722	-1.28058	0.20034	0.578569	3	1	7	11	11	1	7	3	10	5	gene1248	No	acpP2
acpP3	3.09297	-0.348333	0.735857	-0.473371	0.635949	NA	1	2	2	1	10	5	4	1	4	2	gene1253	No	acpP3
acpS	3.82115	0.00809975	0.6305	0.0128466	0.98975	NA	1	6	1	8	3	2	7	3	2	11	gene1352	No	acpS
acs	80.0664	-0.466092	0.198046	-2.35345	0.0186	0.185403	56	94	99	82	90	48	75	61	96	135	gene1472	No	acs
adk	61.9157	0.0690517	0.209041	0.330326	0.741153	0.923598	24	53	58	82	67	65	77	63	76	96	gene612	No	adk
ahpC	42.1188	-0.439822	0.244916	-1.7958	0.0725259	0.383642	22	41	38	75	55	23	49	28	45	81	gene304	No	ahpC
alaS	123.95	0.106379	0.191603	0.555206	0.578754	0.871682	41	123	96	155	156	134	150	97	166	248	gene482	No	alaS
alr	5.35026	1.24093	0.570841	2.17386	0.0297155	0.245532	3	1	2	3	5	5	13	8	7	10	gene853	No	alr
amaA	2.50632	0.589605	0.82103	0.718128	0.472678	NA	3	1	1	2	1	3	3	6	1	2	gene1310	No	amaA
amiA	19.8111	0.639871	0.321027	1.9932	0.0462393	0.309722	5	13	10	25	21	29	38	16	26	37	gene1218	No	amiA
ansA	7.03895	-0.15715	0.505277	-0.311017	0.755788	0.930918	7	1	5	11	9	13	7	3	7	9	gene28	No	ansA
apt	12.311	-0.981646	0.379696	-2.58535	0.00972812	0.123733	10	19	8	20	19	7	4	8	19	13	gene874	No	apt
argB	3.58844	0.713808	0.676892	1.05454	0.291637	NA	1	3	4	1	3	7	1	7	4	6	gene202	No	argB
argC	6.52418	0.932773	0.483134	1.93067	0.0535237	0.338677	1	5	5	3	7	11	9	5	14	14	gene200	No	argC
argD	4.04417	1.1289	0.611127	1.84725	0.0647113	NA	1	4	1	3	3	7	3	5	7	13	gene203	No	argD
argF	106.386	0.0209683	0.156308	0.134147	0.893286	0.979946	57	98	100	135	100	106	108	89	157	199	gene944	No	argF
argG	77.7907	0.0382681	0.271275	0.141068	0.887817	0.979674	54	77	84	101	32	82	48	70	118	176	gene634	No	argG
argH	57.2441	0.102236	0.203144	0.50327	0.614774	0.895375	24	55	49	75	57	78	56	43	84	102	gene878	No	argH
argS	93.7972	0.0778404	0.177052	0.439647	0.660193	0.906632	50	106	89	109	68	88	108	78	149	167	gene1123	No	argS
aroA	8.885	0.598477	0.417258	1.43431	0.151483	0.524027	1	7	10	8	7	10	11	13	13	17	gene843	No	aroA
aroB	54.8941	-0.457704	0.272325	-1.68073	0.0928158	0.426809	25	87	38	77	77	37	81	23	61	88	gene958	No	aroB
aroC	6.62203	-0.294143	0.472488	-0.62254	0.533587	0.851324	3	5	7	9	10	3	12	5	7	9	gene1568	No	aroC
aroE	17.9284	0.577209	0.30692	1.88065	0.0600195	0.355718	9	15	13	14	14	28	26	18	24	30	gene374	No	aroE
aroK	3.50737	0.151484	0.65748	0.2304	0.817781	NA	2	6	5	1	1	5	3	1	8	6	gene356	No	aroK
aroQ	57.8967	-0.642973	0.234591	-2.74083	0.00612849	0.0878159	25	69	62	99	85	45	43	24	71	111	gene63	No	aroQ
arsB	1.41415	-0.349845	0.964809	-0.362605	0.7169	NA	1	1	2	2	1	3	1	1	1	1	gene1135	No	arsB
asd	28.2184	-0.410741	0.330261	-1.24369	0.213615	0.591681	3	41	26	41	48	32	19	18	35	48	gene974	No	asd
aspA	1600.51	0.0647553	0.197285	0.328232	0.742736	0.923598	1041	1804	1646	1715	860	1762	1464	1379	2403	3023	gene80	No	aspA
aspB	89.1508	-0.168454	0.206495	-0.815775	0.414629	0.787475	72	97	90	77	82	106	97	57	111	133	gene719	No	aspB
aspS	81.923	-0.0957734	0.244132	-0.392302	0.694835	0.917799	40	72	51	93	141	64	98	74	90	160	gene613	No	aspS
atpA	95.255	0.265102	0.215072	1.23262	0.217718	0.593873	37	122	78	102	69	116	128	56	166	181	gene98	No	atpA
atpB	6.67368	-0.208366	0.460772	-0.452211	0.651117	0.904133	5	5	7	9	6	9	7	6	5	9	gene1152	No	atpB
atpC	18.3657	-0.171539	0.307591	-0.557684	0.57706	0.871682	14	14	17	16	26	17	20	16	17	34	gene101	No	atpC
atpD	131.33	0.286498	0.178222	1.60754	0.107936	0.439509	88	127	83	134	104	153	119	123	217	274	gene100	No	atpD
atpE	34.5257	0.0354981	0.282363	0.125718	0.899955	0.981846	7	37	27	42	51	39	43	35	35	57	gene883	No	atpE
atpF	27.9805	0.509011	0.319885	1.59123	0.111558	0.449407	10	17	21	27	32	47	51	27	26	37	gene96	No	atpF
atpF'	47.2411	-0.0773872	0.236338	-0.327443	0.743333	0.923598	22	55	34	43	72	53	45	35	69	80	gene95	No	atpF'
atpG	43.7347	0.00328568	0.271928	0.0120829	0.990359	0.997004	30	59	20	38	51	36	57	44	63	57	gene99	No	atpG
atpH	7.21866	-0.321403	0.44186	-0.727386	0.46699	0.822134	6	7	7	9	7	7	11	4	7	9	gene97	No	atpH
bioA	6.41739	0.34415	0.492764	0.698407	0.484922	0.835513	3	9	3	4	7	9	13	3	9	9	gene277	No	bioA
bioB	11.141	-0.0380284	0.430276	-0.0883815	0.929573	0.986537	1	20	6	20	10	13	10	7	10	33	gene1620	No	bioB
bioC	1.72426	0.320849	0.90488	0.354576	0.722907	NA	1	1	1	3	1	1	1	3	5	1	gene274	No	bioC
bioD	1.88233	1.12115	0.966631	1.15986	0.246107	NA	1	1	1	1	1	1	5	5	1	1	gene278	No	bioD
bioF	3.0847	0.329911	0.685018	0.481609	0.630084	NA	1	1	3	5	3	3	7	1	7	3	gene276	No	bioF
birA	24.8347	-0.0782025	0.278989	-0.280307	0.779242	0.932914	9	30	20	43	21	27	28	18	25	54	gene92	No	birA
cadF	513.359	-0.246839	0.141257	-1.74744	0.0805608	0.405271	259	563	451	672	674	494	504	358	693	832	gene1419	No	cadF
carA	32.6197	0.3758	0.259701	1.44705	0.147883	0.524027	11	24	26	36	37	43	43	21	65	55	gene1435	No	carA
carB	81.8193	0.0391743	0.19445	0.201462	0.840337	0.957968	49	83	58	117	70	68	77	65	132	183	gene251	No	carB
cbpA	18.9248	0.125215	0.342897	0.365169	0.714985	0.918654	7	13	11	27	29	9	23	16	38	40	gene1178	No	cbpA
cbrR	20.8109	0.166609	0.379572	0.438939	0.660706	0.906632	3	10	19	32	33	16	27	11	29	65	gene616	No	cbrR
cca	5.65606	-0.215126	0.593836	-0.362265	0.717154	0.918654	4	5	3	1	14	2	7	5	12	5	gene746	No	cca
ccoN	322.53	0.0830997	0.246334	0.337346	0.735856	0.923598	258	334	335	311	137	335	280	276	472	707	gene1431	No	ccoN
ccoO	179.305	0.376377	0.270764	1.39006	0.164512	0.53112	116	200	186	111	72	215	159	189	316	348	gene1430	No	ccoO
ccoP	194.295	0.104983	0.250952	0.418338	0.6757	0.912267	139	214	210	187	82	233	150	173	296	383	gene1428	No	ccoP
ccoQ	57.1007	-0.00133708	0.275166	-0.00485918	0.996123	0.997004	33	68	72	65	23	70	42	43	92	105	gene1429	No	ccoQ
cdsA	8.9281	-0.139756	0.435258	-0.321088	0.748144	0.9276	7	16	8	9	3	7	9	4	12	23	gene1293	No	cdsA
cdtA	12.6562	-0.360018	0.350437	-1.02734	0.30426	0.697212	11	19	8	15	11	13	10	11	13	19	gene74	No	cdtA
cdtB	9.5192	-0.0172623	0.415986	-0.0414973	0.966899	0.992321	4	15	9	9	7	5	13	13	9	16	gene73	No	cdtB
cdtC	3.70162	-0.564083	0.61452	-0.917924	0.358659	NA	3	7	1	7	3	2	5	1	5	6	gene72	No	cdtC
cetA	96.4347	0.00123128	0.22169	0.00555406	0.995569	0.997004	38	89	72	109	148	109	115	73	101	197	gene1138	No	cetA
cetB	23.3974	0.326757	0.305378	1.07001	0.284615	0.670498	5	24	15	26	29	27	18	32	35	45	gene1137	No	cetB
ceuB	1.07071	-0.166562	1.07383	-0.15511	0.876735	NA	1	1	1	1	1	1	1	1	1	2	gene1298	No	ceuB
ceuD	1.24664	-0.891844	1.03954	-0.857918	0.390938	NA	1	1	3	1	1	1	1	1	1	1	gene1300	No	ceuD
ceuE	3.53786	0.298657	0.670117	0.445678	0.65583	NA	1	3	3	5	3	3	8	2	9	1	gene1301	No	ceuE
cfa	7.67727	-0.661746	0.431054	-1.53518	0.124739	0.47242	5	11	7	13	9	6	6	2	8	17	gene1131	No	cfa
cfbpA	9.33632	-0.402784	0.478143	-0.842392	0.399568	0.773599	11	9	13	5	7	9	1	7	17	15	gene167	No	cfbpA
cfbpB	1.70805	-0.655646	0.883419	-0.74217	0.457985	NA	1	1	1	5	2	3	1	1	1	2	gene166	No	cfbpB
cfbpC	1.22052	-0.87255	1.04095	-0.838224	0.401905	NA	1	1	1	1	3	1	1	1	1	1	gene165	No	cfbpC
cfrA	1.36034	0.469775	0.996936	0.471219	0.637484	NA	1	1	1	1	1	3	1	1	3	1	gene713	No	cfrA
cft	221.743	-1.03608	0.208124	-4.9782	6.41797e-07	6.60467e-05	113	320	214	355	421	121	196	104	213	266	gene587	No	cft
cgb	2.40919	0.603761	0.753188	0.801607	0.422781	NA	1	3	1	3	1	3	1	3	6	5	gene1516	No	cgb
cgpA	10.4085	-0.378965	0.513274	-0.738329	0.460315	0.816734	9	11	19	1	10	13	3	7	19	12	gene1607	No	cgpA
cheA	932.939	0.0841354	0.22716	0.37038	0.7111	0.918654	686	1008	986	817	500	1092	740	868	1459	1667	gene256	No	cheA
cheB'	26.074	-0.444595	0.258597	-1.71926	0.0855668	0.408699	11	29	28	37	37	21	27	17	35	36	gene871	No	cheB'
cheR	12.7937	-0.546002	0.369057	-1.47945	0.139019	0.504771	6	18	16	17	13	11	15	11	15	8	gene870	No	cheR
cheV	347.459	-0.237103	0.153242	-1.54724	0.121805	0.47242	225	373	420	371	316	333	332	271	403	610	gene257	No	cheV
cheW	226.619	-0.0987156	0.169326	-0.582992	0.559899	0.864673	152	271	206	234	201	194	188	200	359	405	gene255	No	cheW
cheY	54.6453	0.372278	0.201042	1.85174	0.0640628	0.360791	34	40	36	63	45	67	70	43	91	105	gene1068	No	cheY
chuA	1.13177	-0.663646	1.06822	-0.621266	0.534425	NA	1	1	2	1	1	1	1	1	1	1	gene1544	No	chuA
chuD	1.28393	-0.164404	0.994393	-0.165331	0.868684	NA	1	1	1	1	2	1	2	1	2	1	gene1547	No	chuD
ciaB	30.807	0.0132039	0.275201	0.047979	0.961733	0.991149	16	21	25	33	47	36	45	17	40	51	gene861	No	ciaB
cipA	3.1755	-1.66751	0.716118	-2.32854	0.0198837	NA	1	3	5	7	7	3	3	1	1	1	gene650	No	cipA
Cj0004c	9.04812	-0.232934	0.443715	-0.524963	0.599609	0.888739	5	13	9	8	11	4	13	1	18	19	gene3	No	Cj0004c
Cj0005c	44.0786	-0.141462	0.276059	-0.512435	0.608346	0.893188	34	52	57	42	20	43	46	33	69	60	gene4	No	Cj0005c
Cj0006	4.78871	0.0681631	0.646884	0.105372	0.916081	NA	1	9	9	1	1	3	8	7	3	7	gene5	No	Cj0006
Cj0008	37.4203	-0.719116	0.300925	-2.38968	0.016863	0.175128	33	49	49	39	37	36	47	13	43	27	gene7	No	Cj0008
Cj0011c	224.787	0.00473135	0.14742	0.0320943	0.974397	0.994643	144	235	199	256	189	261	255	185	287	360	gene10	No	Cj0011c
Cj0014c	10.5447	0.480752	0.392592	1.22456	0.220741	0.599137	5	11	11	9	5	9	14	7	16	34	gene13	No	Cj0014c
Cj0015c	27.0595	-0.226121	0.281382	-0.80361	0.421622	0.787584	8	33	23	49	29	23	29	18	47	38	gene14	No	Cj0015c
Cj0016	11.8025	-0.723395	0.387672	-1.866	0.0620417	0.357841	9	19	13	15	11	17	10	3	13	10	gene15	No	Cj0016
Cj0019c	39.7537	-0.146109	0.237087	-0.616268	0.537718	0.851324	15	43	42	56	41	53	38	32	43	61	gene18	No	Cj0019c
Cj0020c	29.5495	0.529937	0.269706	1.96487	0.0494296	0.317922	11	27	29	31	15	31	31	27	66	63	gene19	No	Cj0020c
Cj0021c	53.2324	-0.537564	0.231355	-2.32355	0.0201497	0.191236	47	63	49	93	37	39	45	31	64	93	gene20	No	Cj0021c
Cj0022c	1.8466	1.22595	0.904611	1.35523	0.175345	NA	1	1	1	1	1	3	3	2	1	7	gene21	No	Cj0022c
Cj0025c	3.26343	0.824427	0.65421	1.26019	0.207602	NA	1	3	3	3	1	6	3	3	5	9	gene24	No	Cj0025c
Cj0030	1.77597	0.0271516	0.890994	0.0304734	0.975689	NA	1	1	1	3	2	5	2	1	1	1	gene34	No	Cj0030
Cj0031	4.08731	0.60943	0.660276	0.922993	0.356011	NA	1	3	1	10	1	1	8	7	5	9	gene35	No	Cj0031
Cj0033	5.3564	0.61974	0.585212	1.059	0.289599	0.675511	3	4	1	11	1	11	10	3	8	6	gene36	No	Cj0033
Cj0034c	47.1173	-0.44142	0.22113	-1.9962	0.045912	0.309722	34	60	55	64	35	49	41	28	58	67	gene37	No	Cj0034c
Cj0035c	3.22362	-0.0843392	0.675642	-0.124828	0.90066	NA	4	4	2	1	3	4	6	1	3	4	gene38	No	Cj0035c
Cj0036	31.2695	-0.654157	0.246936	-2.6491	0.0080707	0.106227	23	41	31	41	38	19	27	29	32	37	gene39	No	Cj0036
Cj0037c	14.6495	0.435631	0.334169	1.30362	0.192362	0.57376	5	14	18	13	8	17	17	12	23	37	gene40	No	Cj0037c
Cj0038c	2.85699	0.37848	0.716861	0.527969	0.597521	NA	1	3	4	2	1	6	2	4	3	3	gene41	No	Cj0038c
Cj0040	16.0201	-0.926661	0.364301	-2.54367	0.0109695	0.130106	9	13	25	16	34	13	11	5	21	19	gene43	No	Cj0040
Cj0044c	36.4567	-0.540513	0.24189	-2.23454	0.0254474	0.213381	17	43	37	63	44	33	28	33	40	43	gene47	No	Cj0044c
Cj0045c	14.8774	-0.184103	0.364314	-0.505343	0.613318	0.895375	4	14	16	22	19	24	15	13	9	21	gene48	No	Cj0045c
Cj0054c	19.613	-0.331838	0.3412	-0.972562	0.330771	0.722843	13	12	34	28	13	13	21	11	22	44	gene52	No	Cj0054c
Cj0055c	12.3684	0.171223	0.358045	0.478216	0.632496	0.899832	10	10	5	18	10	11	18	11	16	23	gene53	No	Cj0055c
Cj0057	2.98264	-0.147941	0.719334	-0.205664	0.837054	NA	1	1	2	5	6	3	5	1	7	1	gene54	No	Cj0057
Cj0058	2.7073	-0.0830069	0.699288	-0.118702	0.905511	NA	1	2	3	3	4	5	2	1	5	3	gene55	No	Cj0058
Cj0062c	7.31262	0.126405	0.461949	0.273635	0.784365	0.934172	3	8	4	8	10	5	13	4	16	9	gene59	No	Cj0062c
Cj0063c	14.6579	-0.235152	0.3598	-0.653564	0.513393	0.842887	12	18	4	21	18	17	20	7	14	24	gene60	No	Cj0063c
Cj0067	6.51481	0.877258	0.485448	1.80711	0.0707453	0.380106	1	5	3	9	4	9	11	7	14	10	gene64	No	Cj0067
Cj0069	170.839	-0.0640817	0.206305	-0.310616	0.756093	0.930918	81	205	192	229	112	202	164	107	212	366	gene66	No	Cj0069
Cj0073c	260.46	-0.138628	0.217767	-0.636585	0.524395	0.851324	187	282	320	274	157	263	207	251	354	407	gene68	No	Cj0073c
Cj0074c	934.022	-0.0105849	0.218033	-0.0485472	0.96128	0.991149	684	1020	1061	822	558	944	794	947	1332	1563	gene69	No	Cj0074c
Cj0075c	436.466	-0.00442838	0.247802	-0.0178706	0.985742	0.997004	323	448	539	410	209	488	347	402	686	700	gene70	No	Cj0075c
Cj0080	1.11871	-0.653225	1.06928	-0.610903	0.541264	NA	1	1	1	1	2	1	1	1	1	1	gene75	No	Cj0080
Cj0085c	5.24654	-0.301408	0.541448	-0.55667	0.577753	0.871682	1	3	4	9	11	3	3	7	7	9	gene78	No	Cj0085c
Cj0089	20.5871	0.493779	0.313011	1.57751	0.114677	0.458709	15	13	15	14	18	33	29	18	31	28	gene82	No	Cj0089
Cj0090	4.99648	-0.829426	0.532117	-1.55873	0.119061	0.471247	5	7	6	5	5	3	3	5	4	6	gene83	No	Cj0090
Cj0091	27.6609	-0.126509	0.326554	-0.387407	0.698455	0.918426	16	33	23	41	23	11	49	11	44	55	gene84	No	Cj0091
Cj0092	33.8128	0.689992	0.274794	2.51094	0.012041	0.133632	17	31	31	17	20	38	32	41	54	93	gene85	No	Cj0092
Cj0093	20.0081	0.262193	0.289115	0.906882	0.364469	0.742049	9	19	20	22	15	23	16	16	35	48	gene86	No	Cj0093
Cj0100	35.9574	0.0224446	0.243899	0.0920243	0.926679	0.986537	17	34	27	51	40	30	28	32	54	87	gene93	No	Cj0100
Cj0101	6.52582	0.309561	0.517836	0.597798	0.549975	0.857819	2	9	1	7	9	8	3	6	18	10	gene94	No	Cj0101
Cj0111	7.00212	0.676924	0.500029	1.35377	0.17581	0.54887	7	5	1	6	5	9	11	3	8	24	gene104	No	Cj0111
Cj0114	113.846	0.447166	0.231365	1.93273	0.053269	0.338677	43	99	122	101	80	184	154	91	186	159	gene107	No	Cj0114
Cj0118	33.433	0.733772	0.260962	2.81179	0.00492661	0.0753639	14	21	23	40	20	30	41	31	78	85	gene111	No	Cj0118
Cj0119	7.16024	1.38796	0.54455	2.54882	0.0108088	0.130106	3	3	8	2	1	11	14	13	7	12	gene112	No	Cj0119
Cj0120	1.83881	1.18714	0.923125	1.28601	0.198441	NA	1	1	1	1	1	3	6	1	1	4	gene113	No	Cj0120
Cj0121	2.38363	0.586818	0.763888	0.768199	0.442369	NA	1	1	1	5	1	3	3	3	5	3	gene114	No	Cj0121
Cj0122	3.55162	0.13177	0.6421	0.205218	0.837402	NA	1	3	1	3	8	3	3	5	3	9	gene115	No	Cj0122
Cj0123c	3.65254	0.201465	0.638354	0.315601	0.752306	NA	3	3	4	1	4	3	5	1	10	5	gene116	No	Cj0123c
Cj0124c	6.1899	0.490087	0.505596	0.969325	0.332383	0.723572	5	4	3	6	5	5	9	5	17	7	gene117	No	Cj0124c
Cj0125c	4.38639	0.561219	0.564014	0.995045	0.319714	NA	1	5	4	6	1	7	5	3	8	10	gene118	No	Cj0125c
Cj0126c	4.33901	1.04444	0.65327	1.59879	0.109868	NA	1	1	4	4	3	11	8	3	9	2	gene119	No	Cj0126c
Cj0128c	2.98743	0.368756	0.703105	0.524467	0.599954	NA	1	3	1	4	3	4	1	6	5	3	gene121	No	Cj0128c
Cj0129c	38.9447	0.319699	0.258081	1.23875	0.215437	0.592646	28	27	19	50	35	34	53	25	73	88	gene122	No	Cj0129c
Cj0131	21.8193	-0.192826	0.306017	-0.630115	0.528619	0.851324	9	23	13	37	30	17	26	14	40	29	gene124	No	Cj0131
Cj0133	2.53931	0.288036	0.772742	0.372745	0.709338	NA	1	2	4	2	1	5	4	3	2	1	gene126	No	Cj0133
Cj0135	14.1098	-0.188828	0.378614	-0.498733	0.617967	0.895375	2	13	9	25	26	12	17	7	19	31	gene128	No	Cj0135
Cj0138	4.02651	1.57216	0.655623	2.39797	0.0164864	NA	2	1	3	1	2	7	5	5	5	15	gene131	No	Cj0138
Cj0139	25.8571	0.5264	0.289282	1.81968	0.0688077	0.374031	15	29	8	28	18	23	43	24	42	55	gene132	No	Cj0139
Cj0140	8.69036	-0.538033	0.480972	-1.11864	0.263295	0.649347	5	17	11	5	9	5	15	2	14	7	gene133	No	Cj0140
Cj0141c	3.77951	1.15906	0.661502	1.75216	0.079747	NA	1	3	3	3	1	1	10	3	10	9	gene134	No	Cj0141c
Cj0142c	12.2221	0.761409	0.385529	1.97497	0.0482715	0.316804	5	8	10	12	6	17	15	21	12	23	gene135	No	Cj0142c
Cj0143c	28.0864	0.15238	0.271631	0.560981	0.57481	0.871682	11	41	25	27	20	27	26	30	47	50	gene136	No	Cj0143c
Cj0144	204.635	-0.411697	0.155639	-2.64521	0.00816411	0.106227	100	229	207	305	263	193	192	141	213	340	gene137	No	Cj0144
Cj0145	4.72697	0.51243	0.573263	0.893883	0.371385	NA	1	7	2	8	1	7	3	6	6	13	gene138	No	Cj0145
Cj0148c	2.25414	-0.658525	0.804236	-0.818821	0.412889	NA	2	1	5	3	1	1	2	2	4	1	gene141	No	Cj0148c
Cj0150c	26.8072	0.0309182	0.262914	0.117598	0.906386	0.981846	18	27	22	23	31	21	31	17	46	55	gene143	No	Cj0150c
Cj0151c	6.3347	-0.189786	0.504191	-0.376417	0.706607	0.918426	7	5	7	4	6	3	12	3	9	8	gene144	No	Cj0151c
Cj0152c	50.501	-0.196454	0.21609	-0.90913	0.363282	0.742049	43	57	47	59	36	47	51	36	59	96	gene145	No	Cj0152c
Cj0153c	85.3825	-0.137996	0.18451	-0.747905	0.454517	0.812818	53	81	66	127	91	72	81	60	117	185	gene146	No	Cj0153c
Cj0154c	6.30504	0.497292	0.512556	0.97022	0.331937	0.723572	2	2	2	11	8	8	13	6	7	10	gene147	No	Cj0154c
Cj0156c	2.5567	-0.401165	0.752801	-0.532897	0.594105	NA	1	5	4	3	1	3	1	1	1	9	gene149	No	Cj0156c
Cj0157c	1.70485	-0.283313	0.876065	-0.323393	0.746398	NA	2	2	2	1	1	2	2	1	1	3	gene150	No	Cj0157c
Cj0158c	7.51943	0.335605	0.450035	0.745731	0.45583	0.81388	5	6	5	5	9	13	11	3	9	15	gene151	No	Cj0158c
Cj0159c	7.18313	-0.351818	0.435639	-0.80759	0.419327	0.787475	5	8	5	13	7	5	6	5	9	15	gene152	No	Cj0159c
Cj0160c	2.59296	-0.0146466	0.744233	-0.0196802	0.984299	NA	1	3	2	4	2	1	1	6	2	5	gene153	No	Cj0160c
Cj0162c	17.5632	-0.302426	0.300825	-1.00532	0.314741	0.706918	7	19	18	20	27	16	19	13	19	30	gene155	No	Cj0162c
Cj0163c	4.95176	0.796615	0.585356	1.36091	0.173543	0.547218	1	3	3	5	5	4	16	4	7	6	gene156	No	Cj0163c
Cj0167c	1.3009	0.321811	1.01563	0.316858	0.751351	NA	1	1	1	1	1	2	3	1	1	1	gene159	No	Cj0167c
Cj0168c	18.7311	-0.0905024	0.313133	-0.289023	0.772564	0.931886	7	17	13	33	23	13	28	15	21	36	gene161	No	Cj0168c
Cj0170	8.26145	-0.129187	0.459073	-0.281409	0.778397	0.932914	7	9	7	8	8	3	15	5	5	22	gene163	No	Cj0170
Cj0172c	50.0287	0.063302	0.220346	0.287284	0.773895	0.931886	33	35	49	51	53	43	49	52	63	105	gene164	No	Cj0172c
Cj0176c	1.17401	-0.382031	1.03026	-0.37081	0.710779	NA	1	1	1	2	1	1	1	1	2	1	gene168	No	Cj0176c
Cj0177	1.52321	-1.43886	0.993982	-1.44757	0.147737	NA	1	1	1	7	1	1	1	1	1	1	gene169	No	Cj0177
Cj0178	1.36595	-0.402046	0.973821	-0.412854	0.679713	NA	1	1	1	1	3	1	1	1	3	1	gene170	No	Cj0178
Cj0182	2.52126	0.996086	0.785661	1.26783	0.204858	NA	1	1	1	1	4	1	5	1	5	11	gene174	No	Cj0182
Cj0183	31.7103	0.147574	0.32214	0.458105	0.646877	0.903851	23	17	16	43	39	29	17	29	70	64	gene175	No	Cj0183
Cj0184c	3.03415	-0.43348	0.689854	-0.628365	0.529765	NA	1	8	1	6	1	3	2	3	3	5	gene176	No	Cj0184c
Cj0186c	3.16455	0.5831	0.668385	0.872401	0.38299	NA	1	3	1	3	4	1	3	5	6	9	gene177	No	Cj0186c
Cj0188c	2.04155	0.709316	0.829839	0.854763	0.392682	NA	1	1	1	1	3	3	5	1	3	3	gene179	No	Cj0188c
Cj0189c	3.5171	0.233327	0.639183	0.36504	0.715082	NA	1	5	5	1	3	6	3	1	7	7	gene180	No	Cj0189c
Cj0190c	9.09848	1.13382	0.450675	2.51583	0.0118753	0.133631	8	3	5	3	5	12	10	14	15	21	gene181	No	Cj0190c
Cj0198c	1.82848	0.309261	0.843662	0.36657	0.71394	NA	1	1	1	3	2	1	1	1	4	7	gene189	No	Cj0198c
Cj0199c	1.7055	1.00189	0.93877	1.06724	0.285864	NA	1	1	1	1	1	5	3	1	1	3	gene190	No	Cj0199c
Cj0200c	19.3114	-0.321639	0.37934	-0.84789	0.3965	0.773599	5	27	31	27	13	25	7	9	31	39	gene191	No	Cj0200c
Cj0203	46.5824	-0.0419974	0.207701	-0.202201	0.83976	0.957968	19	55	44	57	47	51	49	39	55	88	gene193	No	Cj0203
Cj0204	27.4609	-0.0244274	0.270842	-0.0901905	0.928136	0.986537	9	35	26	31	31	24	27	17	54	51	gene194	No	Cj0204
Cj0208	3.28363	1.31973	0.736131	1.79279	0.0730073	NA	2	2	1	1	2	6	8	5	3	3	gene198	No	Cj0208
Cj0225	2.49295	-0.238482	0.758857	-0.314265	0.75332	NA	3	1	4	3	1	1	1	1	5	7	gene201	No	Cj0225
Cj0229	13.7145	-0.276191	0.417803	-0.661055	0.508577	0.842887	13	9	10	16	19	1	19	13	15	29	gene205	No	Cj0229
Cj0230c	9.40728	1.16457	0.459152	2.53634	0.0112018	0.130222	6	1	9	6	3	16	13	14	12	19	gene206	No	Cj0230c
Cj0232c	3.47819	0.136993	0.664896	0.206036	0.836763	NA	2	2	2	3	6	6	7	1	5	2	gene208	No	Cj0232c
Cj0236c	27.593	0.337819	0.291153	1.16028	0.245936	0.63129	23	26	17	29	13	41	37	21	41	41	gene212	No	Cj0236c
Cj0238	17.5272	0.251887	0.32523	0.774489	0.438642	0.800497	16	13	6	23	14	18	25	13	24	36	gene214	No	Cj0238
Cj0239c	61.1959	0.854956	0.223351	3.82786	0.000129261	0.00433557	27	45	26	56	49	90	74	43	133	159	gene215	No	Cj0239c
Cj0241c	1.62074	0.184576	0.899216	0.205263	0.837366	NA	1	1	1	1	3	1	3	1	1	5	gene217	No	Cj0241c
Cj0243c	1.74884	-0.0531185	0.920886	-0.0576819	0.954002	NA	3	1	1	1	1	3	3	1	1	1	gene218	No	Cj0243c
Cj0248	16.2416	-0.15564	0.362737	-0.429072	0.667871	0.911978	3	16	24	15	23	25	17	8	16	29	gene221	No	Cj0248
Cj0249	3.83293	0.342345	0.671801	0.509593	0.610337	NA	4	6	2	1	1	8	3	5	3	4	gene222	No	Cj0249
Cj0250c	10.3915	-0.00756951	0.413663	-0.0182987	0.985401	0.997004	8	6	5	11	18	11	7	5	18	26	gene223	No	Cj0250c
Cj0251c	5.99021	-0.621611	0.502885	-1.23609	0.216425	0.593203	3	3	7	11	11	6	5	1	6	13	gene224	No	Cj0251c
Cj0253	4.52453	-0.845102	0.58461	-1.44558	0.148294	NA	5	3	4	10	4	3	3	5	1	7	gene226	No	Cj0253
Cj0254	16.3838	-0.403802	0.316411	-1.2762	0.201886	0.578569	8	28	16	21	15	15	16	8	25	24	gene227	No	Cj0254
Cj0256	8.59431	0.746165	0.46523	1.60386	0.108745	0.440247	3	5	3	11	9	13	17	1	16	23	gene229	No	Cj0256
Cj0258	1.47261	0.645059	0.973185	0.662833	0.507438	NA	1	1	1	1	1	3	3	1	2	1	gene231	No	Cj0258
Cj0261c	3.9204	-0.308442	0.650684	-0.474026	0.635481	NA	1	3	2	7	8	8	6	1	1	5	gene234	No	Cj0261c
Cj0262c	136.774	-0.543969	0.186984	-2.90917	0.00362388	0.060327	63	180	140	194	192	136	136	73	149	185	gene235	No	Cj0262c
Cj0263	3.52523	-0.76563	0.641989	-1.19259	0.23303	NA	3	2	4	3	8	1	3	2	6	4	gene236	No	Cj0263
Cj0264c	196.3	-0.951758	0.225646	-4.21793	2.46555e-05	0.00141868	153	251	218	173	375	132	107	118	203	269	gene237	No	Cj0264c
Cj0265c	23.8861	-1.50317	0.343908	-4.37086	1.23761e-05	0.00100069	10	35	35	36	52	3	15	15	21	23	gene238	Yes	Cj0265c
Cj0266c	1.36034	0.469775	0.996936	0.471219	0.637484	NA	1	1	1	1	1	3	1	1	3	1	gene239	No	Cj0266c
Cj0267c	4.60541	-0.365001	0.563973	-0.647196	0.517505	NA	1	2	4	7	11	4	5	3	7	6	gene240	No	Cj0267c
Cj0268c	46.1354	0.354197	0.236215	1.49947	0.133752	0.494796	15	45	34	37	59	45	57	42	85	91	gene241	No	Cj0268c
Cj0270	11.548	0.217805	0.365901	0.595257	0.551671	0.857819	1	14	12	14	11	12	12	9	19	28	gene243	No	Cj0270
Cj0271	14.7752	0.111606	0.33353	0.334621	0.737911	0.923598	8	23	11	13	11	13	14	11	26	33	gene244	No	Cj0271
Cj0272	15.2893	-0.0269729	0.32792	-0.0822546	0.934444	0.986537	13	14	13	12	16	18	13	15	15	29	gene245	No	Cj0272
Cj0280	3.84874	-0.270792	0.626053	-0.432538	0.66535	NA	2	2	3	10	3	1	4	6	3	7	gene252	No	Cj0280
Cj0286c	26.6984	-0.402043	0.275059	-1.46166	0.143835	0.515256	21	26	27	27	36	23	17	23	24	55	gene258	No	Cj0286c
Cj0294	3.57143	0.495385	0.657327	0.753636	0.451068	NA	3	1	3	3	3	7	4	3	1	10	gene264	No	Cj0294
Cj0295	1.7984	-0.32863	0.872135	-0.376811	0.706314	NA	1	1	3	3	1	3	3	1	1	1	gene265	No	Cj0295
Cj0299	1.46262	0.544623	0.997313	0.54609	0.585004	NA	1	1	1	1	1	3	1	3	1	1	gene269	No	Cj0299
Cj0302c	1.49952	-0.41046	0.912934	-0.449606	0.652995	NA	1	3	1	2	1	1	1	1	3	2	gene272	No	Cj0302c
Cj0305c	1.24664	-0.891844	1.03954	-0.857918	0.390938	NA	1	1	3	1	1	1	1	1	1	1	gene275	No	Cj0305c
Cj0309c	3.73834	0.944361	0.647985	1.45738	0.145011	NA	1	1	1	2	7	3	7	4	6	11	gene279	No	Cj0309c
Cj0310c	4.62576	0.425037	0.567531	0.748923	0.453903	NA	1	3	3	9	3	5	3	7	10	7	gene280	No	Cj0310c
Cj0311	83.3948	0.0032619	0.245076	0.0133098	0.989381	0.997004	41	72	59	131	94	62	120	40	117	204	gene281	No	Cj0311
Cj0313	2.66076	-0.349331	0.718488	-0.486203	0.626823	NA	3	1	2	2	5	1	3	2	4	4	gene283	No	Cj0313
Cj0315	6.33285	-0.248903	0.503353	-0.494489	0.620961	0.895375	1	3	6	10	13	8	4	7	6	10	gene285	No	Cj0315
Cj0323	1.11871	-0.653225	1.06928	-0.610903	0.541264	NA	1	1	1	1	2	1	1	1	1	1	gene293	No	Cj0323
Cj0327	8.6339	-0.187631	0.410415	-0.457173	0.647547	0.903851	6	10	10	7	9	7	11	4	9	20	gene297	No	Cj0327
Cj0331c	87.1604	0.372203	0.217403	1.71204	0.0868889	0.412509	57	81	63	89	53	138	77	73	144	162	gene301	No	Cj0331c
Cj0339	27.1045	-0.393257	0.277062	-1.41938	0.155788	0.524027	9	35	31	38	35	22	17	17	37	59	gene309	No	Cj0339
Cj0340	6.8405	-0.0761014	0.533736	-0.142583	0.88662	0.979674	1	8	5	4	16	4	5	6	6	24	gene310	No	Cj0340
Cj0341c	1.21615	0.239989	1.01721	0.235929	0.813488	NA	1	1	1	1	1	1	1	1	3	2	gene311	No	Cj0341c
Cj0343c	2.5178	-0.086909	0.748186	-0.11616	0.907526	NA	3	1	3	3	1	3	2	3	1	5	gene313	No	Cj0343c
Cj0350	81.222	-0.888275	0.206437	-4.30289	1.68582e-05	0.00112256	41	112	76	141	135	63	58	37	85	115	gene320	No	Cj0350
Cj0352	10.9065	0.0965456	0.408321	0.236445	0.813087	0.946307	9	6	11	9	12	16	16	2	13	23	gene322	No	Cj0352
Cj0353c	6.10765	0.345179	0.558898	0.617608	0.536834	0.851324	9	1	4	5	3	3	9	5	14	9	gene323	No	Cj0353c
Cj0355c	169.258	0.0965614	0.188142	0.513236	0.607786	0.893188	65	159	119	247	195	204	192	116	245	327	gene325	No	Cj0355c
Cj0357c	8.2528	-0.108132	0.450335	-0.240115	0.810241	0.946307	1	13	9	13	6	3	13	7	9	19	gene327	No	Cj0357c
Cj0358	999.915	0.0867055	0.160317	0.540838	0.588619	0.877888	514	1100	900	1370	655	973	1168	864	1339	1977	gene328	No	Cj0358
Cj0362	5.52208	-0.399753	0.530261	-0.753879	0.450922	0.810228	1	12	3	9	6	3	7	3	11	6	gene331	No	Cj0362
Cj0363c	8.61979	-0.291352	0.411359	-0.708267	0.47878	0.831256	5	9	7	11	12	9	8	5	16	9	gene332	No	Cj0363c
Cj0369c	39.1758	-0.807416	0.270238	-2.9878	0.00280996	0.0513044	23	55	30	66	64	31	37	12	31	73	gene338	No	Cj0369c
Cj0371	28.7255	0.625233	0.266195	2.34878	0.0188351	0.185403	11	16	23	28	27	43	42	24	34	72	gene340	No	Cj0371
Cj0372	65.5471	0.0854201	0.211929	0.40306	0.686904	0.913719	34	64	42	108	54	61	71	50	111	129	gene341	No	Cj0372
Cj0373	66.2312	0.0481411	0.19265	0.249889	0.802673	0.943537	33	79	64	75	52	64	82	47	89	138	gene342	No	Cj0373
Cj0374	25.2854	0.156265	0.313945	0.497748	0.618662	0.895375	10	18	19	31	35	34	41	10	42	36	gene343	No	Cj0374
Cj0375	1.67645	-0.404451	0.902574	-0.448109	0.654075	NA	2	2	2	1	1	3	1	1	2	1	gene344	No	Cj0375
Cj0376	1.91999	0.638748	0.84136	0.759185	0.447742	NA	1	3	1	1	1	3	1	1	5	5	gene345	No	Cj0376
Cj0377	1.9241	-0.688653	0.845313	-0.814672	0.41526	NA	1	5	1	1	3	3	1	1	1	3	gene346	No	Cj0377
Cj0378c	1.08962	-0.138773	1.0724	-0.129404	0.897038	NA	1	1	1	1	1	1	1	1	2	1	gene347	No	Cj0378c
Cj0379c	4.18603	0.0149017	0.59137	0.0251986	0.979897	NA	3	5	5	3	3	1	3	3	11	9	gene348	No	Cj0379c
Cj0380c	2.07012	0.409334	0.826196	0.495444	0.620286	NA	1	1	1	3	2	4	2	3	3	1	gene349	No	Cj0380c
Cj0385c	5.55642	0.375908	0.519163	0.724066	0.469025	0.823158	4	6	5	5	2	6	5	5	5	19	gene354	No	Cj0385c
Cj0390	24.5552	0.183855	0.286262	0.64226	0.520705	0.85072	10	23	18	42	16	24	30	28	36	38	gene359	No	Cj0390
Cj0391c	542.877	-0.356335	0.215589	-1.65284	0.0983635	0.426809	232	626	393	742	925	437	593	310	665	991	gene360	No	Cj0391c
Cj0394c	2.02221	-1.11534	0.844343	-1.32095	0.186518	NA	1	5	1	1	5	1	2	1	1	3	gene363	No	Cj0394c
Cj0395c	1.31677	-0.154823	1.00034	-0.15477	0.877003	NA	1	1	2	1	1	1	3	1	1	1	gene364	No	Cj0395c
Cj0396c	15.2315	-0.550856	0.385945	-1.42729	0.153495	0.524027	13	15	20	14	19	10	27	3	11	26	gene365	No	Cj0396c
Cj0397c	2.15863	-0.840303	0.819652	-1.0252	0.305271	NA	1	1	6	4	1	2	1	1	1	5	gene366	No	Cj0397c
Cj0399	18.8297	0.133688	0.356141	0.375379	0.707379	0.918426	15	7	11	35	15	19	12	17	31	45	gene368	No	Cj0399
Cj0403	47.591	0.472795	0.228774	2.06664	0.0387677	0.281314	15	49	44	52	28	49	72	41	81	99	gene372	No	Cj0403
Cj0404	118.242	-0.0258229	0.184688	-0.139819	0.888803	0.979674	82	115	120	113	106	129	91	103	174	219	gene373	No	Cj0404
Cj0406c	29.2249	-0.26408	0.261739	-1.00895	0.313001	0.70581	19	30	33	27	37	27	23	15	47	56	gene375	No	Cj0406c
Cj0411	15.6778	0.343673	0.358161	0.95955	0.337282	0.727244	3	10	10	23	22	17	20	9	22	48	gene380	No	Cj0411
Cj0412	4.88839	0.465127	0.6231	0.746473	0.455382	NA	1	1	1	9	8	11	9	3	5	5	gene381	No	Cj0412
Cj0413	9.1997	-0.226241	0.429353	-0.526935	0.598239	0.888723	7	9	3	17	11	7	11	5	7	25	gene382	No	Cj0413
Cj0414	40.8812	1.07877	0.250403	4.30814	1.64636e-05	0.00112256	15	24	30	21	29	50	46	57	90	91	gene383	No	Cj0414
Cj0415	85.8355	0.6451	0.246974	2.61201	0.00900118	0.115788	51	60	75	52	58	111	62	88	174	219	gene384	No	Cj0415
Cj0416	3.99331	-0.254321	0.583158	-0.436111	0.662757	NA	1	3	6	8	3	3	3	3	8	6	gene385	No	Cj0416
Cj0417	5.87374	-0.413969	0.498946	-0.829686	0.406716	0.784332	5	5	4	11	6	1	8	5	7	10	gene386	No	Cj0417
Cj0418c	31.7256	0.350709	0.258517	1.35662	0.174903	0.548448	12	31	21	31	36	26	53	25	55	61	gene387	No	Cj0418c
Cj0419	1.90987	-0.0416348	0.835142	-0.0498536	0.960239	NA	1	2	1	4	1	1	3	3	1	3	gene388	No	Cj0419
Cj0420	275	-0.25235	0.168621	-1.49655	0.134511	0.495983	140	310	202	428	341	235	317	185	324	495	gene389	No	Cj0420
Cj0421c	1.86937	-0.181405	0.841522	-0.215568	0.829324	NA	1	3	1	2	2	3	1	2	3	1	gene390	No	Cj0421c
Cj0422c	1.76446	-1.03752	0.876216	-1.1841	0.236375	NA	1	1	3	3	3	1	1	1	3	1	gene391	No	Cj0422c
Cj0423	1.70748	-0.411319	0.890612	-0.461838	0.644197	NA	1	5	1	1	1	1	3	1	1	3	gene392	No	Cj0423
Cj0424	3.69984	0.851682	0.650849	1.30857	0.19068	NA	1	6	3	1	1	7	6	3	7	5	gene393	No	Cj0424
Cj0425	2.85074	-0.926001	0.853618	-1.0848	0.278012	NA	9	1	1	1	1	1	3	1	3	3	gene394	No	Cj0425
Cj0426	182.639	-0.564249	0.157059	-3.5926	0.000327396	0.00926532	123	220	200	209	245	146	135	139	207	270	gene395	No	Cj0426
Cj0427	181.984	-0.585303	0.190748	-3.06846	0.00215165	0.0424502	95	238	194	211	283	159	115	117	219	298	gene396	No	Cj0427
Cj0428	229.277	-0.74564	0.226318	-3.29466	0.000985398	0.0227647	119	254	230	283	465	141	211	110	252	375	gene397	No	Cj0428
Cj0429c	7.52673	-0.463538	0.450119	-1.02981	0.303098	0.697212	7	10	5	7	11	4	8	2	10	17	gene398	No	Cj0429c
Cj0430	3.45093	1.08246	0.698845	1.54892	0.1214	NA	1	4	3	1	1	6	7	4	1	10	gene399	No	Cj0430
Cj0431	1.99737	0.69013	0.8281	0.83339	0.404625	NA	1	3	1	1	1	3	3	1	5	3	gene400	No	Cj0431
Cj0436	5.80343	0.362354	0.517872	0.699698	0.484116	0.835513	5	3	4	5	6	3	6	3	16	14	gene410	No	Cj0436
Cj0440c	13.8906	-0.287056	0.355656	-0.807118	0.419599	0.787475	5	18	13	17	18	11	13	19	11	19	gene414	No	Cj0440c
Cj0447	5.97282	0.46673	0.528654	0.882866	0.377309	0.754618	4	2	2	11	4	12	5	7	7	9	gene419	No	Cj0447
Cj0448c	312.111	-0.403891	0.170159	-2.37361	0.0176151	0.181276	234	368	356	361	284	317	305	244	292	434	gene420	No	Cj0448c
Cj0449c	178.821	-0.469759	0.169956	-2.76401	0.0057096	0.0839386	108	231	165	271	200	121	147	107	244	339	gene421	No	Cj0449c
Cj0454c	6.18144	-1.04485	0.503351	-2.07578	0.0379142	0.279905	4	3	10	12	10	5	6	1	7	6	gene427	No	Cj0454c
Cj0456c	2.07054	-0.692873	0.820422	-0.844532	0.398372	NA	3	3	1	3	1	2	2	1	3	1	gene429	No	Cj0456c
Cj0457c	7.19166	-0.42713	0.465055	-0.918451	0.358383	0.741673	3	6	7	17	7	6	9	3	13	7	gene430	No	Cj0457c
Cj0459c	31.745	-0.759202	0.325025	-2.33583	0.0195003	0.18867	16	51	21	54	51	14	40	9	30	62	gene432	No	Cj0459c
Cj0461c	2.64691	0.705619	0.764416	0.923082	0.355964	NA	1	1	3	1	3	4	7	1	5	2	gene434	No	Cj0461c
Cj0462	28.8408	-0.340476	0.270048	-1.2608	0.207381	0.586888	15	33	22	54	31	23	26	17	31	68	gene435	No	Cj0462
Cj0463	11.4226	-0.228376	0.383269	-0.595863	0.551267	0.857819	2	14	9	20	15	17	13	7	12	15	gene436	No	Cj0463
Cj0467	2.37491	0.23162	0.754686	0.306909	0.758913	NA	1	1	2	3	3	1	5	3	3	3	gene440	No	Cj0467
Cj0468	3.27829	0.0373288	0.67406	0.0553791	0.955836	NA	1	5	3	5	1	1	5	6	3	4	gene441	No	Cj0468
Cj0469	10.4375	0.0376956	0.39258	0.0960201	0.923505	0.986537	8	13	5	12	9	15	5	9	13	23	gene442	No	Cj0469
Cj0480c	1.86081	-0.242967	0.890338	-0.272893	0.784935	NA	3	1	1	1	2	1	1	3	3	1	gene458	No	Cj0480c
Cj0485	3.79874	0.751022	0.610036	1.23111	0.218281	NA	1	5	3	1	3	5	5	4	7	8	gene462	No	Cj0485
Cj0486	6.31136	-0.0641982	0.604385	-0.106221	0.915407	0.985957	1	19	7	3	1	5	3	5	10	18	gene463	No	Cj0486
Cj0487	3.71499	-0.424128	0.613107	-0.691769	0.489082	NA	3	4	5	3	4	2	4	2	8	3	gene464	No	Cj0487
Cj0488	5.23166	-0.276539	0.552574	-0.500457	0.616753	0.895375	5	5	3	2	10	5	2	5	9	7	gene465	No	Cj0488
Cj0494	1.56456	0.78058	0.969113	0.805458	0.420555	NA	1	1	1	1	1	1	5	2	1	2	gene471	No	Cj0494
Cj0495	1.69621	0.974942	0.939973	1.0372	0.299642	NA	1	1	1	1	1	1	2	4	1	5	gene472	No	Cj0495
Cj0496	11.5698	-0.552582	0.386588	-1.42938	0.152895	0.524027	5	15	8	24	14	14	15	6	10	11	gene473	No	Cj0496
Cj0497	18.2999	-0.0877255	0.362064	-0.242293	0.808553	0.946097	12	14	8	23	30	24	25	9	30	17	gene474	No	Cj0497
Cj0499	5.59066	0.0387252	0.502773	0.0770233	0.938605	0.986537	1	7	8	6	4	7	3	6	8	11	gene476	No	Cj0499
Cj0500	3.38834	-0.535311	0.652019	-0.821005	0.411643	NA	1	3	5	5	5	3	7	1	1	5	gene477	No	Cj0500
Cj0504c	2.80799	1.08729	0.793817	1.36969	0.170783	NA	3	1	1	2	1	1	2	1	11	11	gene480	No	Cj0504c
Cj0505c	11.1134	1.28357	0.432099	2.97054	0.00297276	0.0534152	7	5	3	9	5	20	6	16	19	35	gene481	No	Cj0505c
Cj0510c	2.04483	-1.35235	0.83893	-1.61199	0.106963	NA	3	3	1	3	3	1	1	1	1	3	gene486	No	Cj0510c
Cj0511	66.8728	-0.0899253	0.193024	-0.465877	0.641304	0.903851	48	70	47	76	72	73	77	55	76	106	gene487	No	Cj0511
Cj0515	7.59442	0.282899	0.458948	0.616406	0.537626	0.851324	6	8	3	6	8	3	7	8	17	17	gene491	No	Cj0515
Cj0519	13.4177	0.150463	0.329024	0.457301	0.647455	0.903851	7	12	11	14	15	11	14	12	22	29	gene495	No	Cj0519
Cj0520	5.66807	0.423745	0.519924	0.815014	0.415064	0.787475	3	1	8	4	6	6	5	4	12	14	gene496	No	Cj0520
Cj0529c	6.73609	-0.737105	0.478899	-1.53917	0.123763	0.47242	1	11	11	7	10	3	7	5	9	7	gene502	No	Cj0529c
Cj0530	6.04749	-0.159606	0.518989	-0.307533	0.758438	0.930918	3	5	2	10	11	3	9	3	5	18	gene503	No	Cj0530
Cj0539	7.91159	0.0464466	0.559708	0.0829835	0.933865	0.986537	1	5	3	13	17	15	7	3	3	25	gene512	No	Cj0539
Cj0540	6.53481	0.379619	0.485204	0.78239	0.433985	0.798815	4	3	5	7	7	11	4	6	6	19	gene513	No	Cj0540
Cj0541	4.71339	0.877121	0.58524	1.49874	0.133942	NA	1	5	3	5	2	10	3	2	14	10	gene514	No	Cj0541
Cj0544	3.99654	-1.33899	0.656353	-2.04004	0.0413464	NA	1	5	9	12	1	2	4	2	2	4	gene517	No	Cj0544
Cj0550	15.441	-0.0655202	0.319173	-0.205281	0.837352	0.957457	11	12	19	16	13	19	16	10	21	25	gene523	No	Cj0550
Cj0552	41.9808	-0.717616	0.246562	-2.91049	0.00360862	0.060327	37	51	53	52	41	18	46	30	41	57	gene526	No	Cj0552
Cj0553	40.4391	-0.479356	0.223714	-2.14272	0.0321356	0.251475	28	47	31	59	54	27	33	30	47	74	gene527	No	Cj0553
Cj0554	85.8018	-0.285766	0.212757	-1.34316	0.179221	0.550184	39	110	56	130	115	85	98	63	85	139	gene528	No	Cj0554
Cj0555	3.92337	-0.190387	0.64679	-0.294357	0.768485	NA	3	9	1	5	1	2	7	4	5	3	gene529	No	Cj0555
Cj0556	3.26597	-0.338786	0.645573	-0.524784	0.599733	NA	3	3	3	2	5	3	5	2	2	5	gene530	No	Cj0556
Cj0557c	4.27756	-0.0328627	0.591263	-0.0555805	0.955676	NA	1	10	1	6	3	5	7	3	4	7	gene531	No	Cj0557c
Cj0559	71.0211	-0.473199	0.19065	-2.48202	0.0130639	0.143576	55	85	67	103	69	64	49	47	80	131	gene533	No	Cj0559
Cj0560	1.79968	-0.471778	0.864593	-0.545665	0.585296	NA	1	1	1	5	2	3	1	1	3	1	gene534	No	Cj0560
Cj0561c	5.7033	0.325666	0.507182	0.642108	0.520803	0.85072	3	5	5	3	7	3	11	5	7	13	gene535	No	Cj0561c
Cj0563	2.07245	-0.348167	0.877956	-0.396565	0.691688	NA	1	1	1	7	1	1	1	5	1	2	gene537	No	Cj0563
Cj0564	1.48178	-0.932011	0.947002	-0.98417	0.325032	NA	1	1	1	3	3	1	2	1	1	1	gene538	No	Cj0564
Cj0566	1.28388	-0.420067	1.02258	-0.410792	0.681225	NA	2	1	1	1	1	1	2	1	1	1	gene540	No	Cj0566
Cj0570	1.41006	0.499747	0.996317	0.501595	0.615953	NA	1	1	1	1	1	1	1	3	3	1	gene543	No	Cj0570
Cj0571	1.31951	-0.592106	0.998658	-0.592902	0.553247	NA	1	1	1	1	3	2	1	1	1	1	gene544	No	Cj0571
Cj0573	27.3667	-0.103388	0.271091	-0.381377	0.702923	0.918426	17	26	27	24	34	34	23	23	42	34	gene548	No	Cj0573
Cj0580c	1.38928	-1.20587	0.989355	-1.21885	0.222903	NA	1	1	1	3	3	1	1	1	1	1	gene555	No	Cj0580c
Cj0581	17.9817	-0.544306	0.398573	-1.36564	0.172053	0.544034	7	11	16	40	30	3	19	16	27	26	gene556	No	Cj0581
Cj0583	6.50412	-0.658438	0.475876	-1.38364	0.16647	0.534612	3	11	5	12	7	3	4	6	11	7	gene558	No	Cj0583
Cj0584	1.70331	-0.461612	0.870152	-0.530496	0.595768	NA	1	1	3	1	3	1	1	1	3	3	gene559	No	Cj0584
Cj0587	1.10129	-0.63647	1.07075	-0.594413	0.552236	NA	1	1	1	2	1	1	1	1	1	1	gene562	No	Cj0587
Cj0590	1.97284	-0.0676575	0.829665	-0.081548	0.935006	NA	1	1	3	2	2	3	1	2	4	1	gene565	No	Cj0590
Cj0591c	9.54857	-0.788436	0.43097	-1.82945	0.0673327	0.371808	13	5	8	18	9	5	5	8	10	14	gene566	No	Cj0591c
Cj0592c	26.7257	-1.16562	0.289047	-4.03263	5.51557e-05	0.0024146	26	37	25	47	36	8	21	8	30	39	gene567	No	Cj0592c
Cj0593c	2.41498	0.175684	0.770065	0.228142	0.819536	NA	2	1	1	4	2	3	4	3	3	1	gene568	No	Cj0593c
Cj0594c	3.97118	0.191128	0.572941	0.333592	0.738687	NA	1	3	3	7	4	3	4	4	7	9	gene569	No	Cj0594c
Cj0598	34.7325	0.0035075	0.285207	0.0122981	0.990188	0.997004	17	25	20	57	46	27	47	32	31	79	gene573	No	Cj0598
Cj0599	9.82816	0.389636	0.39822	0.978443	0.327855	0.720129	3	6	7	10	14	10	15	10	10	24	gene574	No	Cj0599
Cj0600	1.86291	0.461262	0.847961	0.543966	0.586465	NA	1	1	3	1	1	3	2	1	4	3	gene575	No	Cj0600
Cj0601c	7.01751	0.0644411	0.455075	0.141605	0.887392	0.979674	3	5	6	11	7	11	7	7	5	13	gene576	No	Cj0601c
Cj0602c	3.42753	-1.1712	0.687768	-1.70291	0.0885854	NA	3	4	1	5	9	5	1	1	1	5	gene577	No	Cj0602c
Cj0604	32.0779	-0.446395	0.250792	-1.77994	0.075086	0.392077	23	44	36	41	26	27	38	14	36	54	gene579	No	Cj0604
Cj0605	33.6175	-0.0328186	0.274612	-0.119509	0.904872	0.981846	31	37	21	46	18	36	30	24	42	75	gene580	No	Cj0605
Cj0606	14.2795	-0.276543	0.359118	-0.770062	0.441263	0.800497	10	21	5	16	21	9	17	7	22	27	gene581	No	Cj0606
Cj0607	8.05669	-0.39996	0.482848	-0.828334	0.407481	0.784471	1	11	7	11	15	7	3	5	20	9	gene582	No	Cj0607
Cj0608	4.31772	0.0973658	0.559807	0.173928	0.861922	NA	3	5	3	5	3	3	3	5	9	7	gene583	No	Cj0608
Cj0609c	5.76003	0.0493707	0.548243	0.0900525	0.928245	0.986537	3	5	3	9	7	1	11	5	3	18	gene584	No	Cj0609c
Cj0610c	6.14213	0.0545932	0.490688	0.111258	0.911411	0.984715	1	9	7	9	3	3	7	7	11	11	gene585	No	Cj0610c
Cj0611c	6.87711	-0.506509	0.496316	-1.02054	0.307474	0.700324	2	8	9	6	12	7	8	7	7	3	gene586	No	Cj0611c
Cj0619	3.7235	-0.327729	0.600797	-0.545491	0.585416	NA	1	7	3	4	5	3	5	1	7	5	gene593	No	Cj0619
Cj0620	1.51777	-0.468647	0.953658	-0.49142	0.623129	NA	1	1	1	4	1	1	1	3	1	1	gene594	No	Cj0620
Cj0621	4.74582	0.393342	0.591467	0.665028	0.506032	NA	1	3	3	4	8	3	11	7	3	7	gene595	No	Cj0621
Cj0628	145.078	0.0180957	0.166985	0.108367	0.913704	0.985669	68	133	115	176	185	147	145	112	207	301	gene602	No	Cj0628
Cj0630c	2.08146	0.41426	0.808476	0.512396	0.608374	NA	2	3	1	1	1	1	3	1	5	5	gene603	No	Cj0630c
Cj0631c	3.47416	0.0900154	0.624336	0.144178	0.88536	NA	2	3	1	5	5	1	5	3	5	9	gene604	No	Cj0631c
Cj0633	14.3332	0.0708488	0.387782	0.182703	0.855031	0.965963	11	12	20	13	5	22	19	12	12	19	gene606	No	Cj0633
Cj0635	2.03511	0.0817663	0.810401	0.100896	0.919633	NA	1	1	1	3	3	3	2	3	1	3	gene608	No	Cj0635
Cj0636	2.05236	0.532153	0.829916	0.641213	0.521384	NA	1	1	3	2	1	1	1	1	5	9	gene609	No	Cj0636
Cj0644	9.37797	0.800216	0.415207	1.92727	0.0539462	0.338677	1	5	6	9	12	9	17	8	17	25	gene617	No	Cj0644
Cj0645	6.84096	0.630048	0.545169	1.15569	0.247807	0.633442	3	7	6	6	2	3	5	17	12	9	gene618	No	Cj0645
Cj0646	8.68447	-0.0663123	0.45178	-0.14678	0.883306	0.979354	6	8	13	6	7	3	7	6	21	17	gene619	No	Cj0646
Cj0647	4.51595	0.0497838	0.588637	0.0845748	0.932599	NA	5	2	3	5	4	3	9	5	2	7	gene620	No	Cj0647
Cj0648	2.48468	-0.605235	0.763436	-0.792778	0.427907	NA	2	2	4	2	3	5	2	1	2	1	gene621	No	Cj0648
Cj0649	7.0914	-0.438812	0.468744	-0.936144	0.349199	0.735954	5	11	4	7	10	10	7	4	9	5	gene622	No	Cj0649
Cj0653c	5.77512	-0.140798	0.503197	-0.279806	0.779626	0.932914	1	5	9	5	9	4	7	3	7	15	gene626	No	Cj0653c
Cj0659c	1.2019	0.115765	1.04487	0.110793	0.91178	NA	1	1	1	1	1	1	3	1	1	1	gene628	No	Cj0659c
Cj0660c	1.42117	-0.824898	0.96785	-0.8523	0.394048	NA	1	1	3	1	2	1	1	1	2	1	gene629	No	Cj0660c
Cj0667	4.62108	-0.952008	0.56212	-1.6936	0.0903405	NA	3	3	5	9	9	3	3	1	8	5	gene635	No	Cj0667
Cj0668	5.80923	-0.178505	0.530062	-0.336762	0.736297	0.923598	1	8	4	13	5	5	9	1	13	7	gene636	No	Cj0668
Cj0669	11.8089	-0.0126083	0.410733	-0.030697	0.975511	0.994643	13	10	7	18	4	13	6	14	16	20	gene637	No	Cj0669
Cj0681	24.182	-0.606512	0.369494	-1.64147	0.100701	0.426809	9	22	14	46	52	9	22	19	20	54	gene646	No	Cj0681
Cj0682	4.99186	-0.444262	0.613266	-0.72442	0.468808	0.823158	1	5	2	6	14	2	6	3	12	3	gene647	No	Cj0682
Cj0683	1.58292	-0.683514	0.924483	-0.739347	0.459696	NA	1	1	2	4	1	3	1	1	1	1	gene648	No	Cj0683
Cj0690c	8.80445	-0.105964	0.45925	-0.230733	0.817522	0.948019	6	7	9	13	6	13	15	7	7	5	gene655	No	Cj0690c
Cj0691	1.56256	0.903915	0.933993	0.967797	0.333146	NA	1	1	1	1	1	1	3	1	3	5	gene656	No	Cj0691
Cj0692c	1.87524	-0.141859	0.832883	-0.170322	0.864757	NA	1	1	2	1	4	1	3	1	3	3	gene657	No	Cj0692c
Cj0693c	6.41285	0.592391	0.492516	1.20279	0.229059	0.607249	5	5	5	5	3	3	7	7	11	21	gene658	No	Cj0693c
Cj0694	32.3845	-0.096967	0.328998	-0.294734	0.768197	0.931886	9	41	17	59	40	32	38	11	65	55	gene659	No	Cj0694
Cj0700	67.8462	0.0264931	0.222654	0.118988	0.905285	0.981846	30	66	54	93	76	81	85	36	73	160	gene665	No	Cj0700
Cj0701	54.1878	0.43712	0.233651	1.87083	0.0613692	0.357841	34	37	48	63	27	60	80	46	69	129	gene666	No	Cj0701
Cj0703	16.3159	0.0273688	0.329017	0.0831837	0.933705	0.986537	6	15	22	19	13	21	18	15	13	33	gene668	No	Cj0703
Cj0705	6.51695	-0.109483	0.478874	-0.228627	0.819159	0.948019	7	4	3	9	7	8	9	3	9	8	gene670	No	Cj0705
Cj0706	30.46	-0.276616	0.247254	-1.11875	0.263247	0.649347	13	29	33	50	33	30	36	21	33	49	gene671	No	Cj0706
Cj0708	10.7754	-0.112899	0.386752	-0.291916	0.770351	0.931886	9	9	9	19	5	13	14	7	11	17	gene673	No	Cj0708
Cj0711	33.8619	-0.0227029	0.349111	-0.0650306	0.94815	0.986861	12	19	13	57	65	31	50	28	39	55	gene676	No	Cj0711
Cj0715	533.78	-0.0433132	0.140128	-0.309097	0.757248	0.930918	323	609	498	655	409	528	606	383	705	1035	gene680	No	Cj0715
Cj0716	853.522	-0.0179465	0.133035	-0.134901	0.89269	0.979946	526	963	783	971	690	862	841	632	1269	1675	gene681	No	Cj0716
Cj0717	24.1695	-0.813275	0.363485	-2.23744	0.0252577	0.213371	26	22	42	23	19	31	23	11	16	19	gene682	No	Cj0717
Cj0719c	14.9926	0.214891	0.359355	0.597992	0.549845	0.857819	1	19	12	27	10	15	17	15	20	35	gene684	No	Cj0719c
Cj0721c	7.12798	0.198351	0.497333	0.398829	0.690019	0.916633	3	2	4	13	9	8	10	10	9	6	gene686	No	Cj0721c
Cj0722c	1.88974	-0.0638221	0.851434	-0.0749583	0.940248	NA	1	1	1	1	5	1	1	2	2	6	gene687	No	Cj0722c
Cj0723c	3.63762	0.303176	0.611585	0.495721	0.620091	NA	1	3	3	3	5	3	3	6	5	7	gene688	No	Cj0723c
Cj0724	5.29219	-2.01357	0.582996	-3.45383	0.000552688	0.0143561	1	11	9	9	11	3	3	2	1	4	gene689	Yes	Cj0724
Cj0727	2.02082	-0.764922	0.859811	-0.88964	0.373659	NA	1	3	3	1	3	1	1	4	1	1	gene692	No	Cj0727
Cj0728	1.24026	-0.353304	1.02589	-0.344386	0.730556	NA	1	2	1	1	1	1	1	2	1	1	gene693	No	Cj0728
Cj0729	1.2019	0.115765	1.04487	0.110793	0.91178	NA	1	1	1	1	1	1	3	1	1	1	gene694	No	Cj0729
Cj0730	1.3049	-1.04962	1.01024	-1.03897	0.298817	NA	1	1	1	2	3	1	1	1	1	1	gene695	No	Cj0730
Cj0731	1.49239	0.662817	0.985511	0.672562	0.501226	NA	1	1	1	1	1	3	4	1	1	1	gene696	No	Cj0731
Cj0732	1.76406	0.364959	0.859594	0.424571	0.671149	NA	1	1	1	1	3	3	2	1	3	3	gene697	No	Cj0732
Cj0733	1.1551	-0.408995	1.03167	-0.396441	0.69178	NA	1	1	1	2	1	1	1	1	1	2	gene698	No	Cj0733
Cj0735	3.89751	0.51614	0.615977	0.83792	0.402076	NA	2	3	3	5	2	1	3	5	11	9	gene700	No	Cj0735
Cj0736	1.10129	-0.63647	1.07075	-0.594413	0.552236	NA	1	1	1	2	1	1	1	1	1	1	gene701	No	Cj0736
Cj0748	1.10129	-0.63647	1.07075	-0.594413	0.552236	NA	1	1	1	2	1	1	1	1	1	1	gene710	No	Cj0748
Cj0760	13.1641	-0.191195	0.391653	-0.488174	0.625427	0.895375	11	15	17	8	11	8	7	13	14	36	gene717	No	Cj0760
Cj0761	4.95368	-0.54402	0.554453	-0.981184	0.326502	0.720129	2	8	5	8	6	1	6	1	5	15	gene718	No	Cj0761
Cj0768c	2.32286	0.683227	0.796119	0.858198	0.390783	NA	1	1	2	3	1	4	5	3	1	3	gene725	No	Cj0768c
Cj0770c	8.19378	0.573614	0.500566	1.14593	0.251824	0.63608	9	5	7	5	1	12	11	11	11	8	gene727	No	Cj0770c
Cj0771c	8.96831	-0.238891	0.47754	-0.500253	0.616897	0.895375	3	16	16	9	1	7	7	9	13	14	gene728	No	Cj0771c
Cj0772c	36.7799	-0.0428226	0.293132	-0.146086	0.883853	0.979354	14	47	46	43	24	21	48	45	44	56	gene729	No	Cj0772c
Cj0773c	4.24434	1.31794	0.660617	1.99502	0.046041	NA	1	5	3	1	1	7	1	8	10	10	gene730	No	Cj0773c
Cj0774c	28.0207	0.0942145	0.25462	0.37002	0.711368	0.918654	13	30	28	24	30	23	28	28	40	60	gene731	No	Cj0774c
Cj0776c	73.6551	-0.738873	0.185863	-3.97537	7.02698e-05	0.00276024	49	90	79	98	109	65	67	42	67	93	gene733	No	Cj0776c
Cj0777	6.46417	0.218166	0.469563	0.464616	0.642207	0.903851	3	5	7	5	7	9	5	7	11	9	gene734	No	Cj0777
Cj0786	1.95339	-1.26851	0.835442	-1.51837	0.128922	NA	1	3	3	4	2	2	1	1	1	2	gene743	No	Cj0786
Cj0787	8.81592	-0.171148	0.405177	-0.422402	0.672732	0.912267	3	10	11	14	7	7	7	6	12	22	gene744	No	Cj0787
Cj0788	11.8386	0.0301209	0.358642	0.083986	0.933068	0.986537	5	19	8	12	11	10	17	9	16	22	gene745	No	Cj0788
Cj0791c	5.37271	0.188243	0.542904	0.346733	0.728792	0.921779	3	3	3	3	11	7	3	5	6	15	gene748	No	Cj0791c
Cj0792	2.12703	-0.285709	0.80329	-0.355673	0.722085	NA	3	1	1	3	2	3	3	1	1	3	gene749	No	Cj0792
Cj0794	2.63989	-0.127824	0.735214	-0.17386	0.861976	NA	1	2	1	2	7	1	3	3	2	7	gene751	No	Cj0794
Cj0796c	7.38818	-0.753319	0.451701	-1.66774	0.0953675	0.426809	1	12	9	14	10	3	5	5	9	14	gene753	No	Cj0796c
Cj0797c	4.24547	-1.3312	0.599292	-2.22129	0.0263314	NA	3	9	5	3	8	3	2	1	5	4	gene754	No	Cj0797c
Cj0800c	10.8163	-0.287415	0.431267	-0.666444	0.505127	0.842887	5	4	10	15	21	11	15	11	7	12	gene757	No	Cj0800c
Cj0801	1.63374	0.192419	0.899185	0.213992	0.830553	NA	1	1	1	1	3	3	1	1	1	5	gene758	No	Cj0801
Cj0805	22.1698	-0.548017	0.283977	-1.92979	0.0536326	0.338677	16	31	19	26	29	16	24	11	33	26	gene762	No	Cj0805
Cj0807	60.2365	0.348258	0.202212	1.72224	0.0850253	0.407833	21	68	51	62	47	75	62	56	100	122	gene764	No	Cj0807
Cj0808c	2.11083	-1.32713	0.836999	-1.58558	0.112836	NA	3	4	2	2	2	1	1	1	3	1	gene765	No	Cj0808c
Cj0809c	3.55708	-0.405846	0.642267	-0.631896	0.527455	NA	3	1	1	7	7	3	5	1	5	5	gene766	No	Cj0809c
Cj0818	2.72568	0.00353719	0.712374	0.00496536	0.996038	NA	1	3	3	5	1	5	4	1	1	6	gene773	No	Cj0818
Cj0819	1.54755	-0.309192	0.938316	-0.329518	0.741764	NA	1	1	1	4	1	1	4	1	1	1	gene774	No	Cj0819
Cj0823	5.5629	0.254675	0.514458	0.495036	0.620575	0.895375	3	1	6	7	6	5	5	8	7	11	gene778	No	Cj0823
Cj0825	1.28888	-0.612357	0.99297	-0.616693	0.537437	NA	1	1	2	2	1	1	1	1	2	1	gene780	No	Cj0825
Cj0826	3.79224	0.035276	0.646448	0.054569	0.956482	NA	1	1	1	9	7	3	6	1	5	11	gene781	No	Cj0826
Cj0829c	1.1164	-0.651206	1.06947	-0.608905	0.542587	NA	1	2	1	1	1	1	1	1	1	1	gene784	No	Cj0829c
Cj0830	2.54008	0.0175382	0.753521	0.023275	0.981431	NA	3	1	1	3	3	6	1	1	3	4	gene785	No	Cj0830
Cj0832c	52.5282	0.162583	0.202072	0.80458	0.421062	0.787584	34	53	46	48	43	60	50	49	74	104	gene787	No	Cj0832c
Cj0833c	90.2496	-0.371637	0.212045	-1.75263	0.0796649	0.405271	46	92	80	113	148	71	78	55	110	190	gene788	No	Cj0833c
Cj0834c	85.7356	-0.254531	0.230179	-1.10579	0.268816	0.655819	76	95	94	96	52	99	77	50	114	138	gene789	No	Cj0834c
Cj0837c	4.09445	-0.538763	0.574282	-0.93815	0.348168	NA	1	6	6	4	6	3	2	3	7	6	gene792	No	Cj0837c
Cj0839c	5.04717	-0.425916	0.612114	-0.695812	0.486547	0.837038	6	8	6	1	3	10	2	3	5	4	gene794	No	Cj0839c
Cj0842	5.40648	-0.64094	0.507673	-1.2625	0.206767	0.586888	2	9	8	7	5	7	5	2	5	7	gene797	No	Cj0842
Cj0843c	19.8266	0.161934	0.312002	0.519018	0.603748	0.8899	11	11	19	17	27	24	31	13	25	33	gene798	No	Cj0843c
Cj0844c	2.57396	-0.616588	0.759824	-0.811488	0.417085	NA	3	4	2	1	3	3	1	3	3	1	gene799	No	Cj0844c
Cj0846	5.24013	0.192113	0.511971	0.375242	0.70748	0.918426	2	7	3	4	7	5	9	3	7	11	gene801	No	Cj0846
Cj0848c	1.71844	-0.1917	0.913759	-0.209792	0.83383	NA	1	1	3	1	2	1	5	1	1	1	gene803	No	Cj0848c
Cj0849c	4.71602	-0.179761	0.593201	-0.303035	0.761863	NA	3	3	10	1	5	5	7	1	7	7	gene804	No	Cj0849c
Cj0850c	3.23798	0.0913622	0.666705	0.137035	0.891003	NA	3	1	4	3	3	5	1	1	7	7	gene805	No	Cj0850c
Cj0851c	1.61855	0.581977	0.894154	0.650868	0.515131	NA	1	1	1	2	1	2	2	1	4	3	gene806	No	Cj0851c
Cj0852c	17.5957	0.563554	0.302945	1.86025	0.0628498	0.357841	9	12	12	16	16	21	23	16	36	31	gene807	No	Cj0852c
Cj0854c	17.5266	0.339215	0.321336	1.05564	0.291134	0.676721	15	20	11	15	8	18	20	13	30	40	gene809	No	Cj0854c
Cj0859c	26.191	-0.744778	0.27762	-2.68272	0.00730258	0.0995966	11	36	36	36	37	14	22	12	37	40	gene814	No	Cj0859c
Cj0860	2.12622	-1.456	0.835645	-1.74236	0.0814449	NA	2	3	5	3	1	1	1	1	1	3	gene815	No	Cj0860
Cj0864	3.55423	-0.835816	0.659958	-1.26647	0.205345	NA	3	8	2	7	1	1	5	3	3	3	gene819	No	Cj0864
Cj0878	1.87022	-0.783882	0.844458	-0.928266	0.35327	NA	1	2	2	4	2	2	3	1	1	1	gene825	No	Cj0878
Cj0879c	4.25375	0.358368	0.6112	0.586335	0.557651	NA	1	3	2	5	7	3	12	1	7	7	gene826	No	Cj0879c
Cj0880c	1.83089	-1.14309	0.871003	-1.31238	0.18939	NA	1	5	1	3	2	1	1	1	3	1	gene827	No	Cj0880c
Cj0881c	3.59824	-0.433014	0.661165	-0.654925	0.512516	NA	3	4	5	1	5	4	7	1	1	5	gene828	No	Cj0881c
Cj0883c	5.01696	0.524571	0.607262	0.863829	0.387682	0.767833	1	5	7	3	3	7	15	1	7	5	gene830	No	Cj0883c
Cj0887c	42.7727	-0.406596	0.23962	-1.69684	0.0897276	0.421459	23	51	50	69	36	41	47	27	33	80	gene833	No	Cj0887c
Cj0888c	5.8457	-0.139449	0.547875	-0.254526	0.799089	0.941279	1	11	5	1	11	5	7	3	11	9	gene836	No	Cj0888c
Cj0889c	2.12151	0.142688	0.80209	0.177896	0.858805	NA	1	2	2	1	3	1	4	3	1	4	gene837	No	Cj0889c
Cj0890c	4.62277	0.443529	0.610099	0.726979	0.467239	NA	1	3	3	8	4	7	11	1	10	3	gene838	No	Cj0890c
Cj0892c	22.305	-0.280418	0.312573	-0.897129	0.36965	0.748558	27	18	19	20	20	18	23	19	30	27	gene840	No	Cj0892c
Cj0898	52.9999	-0.641145	0.249454	-2.5702	0.0101641	0.126146	27	65	51	96	71	32	39	23	90	83	gene846	No	Cj0898
Cj0900c	5.3109	-0.109474	0.55385	-0.19766	0.843311	0.958514	1	3	8	4	10	6	10	1	6	9	gene848	No	Cj0900c
Cj0901	2.22511	0.0157634	0.798264	0.0197471	0.984245	NA	1	3	3	2	1	6	2	1	1	3	gene849	No	Cj0901
Cj0903c	172.316	-0.221177	0.231891	-0.953796	0.340187	0.730615	122	192	225	211	87	184	185	105	207	298	gene851	No	Cj0903c
Cj0904c	2.78506	0.823047	0.715998	1.14951	0.250345	NA	1	1	3	1	3	5	3	3	5	5	gene852	No	Cj0904c
Cj0906c	14.2222	0.310545	0.368815	0.842008	0.399784	0.773599	2	7	21	15	15	20	13	13	23	28	gene854	No	Cj0906c
Cj0909	18.9622	-0.747414	0.346538	-2.15681	0.0310208	0.249314	7	39	16	29	25	9	19	7	18	41	gene856	No	Cj0909
Cj0910	9.01882	-0.600948	0.447541	-1.34278	0.179344	0.550184	11	7	8	11	9	7	7	12	6	7	gene857	No	Cj0910
Cj0911	6.9809	-0.319935	0.463041	-0.690944	0.489601	0.838469	5	6	9	11	5	4	4	6	7	19	gene858	No	Cj0911
Cj0915	3.21682	-0.442928	0.709758	-0.624055	0.532591	NA	1	2	5	2	7	2	8	1	3	2	gene862	No	Cj0915
Cj0916c	4.02961	-0.0524099	0.605384	-0.0865729	0.931011	NA	1	9	4	5	1	4	6	1	5	10	gene863	No	Cj0916c
Cj0919c	22.1513	-0.0103953	0.297281	-0.0349678	0.972105	0.994643	7	25	19	40	17	20	30	13	37	39	gene866	No	Cj0919c
Cj0920c	178.351	-0.238862	0.148993	-1.60318	0.108895	0.440247	96	186	191	248	178	184	167	144	213	281	gene867	No	Cj0920c
Cj0926	14.7931	-0.438122	0.36915	-1.18684	0.235291	0.617979	9	16	9	22	23	24	15	8	13	13	gene873	No	Cj0926
Cj0928	6.45072	-1.19496	0.505594	-2.36348	0.0181043	0.182983	9	7	4	9	10	5	1	5	5	7	gene875	No	Cj0928
Cj0930	25.0117	0.427613	0.300763	1.42176	0.155096	0.524027	7	13	23	32	27	30	40	15	32	66	gene877	No	Cj0930
Cj0934c	7.16505	-0.15312	0.452674	-0.338257	0.735169	0.923598	6	5	9	11	3	7	9	5	7	13	gene881	No	Cj0934c
Cj0935c	12.7714	-0.531346	0.394468	-1.34699	0.177983	0.550184	2	28	12	21	11	16	11	7	15	15	gene882	No	Cj0935c
Cj0937	1.8272	0.414466	0.898985	0.461037	0.644772	NA	1	3	1	1	1	1	1	3	6	1	gene885	No	Cj0937
Cj0939c	2.02766	-1.00927	0.915639	-1.10226	0.270349	NA	5	1	2	1	1	3	1	1	1	1	gene887	No	Cj0939c
Cj0941c	7.6924	-0.826373	0.44318	-1.86464	0.0622314	0.357841	3	11	13	9	10	5	10	3	8	8	gene895	No	Cj0941c
Cj0944c	3.59083	-0.811334	0.647915	-1.25222	0.210488	NA	3	6	5	3	3	1	3	5	1	5	gene898	No	Cj0944c
Cj0945c	3.6142	-0.641932	0.611041	-1.05056	0.293463	NA	1	7	3	7	4	3	3	1	3	9	gene899	No	Cj0945c
Cj0946	3.13279	0.276015	0.707817	0.389952	0.696572	NA	3	2	1	6	1	7	1	1	7	5	gene900	No	Cj0946
Cj0947c	4.68196	0.382202	0.596443	0.640802	0.521651	NA	3	2	1	10	3	3	5	7	11	5	gene901	No	Cj0947c
Cj0948c	3.88378	-0.0764625	0.635976	-0.120229	0.904302	NA	5	5	1	2	4	3	5	2	9	3	gene902	No	Cj0948c
Cj0949c	8.90772	0.610255	0.449582	1.35738	0.174659	0.548448	1	5	3	15	11	17	11	5	16	19	gene903	No	Cj0949c
Cj0950c	37.7635	0.049716	0.278617	0.178439	0.858379	0.967813	23	43	27	51	27	35	67	35	31	57	gene904	No	Cj0950c
Cj0954c	6.7503	0.531986	0.489054	1.08778	0.27669	0.666411	6	3	2	9	5	8	6	7	7	22	gene907	No	Cj0954c
Cj0957c	8.12116	0.81862	0.4346	1.88361	0.0596171	0.355192	2	3	5	10	8	12	13	7	11	22	gene910	No	Cj0957c
Cj0958c	13.3616	0.705132	0.357556	1.97209	0.0485999	0.316804	5	7	7	15	14	19	10	13	26	37	gene911	No	Cj0958c
Cj0959c	3.28847	0.210829	0.634145	0.332462	0.73954	NA	2	2	2	5	3	3	6	3	4	5	gene912	No	Cj0959c
Cj0962	1.56708	-0.159412	0.941789	-0.169266	0.865588	NA	1	1	3	1	1	1	1	3	2	1	gene915	No	Cj0962
Cj0963	2.19281	-0.316551	0.805153	-0.393156	0.694205	NA	1	1	4	4	1	1	3	3	3	1	gene916	No	Cj0963
Cj0964	6.14517	-0.459743	0.484452	-0.948995	0.342623	0.731791	4	7	4	12	7	7	8	1	5	12	gene917	No	Cj0964
Cj0965c	11.2681	-0.238463	0.440319	-0.54157	0.588115	0.877888	7	7	11	21	11	9	22	7	3	22	gene918	No	Cj0965c
Cj0967	2.00954	0.0340365	0.817856	0.0416168	0.966804	NA	1	1	3	3	1	1	3	3	1	4	gene919	No	Cj0967
Cj0970	1.2697	-0.640492	1.00169	-0.63941	0.522556	NA	1	3	1	1	1	1	1	1	1	2	gene921	No	Cj0970
Cj0974	1.07071	-0.166562	1.07383	-0.15511	0.876735	NA	1	1	1	1	1	1	1	1	1	2	gene925	No	Cj0974
Cj0975	1.30951	0.41797	0.996515	0.419432	0.674901	NA	1	1	1	1	1	1	3	1	1	3	gene926	No	Cj0975
Cj0976	3.81702	0.0426668	0.635925	0.0670941	0.946507	NA	5	3	1	7	1	3	5	1	5	11	gene927	No	Cj0976
Cj0977	18.5927	0.314483	0.317284	0.991172	0.321602	0.720129	13	13	21	14	13	17	16	16	38	41	gene928	No	Cj0977
Cj0978c	3.7664	0.165499	0.621469	0.266303	0.790006	NA	1	3	7	3	2	5	6	4	3	5	gene929	No	Cj0978c
Cj0979c	3.1453	-0.45944	0.66854	-0.687228	0.491939	NA	1	3	3	3	7	5	3	2	1	5	gene930	No	Cj0979c
Cj0980	102.998	-0.10054	0.175016	-0.574463	0.565654	0.870915	45	109	98	130	120	97	91	86	133	214	gene931	No	Cj0980
Cj0983	29.3436	-0.157126	0.340454	-0.461519	0.644426	0.903851	16	25	19	18	64	26	35	17	49	44	gene934	No	Cj0983
Cj0984	2.72556	1.13734	0.788507	1.4424	0.14919	NA	3	1	1	1	1	5	1	5	3	7	gene935	No	Cj0984
Cj0988c	1.08962	-0.138773	1.0724	-0.129404	0.897038	NA	1	1	1	1	1	1	1	1	2	1	gene938	No	Cj0988c
Cj0989	1.47638	-1.2634	1.00796	-1.25343	0.21005	NA	1	1	5	1	1	1	1	1	1	1	gene939	No	Cj0989
Cj0990c	4.25504	-0.691852	0.607377	-1.13908	0.254669	NA	5	4	7	3	3	3	6	3	4	2	gene940	No	Cj0990c
Cj0991c	19.1748	0.46108	0.329227	1.40049	0.161366	0.528709	11	24	13	10	14	25	21	22	36	25	gene941	No	Cj0991c
Cj0993c	29.3772	0.0778448	0.284127	0.273978	0.784101	0.934172	20	23	38	28	18	41	24	28	38	47	gene943	No	Cj0993c
Cj0997	2.06535	-0.865411	0.866115	-0.999187	0.317704	NA	3	5	1	1	1	1	1	3	1	2	gene947	No	Cj0997
Cj0998c	226.516	-0.483268	0.200097	-2.41518	0.0157276	0.164849	108	235	219	337	356	158	239	115	285	404	gene948	No	Cj0998c
Cj0999c	1.48278	0.642843	0.984088	0.653237	0.513603	NA	1	1	1	1	1	1	1	3	4	1	gene949	No	Cj0999c
Cj1000	4.45798	0.00812799	0.641444	0.0126714	0.98989	NA	3	3	9	3	1	7	1	7	3	7	gene950	No	Cj1000
Cj1002c	4.08033	0.794241	0.621271	1.27841	0.201104	NA	3	1	5	2	2	4	4	4	12	7	gene952	No	Cj1002c
Cj1003c	3.01955	0.0252212	0.68707	0.0367083	0.970718	NA	3	3	3	3	1	1	2	5	3	7	gene953	No	Cj1003c
Cj1004	1.55932	-0.00669195	0.924448	-0.00723886	0.994224	NA	1	3	1	1	1	3	1	1	3	1	gene954	No	Cj1004
Cj1005c	27.1982	0.540653	0.260948	2.07188	0.0382768	0.279905	9	27	19	33	17	29	29	29	51	63	gene955	No	Cj1005c
Cj1006c	16.6898	0.0803082	0.339209	0.236751	0.81285	0.946307	11	18	8	17	21	10	29	9	25	35	gene956	No	Cj1006c
Cj1007c	19.5117	-0.228939	0.34973	-0.654616	0.512715	0.842887	3	19	21	41	21	15	29	9	22	41	gene957	No	Cj1007c
Cj1009c	7.55265	-0.025633	0.461226	-0.0555759	0.95568	0.98987	7	3	3	15	7	5	9	7	9	16	gene959	No	Cj1009c
Cj1011	1.61381	-0.941074	0.899888	-1.04577	0.295668	NA	1	2	1	2	4	1	1	1	1	3	gene961	No	Cj1011
Cj1012c	2.5392	0.580714	0.798273	0.727463	0.466943	NA	1	3	3	1	1	1	7	3	5	1	gene963	No	Cj1012c
Cj1013c	21.2491	-0.28396	0.335426	-0.846563	0.397239	0.773599	9	30	24	33	14	14	31	17	33	18	gene964	No	Cj1013c
Cj1020c	6.38659	0.754469	0.530829	1.4213	0.155229	0.524027	3	1	1	6	11	7	5	9	13	15	gene971	No	Cj1020c
Cj1021c	3.14346	-1.46606	0.713139	-2.05579	0.0398031	NA	3	1	5	7	5	4	1	1	1	3	gene972	No	Cj1021c
Cj1022c	7.08468	-0.27587	0.481911	-0.572449	0.567018	0.870915	2	8	9	15	3	5	5	10	9	9	gene973	No	Cj1022c
Cj1025c	3.05487	-0.0612729	0.669425	-0.0915307	0.927071	NA	1	2	5	3	3	4	3	4	3	3	gene976	No	Cj1025c
Cj1026c	50.7862	-0.29678	0.208874	-1.42086	0.155359	0.524027	26	55	56	74	51	60	51	31	55	82	gene977	No	Cj1026c
Cj1028c	6.26653	-1.03277	0.486522	-2.12275	0.0337746	0.260087	3	9	7	13	9	5	4	2	3	13	gene979	No	Cj1028c
Cj1034c	5.10531	-1.26628	0.551606	-2.29563	0.0216972	0.200208	3	6	9	9	7	3	6	1	1	8	gene985	No	Cj1034c
Cj1035c	9.01149	-0.602767	0.405009	-1.48828	0.136677	0.500706	8	8	9	13	11	5	11	7	6	14	gene986	No	Cj1035c
Cj1036c	15.055	-0.722429	0.366	-1.97385	0.0483984	0.316804	16	25	14	15	14	5	16	6	15	31	gene987	No	Cj1036c
Cj1038	1.98213	-0.420619	0.82131	-0.512132	0.608559	NA	1	5	1	3	1	1	1	1	5	3	gene989	No	Cj1038
Cj1040c	1.73473	-0.638364	0.887907	-0.718954	0.472169	NA	3	1	1	3	1	1	2	1	1	3	gene991	No	Cj1040c
Cj1041c	7.90516	0.83482	0.437287	1.90909	0.0562509	0.344195	1	9	5	7	5	9	9	11	13	21	gene992	No	Cj1041c
Cj1042c	2.39566	0.998851	0.8421	1.18614	0.235566	NA	1	1	2	2	1	8	3	3	1	2	gene993	No	Cj1042c
Cj1043c	10.357	-0.397597	0.390099	-1.01922	0.308098	0.700335	8	13	12	6	14	9	8	6	11	22	gene994	No	Cj1043c
Cj1049c	2.3972	-0.846844	0.815036	-1.03903	0.298792	NA	3	1	3	5	1	1	2	4	1	1	gene1000	No	Cj1049c
Cj1053c	3.00576	0.0567847	0.663285	0.0856112	0.931775	NA	3	2	2	4	2	4	2	3	4	5	gene1004	No	Cj1053c
Cj1055c	5.4468	-0.158958	0.550579	-0.288711	0.772803	0.931886	1	7	4	14	3	5	11	1	7	9	gene1006	No	Cj1055c
Cj1056c	22.7434	-0.135603	0.318656	-0.425546	0.670439	0.912267	13	20	25	32	22	21	28	6	25	64	gene1007	No	Cj1056c
Cj1057c	16.5029	0.173514	0.315949	0.549184	0.582879	0.872777	13	11	11	17	18	22	20	9	24	32	gene1008	No	Cj1057c
Cj1060c	8.17438	-0.459792	0.46776	-0.982965	0.325625	0.720129	1	10	9	12	14	10	8	6	2	17	gene1011	No	Cj1060c
Cj1062	8.09123	-0.0623981	0.41845	-0.149117	0.881461	0.979209	3	11	9	11	5	11	9	5	9	15	gene1013	No	Cj1062
Cj1063	2.77955	0.175514	0.737406	0.238015	0.811869	NA	1	2	3	1	5	1	7	1	6	3	gene1014	No	Cj1063
Cj1068	4.71395	-0.128277	0.543999	-0.235804	0.813585	NA	3	1	5	9	5	3	5	4	7	9	gene1018	No	Cj1068
Cj1069	1.31211	-0.0501221	0.972617	-0.0515332	0.958901	NA	1	1	2	1	1	1	1	1	2	3	gene1019	No	Cj1069
Cj1074c	12.7704	0.114222	0.382058	0.298965	0.764967	0.931886	1	11	9	21	19	12	18	9	14	33	gene1024	No	Cj1074c
Cj1075	13.3382	-0.6103	0.372179	-1.6398	0.101047	0.426809	9	23	13	21	10	5	9	7	25	22	gene1025	No	Cj1075
Cj1078	1.24519	-0.466752	1.02507	-0.455339	0.648865	NA	2	1	1	1	1	1	1	1	1	2	gene1028	No	Cj1078
Cj1079	1.36585	-0.954551	1.03417	-0.923009	0.356002	NA	3	1	1	1	1	1	1	1	1	1	gene1029	No	Cj1079
Cj1083c	4.65897	-0.900176	0.578945	-1.55486	0.119981	NA	5	4	5	5	7	5	3	5	1	4	gene1033	No	Cj1083c
Cj1084c	5.38828	0.476539	0.54733	0.870661	0.38394	0.764888	7	3	3	3	3	7	3	4	11	13	gene1034	No	Cj1084c
Cj1086c	19.7781	0.368044	0.292986	1.25618	0.20905	0.58906	10	17	19	23	10	24	22	22	30	35	gene1036	No	Cj1086c
Cj1087c	18.8134	0.266163	0.330177	0.806122	0.420172	0.787475	15	15	9	18	19	12	33	21	22	33	gene1037	No	Cj1087c
Cj1089c	6.44319	-0.257039	0.504028	-0.50997	0.610073	0.893714	4	5	12	3	7	6	11	3	6	9	gene1039	No	Cj1089c
Cj1090c	9.81226	0.00569368	0.400153	0.0142288	0.988647	0.997004	8	5	6	13	13	12	9	4	16	21	gene1040	No	Cj1090c
Cj1095	3.52832	-0.211216	0.62868	-0.335967	0.736896	NA	2	4	1	5	6	2	1	4	5	9	gene1045	No	Cj1095
Cj1097	5.16718	-0.724242	0.548211	-1.3211	0.186467	0.565901	1	9	3	9	9	7	3	5	3	5	gene1047	No	Cj1097
Cj1099	12.8723	-0.118393	0.374343	-0.316268	0.751799	0.930094	7	11	12	24	10	18	11	3	23	24	gene1049	No	Cj1099
Cj1100	1.69801	1.0383	0.923367	1.12447	0.260813	NA	1	1	1	1	1	1	1	3	4	5	gene1050	No	Cj1100
Cj1101	4.57645	0.230263	0.567125	0.406018	0.684729	NA	3	4	2	10	1	3	5	5	7	11	gene1051	No	Cj1101
Cj1104	8.28399	0.526553	0.424232	1.24119	0.214535	0.592325	2	6	3	13	9	10	9	8	15	20	gene1054	No	Cj1104
Cj1106	23.8516	-0.345628	0.31613	-1.09331	0.274257	0.666221	9	31	16	23	48	19	21	16	28	50	gene1056	No	Cj1106
Cj1110c	151.916	-0.587501	0.19408	-3.0271	0.0024691	0.0473733	87	218	119	252	191	131	143	69	156	271	gene1060	No	Cj1110c
Cj1111c	2.24915	-0.79903	0.806452	-0.990796	0.321785	NA	3	1	3	3	2	3	3	1	1	1	gene1061	No	Cj1111c
Cj1112c	9.02492	-0.977757	0.454757	-2.15007	0.0315501	0.251475	5	11	5	21	17	7	3	3	7	21	gene1062	No	Cj1112c
Cj1113	1.18567	-0.841919	1.04292	-0.807267	0.419513	NA	1	1	1	3	1	1	1	1	1	1	gene1063	No	Cj1113
Cj1115c	10.6069	0.318958	0.395655	0.806151	0.420156	0.787475	1	13	11	11	9	17	14	8	18	14	gene1065	No	Cj1115c
Cj1122c	1.25104	0.363359	1.00214	0.362584	0.716916	NA	1	1	1	1	1	1	1	1	2	4	gene1072	No	Cj1122c
Cj1132c	8.25292	-0.411084	0.487003	-0.84411	0.398608	0.773599	5	3	8	18	10	13	11	5	3	9	gene1082	No	Cj1132c
Cj1135	6.28008	-1.05739	0.567728	-1.8625	0.0625323	0.357841	3	6	7	17	7	8	3	7	3	1	gene1085	No	Cj1135
Cj1136	6.03839	0.0200651	0.579187	0.0346436	0.972364	0.994643	1	9	1	7	11	6	11	7	1	11	gene1086	No	Cj1136
Cj1137c	1.56965	-0.696159	0.920144	-0.756576	0.449304	NA	1	3	1	3	1	1	3	1	1	1	gene1087	No	Cj1137c
Cj1138	1.41541	-1.22189	0.988657	-1.23591	0.216491	NA	1	1	3	3	1	1	1	1	1	1	gene1088	No	Cj1138
Cj1145c	4.62555	-0.563658	0.583185	-0.966516	0.333786	NA	1	7	2	5	12	3	7	1	6	7	gene1094	No	Cj1145c
Cj1153	218.069	-1.14064	0.284146	-4.01426	5.96323e-05	0.00250014	92	271	158	518	443	121	191	85	142	327	gene1101	No	Cj1153
Cj1154c	1.59938	-0.230137	0.885319	-0.259948	0.794904	NA	1	3	1	2	1	2	2	1	1	3	gene1102	No	Cj1154c
Cj1155c	5.01754	-0.252852	0.560928	-0.450774	0.652153	0.904133	3	7	5	7	3	10	5	3	1	8	gene1103	No	Cj1155c
Cj1159c	1.07071	-0.166562	1.07383	-0.15511	0.876735	NA	1	1	1	1	1	1	1	1	1	2	gene1107	No	Cj1159c
Cj1160c	1.12452	0.0256891	1.04824	0.0245068	0.980448	NA	1	1	1	1	1	1	1	1	1	3	gene1108	No	Cj1160c
Cj1161c	16.69	0.0883132	0.322721	0.273651	0.784353	0.934172	9	15	16	14	19	25	18	15	22	20	gene1109	No	Cj1161c
Cj1162c	3.05673	-0.818392	0.697209	-1.17381	0.24047	NA	2	3	1	5	7	1	3	4	1	4	gene1110	No	Cj1162c
Cj1163c	9.34512	0.163463	0.419242	0.389901	0.69661	0.918426	7	11	3	10	9	5	12	10	19	13	gene1111	No	Cj1163c
Cj1164c	13.5878	-0.286541	0.357644	-0.80119	0.423021	0.787599	11	10	13	22	13	13	17	5	11	32	gene1112	No	Cj1164c
Cj1165c	1.57122	-0.0205855	0.922667	-0.0223108	0.9822	NA	1	3	1	1	1	1	1	3	1	3	gene1113	No	Cj1165c
Cj1166c	2.71376	-0.595639	0.7442	-0.800375	0.423494	NA	1	6	1	7	1	1	5	2	3	2	gene1114	No	Cj1166c
Cj1168c	5.009	0.27907	0.605608	0.460809	0.644936	0.903851	5	8	1	3	3	1	3	7	7	17	gene1116	No	Cj1168c
Cj1169c	3.62251	-0.431257	0.622273	-0.693036	0.488287	NA	1	3	6	3	6	5	3	3	4	3	gene1117	No	Cj1169c
Cj1172c	21.4258	0.724309	0.30617	2.36571	0.0179957	0.182983	9	22	11	19	15	28	24	12	52	56	gene1120	No	Cj1172c
Cj1173	1.34993	-0.00690863	0.984458	-0.0070177	0.994401	NA	1	1	2	1	1	1	1	1	4	1	gene1121	No	Cj1173
Cj1174	1.52301	0.872921	0.952188	0.916753	0.359272	NA	1	1	1	1	1	1	1	1	5	5	gene1122	No	Cj1174
Cj1178c	59.8928	-0.403468	0.240033	-1.68089	0.0927846	0.426809	22	74	48	97	88	50	65	46	49	108	gene1126	No	Cj1178c
Cj1180c	3.92527	0.585422	0.603954	0.969315	0.332388	NA	1	6	3	2	3	6	5	1	7	12	gene1128	No	Cj1180c
Cj1191c	10.1557	-0.227845	0.379054	-0.601089	0.547781	0.857819	5	11	7	11	17	11	11	7	13	15	gene1139	No	Cj1191c
Cj1193c	4.6778	-0.125548	0.582756	-0.215439	0.829425	NA	1	1	6	10	6	3	9	2	4	11	gene1141	No	Cj1193c
Cj1194	32.7291	-0.0368832	0.262379	-0.140572	0.888208	0.979674	25	32	26	49	19	23	39	33	41	59	gene1142	No	Cj1194
Cj1198	38.1508	-0.46337	0.244174	-1.8977	0.0577351	0.350682	21	30	52	59	45	29	38	21	42	73	gene1146	No	Cj1198
Cj1199	1.91874	0.585887	0.85206	0.687613	0.491696	NA	1	3	1	1	1	5	1	1	3	4	gene1147	No	Cj1199
Cj1200	1.74142	0.552844	0.896561	0.616627	0.537481	NA	2	1	1	1	1	4	1	1	3	3	gene1148	No	Cj1200
Cj1203c	1.54518	-0.529006	0.944954	-0.559822	0.575601	NA	1	1	1	1	4	2	1	2	1	1	gene1151	No	Cj1203c
Cj1207c	16.1239	-0.481191	0.337797	-1.4245	0.154303	0.524027	9	28	9	25	18	10	23	10	15	25	gene1155	No	Cj1207c
Cj1208	4.63974	-0.184113	0.55373	-0.332497	0.739514	NA	3	3	5	5	7	2	8	1	7	10	gene1156	No	Cj1208
Cj1209	23.3296	0.191327	0.278569	0.68682	0.492196	0.839106	7	27	20	21	28	19	26	21	38	53	gene1157	No	Cj1209
Cj1210	2.43107	0.203226	0.750959	0.270621	0.786682	NA	1	4	1	2	3	3	1	1	3	10	gene1158	No	Cj1210
Cj1211	1.64875	-1.11694	0.920278	-1.2137	0.224863	NA	1	2	3	1	3	2	1	1	1	1	gene1159	No	Cj1211
Cj1214c	11.9399	-0.499966	0.463568	-1.07852	0.280803	0.666761	7	15	8	18	19	10	5	6	4	44	gene1162	No	Cj1214c
Cj1215	6.92793	0.0762554	0.50811	0.150077	0.880704	0.979209	3	3	3	7	15	5	7	11	9	9	gene1163	No	Cj1215
Cj1216c	2.94192	0.11005	0.709679	0.15507	0.876766	NA	1	3	1	1	7	2	5	3	5	3	gene1164	No	Cj1216c
Cj1217c	6.50488	0.154448	0.503517	0.306738	0.759043	0.930918	1	8	5	6	9	6	15	6	6	7	gene1165	No	Cj1217c
Cj1219c	41.3742	-0.102954	0.26054	-0.395157	0.692727	0.916633	18	55	51	55	22	49	35	30	59	73	gene1167	No	Cj1219c
Cj1224	64.7351	-0.782761	0.260091	-3.00956	0.00261623	0.0485503	39	73	75	80	112	49	85	29	63	56	gene1172	No	Cj1224
Cj1225	19.3303	-0.706515	0.3943	-1.79182	0.0731616	0.385204	11	11	16	24	49	16	24	15	10	20	gene1173	No	Cj1225
Cj1226c	19.6957	-0.00293564	0.296107	-0.0099141	0.99209	0.997004	10	21	20	29	13	16	27	11	28	43	gene1175	No	Cj1226c
Cj1227c	46.2443	0.185143	0.242593	0.763184	0.445354	0.805336	24	31	49	60	36	73	46	32	61	88	gene1176	No	Cj1227c
Cj1232	1.23358	-0.88263	1.03282	-0.854582	0.392783	NA	1	1	2	1	2	1	1	1	1	1	gene1181	No	Cj1232
Cj1233	3.16108	-0.771516	0.697266	-1.10649	0.268516	NA	3	3	6	3	2	5	1	3	1	3	gene1182	No	Cj1233
Cj1235	8.80261	0.245625	0.417742	0.587983	0.556544	0.864145	5	5	7	11	10	9	7	5	14	28	gene1184	No	Cj1235
Cj1236	2.90347	-0.860418	0.733873	-1.17243	0.241023	NA	3	4	1	2	7	1	1	1	7	3	gene1185	No	Cj1236
Cj1237c	5.74967	-0.480716	0.58262	-0.825093	0.409319	0.785337	1	15	5	9	3	3	7	5	1	15	gene1186	No	Cj1237c
Cj1240c	7.32669	-0.733683	0.451713	-1.62422	0.104328	0.431098	5	14	5	9	10	3	9	3	7	13	gene1189	No	Cj1240c
Cj1241	1.8466	0.360229	0.887988	0.405668	0.684986	NA	1	3	1	1	1	3	3	3	1	1	gene1190	No	Cj1241
Cj1242	88.0306	-0.399354	0.284487	-1.40376	0.160389	0.528709	21	109	71	139	152	61	119	53	98	138	gene1191	No	Cj1242
Cj1244	9.85378	-0.311408	0.404041	-0.770733	0.440865	0.800497	3	14	9	18	9	7	4	10	15	20	gene1193	No	Cj1244
Cj1245c	2.70798	0.236137	0.749514	0.315054	0.752721	NA	1	1	1	6	3	6	1	3	1	7	gene1194	No	Cj1245c
Cj1247c	2.47767	0.275724	0.762997	0.36137	0.717823	NA	2	1	2	3	2	7	1	1	3	4	gene1196	No	Cj1247c
Cj1249	6.98074	1.03969	0.564859	1.84062	0.0656766	0.366236	3	5	1	7	5	17	18	5	7	5	gene1198	No	Cj1249
Cj1251	8.40266	-0.244757	0.440714	-0.555366	0.578645	0.871682	6	5	11	13	7	3	13	4	15	13	gene1200	No	Cj1251
Cj1252	10.2083	0.244486	0.467596	0.522858	0.601073	0.888739	5	17	5	17	1	12	9	5	25	20	gene1201	No	Cj1252
Cj1254	2.1085	-0.290839	0.767355	-0.379015	0.704676	NA	1	2	2	3	3	3	1	1	3	4	gene1203	No	Cj1254
Cj1255	2.98632	0.424016	0.679982	0.62357	0.53291	NA	1	1	3	3	4	2	2	4	4	10	gene1204	No	Cj1255
Cj1256c	12.9033	-0.251604	0.403076	-0.62421	0.53249	0.851324	1	14	7	29	20	13	13	8	22	18	gene1205	No	Cj1256c
Cj1257c	8.55233	0.0972933	0.437514	0.222377	0.82402	0.951827	5	7	10	3	12	13	7	5	13	16	gene1206	No	Cj1257c
Cj1258	6.96388	-0.671585	0.525981	-1.27682	0.201664	0.578569	7	18	5	5	3	3	3	7	7	13	gene1207	No	Cj1258
Cj1270c	42.3959	0.275512	0.226718	1.21522	0.224283	0.604496	21	34	25	52	48	40	51	36	60	106	gene1219	No	Cj1270c
Cj1275c	5.29748	0.769653	0.528898	1.4552	0.145614	0.519983	3	5	3	6	1	5	5	7	11	13	gene1224	No	Cj1275c
Cj1276c	2.05564	-0.720568	0.815129	-0.883992	0.3767	NA	1	3	1	4	3	3	3	1	1	1	gene1225	No	Cj1276c
Cj1277c	11.0338	-0.050586	0.383578	-0.131879	0.89508	0.979946	9	11	9	16	7	13	10	3	17	27	gene1226	No	Cj1277c
Cj1279c	68.0289	0.239198	0.182933	1.30757	0.191019	0.572046	38	60	52	76	62	84	81	47	110	132	gene1228	No	Cj1279c
Cj1280c	17.378	-0.0248333	0.334916	-0.074148	0.940893	0.986861	4	20	11	28	22	26	19	14	15	31	gene1229	No	Cj1280c
Cj1285c	5.93735	-0.208468	0.472764	-0.440956	0.659245	0.906632	3	8	4	9	6	5	5	5	10	9	gene1235	No	Cj1285c
Cj1287c	43.6633	-0.0224106	0.242466	-0.0924279	0.926358	0.986537	14	47	43	74	34	41	39	41	63	85	gene1237	No	Cj1287c
Cj1289	36.5833	-0.329699	0.23842	-1.38285	0.166712	0.534612	25	35	29	54	46	43	33	21	35	69	gene1239	No	Cj1289
Cj1295	14.2958	0.594158	0.344847	1.72296	0.0848952	0.407833	3	12	12	9	17	21	20	15	18	30	gene1245	No	Cj1295
Cj1298	2.50347	1.24233	0.785754	1.58106	0.113864	NA	1	3	1	1	1	3	3	1	9	7	gene1247	No	Cj1298
Cj1300	14.8137	0.00168311	0.340904	0.0049372	0.996061	0.997004	6	17	16	21	11	14	11	8	24	41	gene1249	No	Cj1300
Cj1301	11.3045	0.532492	0.411912	1.29273	0.196104	0.578569	5	17	7	9	4	13	10	19	17	18	gene1250	No	Cj1301
Cj1302	8.5915	0.821438	0.438631	1.87273	0.0611056	0.357841	1	6	11	7	4	15	9	10	12	21	gene1251	No	Cj1302
Cj1305c	2.60888	-0.959225	0.747966	-1.28245	0.199686	NA	2	3	1	3	7	1	4	1	1	4	gene1254	No	Cj1305c
Cj1306c	6.32714	-0.451341	0.523961	-0.861403	0.389016	0.767833	3	7	7	3	13	5	11	5	3	7	gene1255	No	Cj1306c
Cj1307	19.1022	-0.910221	0.352886	-2.57936	0.00989824	0.124498	16	30	14	33	23	13	16	11	5	39	gene1256	No	Cj1307
Cj1308	9.86673	-0.370247	0.407483	-0.908621	0.36355	0.742049	2	12	7	22	12	6	12	9	9	18	gene1257	No	Cj1308
Cj1309c	35.2069	-0.0758911	0.261751	-0.289936	0.771865	0.931886	21	29	45	32	37	45	33	18	58	57	gene1258	No	Cj1309c
Cj1310c	12.3728	-0.0494988	0.420658	-0.11767	0.906329	0.981846	1	6	12	27	17	11	19	9	11	27	gene1259	No	Cj1310c
Cj1318	11.3281	0.210574	0.39668	0.530842	0.595529	0.885859	6	14	3	9	17	7	12	11	19	28	gene1267	No	Cj1318
Cj1319	8.78072	-0.166251	0.466598	-0.356305	0.721612	0.918858	5	14	11	7	5	1	10	12	10	17	gene1268	No	Cj1319
Cj1320	11.2478	-0.0339653	0.424094	-0.0800889	0.936167	0.986537	3	20	7	13	11	15	5	16	9	21	gene1269	No	Cj1320
Cj1324	62.056	-0.259806	0.202972	-1.28001	0.200542	0.578569	42	62	76	81	47	64	56	47	77	98	gene1272	No	Cj1324
Cj1325	11.8019	-0.399461	0.387575	-1.03067	0.302696	0.697212	8	4	16	16	17	10	16	7	13	15	gene1273	No	Cj1325
Cj1329	6.85829	0.165677	0.47575	0.348243	0.727658	0.921779	3	3	11	5	7	5	10	8	8	12	gene1276	No	Cj1329
Cj1330	7.46998	0.193938	0.490908	0.39506	0.692799	0.916633	6	11	4	1	8	8	10	9	9	9	gene1277	No	Cj1330
Cj1334	6.39612	0.329128	0.562964	0.584634	0.558794	0.864145	1	9	1	11	7	3	9	3	7	29	gene1281	No	Cj1334
Cj1335	6.34385	0.315344	0.47713	0.660918	0.508665	0.842887	3	6	3	11	4	6	7	5	15	11	gene1282	No	Cj1335
Cj1340c	3.3005	-0.566355	0.65528	-0.864295	0.387426	NA	1	3	7	7	1	3	3	1	5	5	gene1286	No	Cj1340c
Cj1341c	3.90179	-0.559866	0.603624	-0.927509	0.353663	NA	2	4	3	10	4	5	1	1	5	9	gene1287	No	Cj1341c
Cj1342c	4.48075	-0.824525	0.591714	-1.39345	0.163483	NA	5	1	5	10	5	1	5	3	3	8	gene1288	No	Cj1342c
Cj1343c	2.10625	-0.301916	0.772721	-0.390718	0.696006	NA	1	3	3	3	1	1	3	1	3	4	gene1289	No	Cj1343c
Cj1344c	3.92731	0.16085	0.605775	0.265527	0.790603	NA	5	2	1	3	5	3	5	3	5	9	gene1290	No	Cj1344c
Cj1345c	49.6244	-0.0709241	0.216761	-0.3272	0.743517	0.923598	31	67	38	50	48	48	60	32	58	104	gene1291	No	Cj1345c
Cj1348c	10.3063	-0.516414	0.402573	-1.28278	0.199568	0.578569	7	9	4	23	15	9	12	5	10	17	gene1294	No	Cj1348c
Cj1349c	3.25572	-0.751038	0.675739	-1.11143	0.266382	NA	3	6	3	2	4	4	3	1	5	1	gene1295	No	Cj1349c
Cj1356c	19.5486	-0.520236	0.311124	-1.67212	0.094501	0.426809	13	15	20	26	33	17	17	7	31	29	gene1303	No	Cj1356c
Cj1361c	11.2045	0.244724	0.392692	0.623196	0.533156	0.851324	8	8	7	17	8	7	10	9	17	37	gene1308	No	Cj1361c
Cj1365c	38.1641	0.358375	0.264976	1.35248	0.176221	0.54887	9	33	25	63	34	34	53	31	67	87	gene1312	No	Cj1365c
Cj1367c	17.9075	0.108334	0.324365	0.333988	0.738388	0.923598	8	29	11	18	15	27	14	12	25	38	gene1314	No	Cj1367c
Cj1368	29.9656	-0.211925	0.262059	-0.808695	0.418691	0.787475	11	37	28	38	40	21	31	18	41	69	gene1315	No	Cj1368
Cj1369	21.982	-0.473595	0.293056	-1.61606	0.106082	0.435091	17	20	22	36	23	21	24	11	15	44	gene1316	No	Cj1369
Cj1370	7.71546	-1.00808	0.4786	-2.10631	0.0351775	0.267254	2	9	7	18	15	6	11	1	7	7	gene1317	No	Cj1370
Cj1371	5.33418	0.227082	0.543605	0.417734	0.676141	0.912267	4	5	3	6	4	6	7	7	1	13	gene1318	No	Cj1371
Cj1372	4.3293	-0.152782	0.639107	-0.239056	0.811062	NA	1	3	5	7	6	5	5	1	13	1	gene1319	No	Cj1372
Cj1373	2.4491	1.02256	0.848786	1.20473	0.228307	NA	1	1	3	1	1	3	1	5	8	1	gene1320	No	Cj1373
Cj1374c	3.61768	-0.715006	0.646357	-1.10621	0.268636	NA	5	6	1	5	3	5	1	1	3	7	gene1321	No	Cj1374c
Cj1375	4.815	0.694384	0.625184	1.11069	0.266703	NA	5	1	5	1	3	7	3	8	3	13	gene1322	No	Cj1375
Cj1376	5.18645	-0.275665	0.559245	-0.492923	0.622067	0.895375	3	7	5	5	6	1	13	3	5	6	gene1323	No	Cj1376
Cj1377c	29.9951	-0.759287	0.259875	-2.92174	0.00348084	0.0597016	18	47	33	51	29	19	21	20	25	56	gene1324	No	Cj1377c
Cj1380	66.5772	0.0532779	0.198513	0.268385	0.788403	0.936488	25	66	70	85	61	77	71	62	90	108	gene1327	No	Cj1380
Cj1381	4.99704	0.826696	0.56555	1.46175	0.143809	0.515256	1	3	3	5	5	12	7	4	3	13	gene1328	No	Cj1381
Cj1383c	18.4049	-0.516508	0.301887	-1.71093	0.0870933	0.412509	10	20	23	24	23	16	10	18	18	30	gene1330	No	Cj1383c
Cj1384c	1.11871	-0.653225	1.06928	-0.610903	0.541264	NA	1	1	1	1	2	1	1	1	1	1	gene1331	No	Cj1384c
Cj1387c	4.43305	-0.279012	0.556405	-0.501455	0.616051	NA	3	5	5	5	5	3	3	1	7	13	gene1334	No	Cj1387c
Cj1388	2.13069	-0.871597	0.805661	-1.08184	0.279323	NA	1	5	1	3	3	3	1	1	3	1	gene1335	No	Cj1388
Cj1394	2.56653	0.216207	0.726999	0.297397	0.766164	NA	1	3	3	3	1	1	3	4	2	7	gene1338	No	Cj1394
Cj1397	2.31204	-0.30445	0.769769	-0.395509	0.692467	NA	3	4	1	2	1	3	3	1	2	3	gene1340	No	Cj1397
Cj1405	9.64674	-0.442449	0.486668	-0.90914	0.363276	0.742049	7	3	7	9	24	13	12	5	10	7	gene1348	No	Cj1405
Cj1406c	6.24847	0.199927	0.560773	0.356519	0.721452	0.918858	1	5	5	1	15	9	10	5	5	11	gene1349	No	Cj1406c
Cj1407c	14.6844	-0.139441	0.320447	-0.435147	0.663456	0.907043	11	15	9	21	15	13	19	9	19	26	gene1350	No	Cj1407c
Cj1410c	6.24773	0.505265	0.538567	0.938167	0.348159	0.735954	1	3	6	13	3	5	4	5	11	26	gene1353	No	Cj1410c
Cj1411c	28.0173	0.0284398	0.29262	0.0971901	0.922575	0.986537	11	20	41	30	27	37	30	13	45	52	gene1354	No	Cj1411c
Cj1412c	4.39258	0.915797	0.595988	1.5366	0.12439	NA	1	6	1	3	3	7	7	7	5	7	gene1355	No	Cj1412c
Cj1416c	10.1461	-0.170738	0.453912	-0.376146	0.706808	0.918426	3	10	4	13	21	11	14	12	5	13	gene1359	No	Cj1416c
Cj1417c	3.70435	0.0365181	0.648662	0.0562976	0.955105	NA	1	1	5	5	5	6	1	4	8	3	gene1360	No	Cj1417c
Cj1418c	39.2777	0.218997	0.251812	0.869688	0.384471	0.764888	23	26	39	27	48	45	51	34	46	80	gene1361	No	Cj1418c
Cj1419c	210.484	0.452366	0.145471	3.10967	0.00187295	0.0378604	94	196	123	228	191	241	271	189	335	466	gene1362	No	Cj1419c
Cj1420c	342.613	0.0800869	0.157135	0.509669	0.610284	0.893714	160	357	275	345	416	298	395	281	504	718	gene1363	No	Cj1420c
Cj1421c	17.6449	0.035548	0.312545	0.113737	0.909446	0.984219	5	17	17	27	18	12	26	12	29	34	gene1364	No	Cj1421c
Cj1422c	9.63478	-0.215754	0.41804	-0.516109	0.605778	0.891731	4	13	12	16	5	11	9	2	13	24	gene1365	No	Cj1422c
Cj1426c	52.4646	0.280839	0.301482	0.93153	0.351579	0.735954	38	36	70	46	17	56	53	51	91	97	gene1369	No	Cj1426c
Cj1427c	56.5461	0.0393999	0.239074	0.164803	0.869099	0.973593	29	59	71	64	34	62	64	34	100	94	gene1370	No	Cj1427c
Cj1429c	39.7806	0.0377185	0.236138	0.159731	0.873093	0.973593	16	42	27	68	35	42	42	37	53	73	gene1372	No	Cj1429c
Cj1432c	32.7482	-0.252246	0.244853	-1.0302	0.302918	0.697212	19	33	23	46	45	40	27	24	38	53	gene1375	No	Cj1432c
Cj1433c	11.955	0.228008	0.405612	0.562133	0.574025	0.871682	3	12	7	21	11	24	7	7	15	29	gene1376	No	Cj1433c
Cj1434c	13.2102	0.0720668	0.378099	0.190603	0.848837	0.960502	9	17	11	15	7	19	21	3	19	21	gene1377	No	Cj1434c
Cj1435c	13.0004	0.118823	0.403143	0.294742	0.768191	0.931886	7	14	6	20	11	16	27	11	11	12	gene1378	No	Cj1435c
Cj1436c	20.5814	0.30102	0.278611	1.08043	0.27995	0.666761	10	15	13	25	23	25	23	18	31	43	gene1379	No	Cj1436c
Cj1437c	19.2002	-0.241309	0.359899	-0.670492	0.502544	0.842887	11	31	13	26	17	25	30	3	19	33	gene1380	No	Cj1437c
Cj1438c	25.0879	0.144958	0.296718	0.488539	0.625168	0.895375	13	32	15	33	20	19	36	14	32	71	gene1381	No	Cj1438c
Cj1440c	9.50831	-0.273808	0.428558	-0.638905	0.522885	0.851324	10	5	7	19	6	9	14	5	8	16	gene1383	No	Cj1440c
Cj1442c	4.29141	1.09059	0.643755	1.69411	0.0902448	NA	2	3	5	1	1	8	11	3	3	9	gene1385	No	Cj1442c
Cj1449c	4.17792	-0.891811	0.634369	-1.40582	0.159777	NA	2	9	1	9	5	3	7	3	1	3	gene1391	No	Cj1449c
Cj1450	42.4352	-0.654156	0.238239	-2.7458	0.00603629	0.0876035	24	56	53	71	39	24	38	36	36	68	gene1392	No	Cj1450
Cj1452	1.59422	0.0993446	0.898216	0.110602	0.911932	NA	1	3	1	1	1	3	1	1	2	3	gene1394	No	Cj1452
Cj1454c	8.20956	1.69627	0.50672	3.34756	0.000815271	0.0196359	1	5	4	5	3	7	7	19	21	21	gene1396	Yes	Cj1454c
Cj1456c	3.282	-0.308092	0.650627	-0.473531	0.635834	NA	3	5	2	3	3	3	5	3	1	5	gene1398	No	Cj1456c
Cj1459	13.4903	-0.493497	0.348952	-1.41422	0.157296	0.524027	6	19	11	27	14	9	14	5	19	26	gene1401	No	Cj1459
Cj1460	4.01542	-0.16458	0.6069	-0.271181	0.786252	NA	3	5	3	1	7	4	6	1	7	5	gene1402	No	Cj1460
Cj1461	3.12989	0.881258	0.759807	1.15984	0.246113	NA	3	3	1	1	1	3	6	7	1	4	gene1403	No	Cj1461
Cj1465	24.5014	-0.415031	0.280604	-1.47906	0.139124	0.504771	11	27	22	37	36	31	19	14	22	45	gene1407	No	Cj1465
Cj1467	2.87638	-0.88932	0.692222	-1.28473	0.198885	NA	2	5	3	3	4	3	4	1	1	3	gene1409	No	Cj1467
Cj1468	3.80056	-1.16347	0.606114	-1.91956	0.054914	NA	3	4	3	8	7	3	2	1	3	6	gene1410	No	Cj1468
Cj1472c	2.11512	0.0114818	0.805869	0.0142477	0.988632	NA	3	1	1	1	3	1	3	1	3	5	gene1413	No	Cj1472c
Cj1475c	3.89852	-0.385896	0.596541	-0.64689	0.517703	NA	3	3	6	5	3	3	1	4	4	9	gene1416	No	Cj1475c
Cj1476c	976.848	-0.127096	0.1788	-0.710831	0.477189	0.829767	645	1119	1119	1012	710	952	782	828	1411	1766	gene1417	No	Cj1476c
Cj1477c	60.2757	0.217047	0.206273	1.05223	0.292695	0.678956	32	75	43	64	43	69	80	55	83	101	gene1418	No	Cj1477c
Cj1481c	7.68561	0.237743	0.580338	0.409663	0.682053	0.913707	1	9	6	7	11	7	27	1	5	10	gene1422	No	Cj1481c
Cj1482c	9.43281	0.371684	0.411938	0.902282	0.366907	0.745672	5	10	5	12	7	11	16	3	12	27	gene1423	No	Cj1482c
Cj1483c	9.3057	0.591073	0.417691	1.4151	0.15704	0.524027	6	13	3	7	5	9	14	8	13	26	gene1424	No	Cj1483c
Cj1484c	19.3555	0.615383	0.399733	1.53948	0.123686	0.47242	17	7	23	15	3	28	24	13	36	42	gene1425	No	Cj1484c
Cj1485c	11.8813	0.377746	0.38193	0.989046	0.322641	0.720129	6	8	11	18	6	8	12	9	24	35	gene1426	No	Cj1485c
Cj1486c	61.2387	0.0161208	0.249595	0.0645876	0.948502	0.986861	44	77	56	66	32	61	43	53	109	114	gene1427	No	Cj1486c
Cj1491c	22.7167	0.324371	0.297901	1.08886	0.276217	0.666411	6	19	18	36	19	19	35	15	43	49	gene1432	No	Cj1491c
Cj1492c	36.3278	-0.0862778	0.327769	-0.263228	0.792375	0.938967	11	49	22	39	59	23	68	19	46	64	gene1433	No	Cj1492c
Cj1493c	1.27732	0.38431	1.00127	0.383823	0.701109	NA	1	1	1	1	1	2	1	1	1	4	gene1434	No	Cj1493c
Cj1495c	21.8322	-0.316817	0.313153	-1.0117	0.311681	0.704238	12	35	9	26	32	20	28	13	22	37	gene1436	No	Cj1495c
Cj1496c	12.6424	0.241192	0.368928	0.653763	0.513264	0.842887	7	10	3	17	17	15	18	11	19	19	gene1437	No	Cj1496c
Cj1497c	19.4666	0.633923	0.313808	2.02009	0.0433736	0.30308	9	22	6	19	15	22	36	18	26	42	gene1438	No	Cj1497c
Cj1500	7.41695	1.37216	0.501449	2.73639	0.00621179	0.0878968	1	3	5	10	1	13	13	5	20	16	gene1441	No	Cj1500
Cj1501	10.9403	-0.338329	0.419341	-0.806812	0.419775	0.787475	15	11	9	8	8	9	5	11	17	14	gene1442	No	Cj1501
Cj1505c	9.72815	-0.214257	0.47823	-0.448021	0.654138	0.904133	3	7	13	6	20	7	5	5	26	15	gene1446	No	Cj1505c
Cj1506c	148.901	-0.539782	0.190116	-2.83923	0.00452226	0.0701261	69	156	146	244	227	142	135	83	159	232	gene1447	No	Cj1506c
Cj1507c	26.3503	0.317902	0.264147	1.20351	0.228781	0.607249	21	19	21	25	19	28	28	20	45	60	gene1448	No	Cj1507c
Cj1513c	111.97	-0.00869186	0.20653	-0.0420851	0.966431	0.992321	68	115	139	116	70	109	122	105	133	205	gene1453	No	Cj1513c
Cj1514c	205.189	-0.209033	0.188232	-1.11051	0.266781	0.653163	127	235	241	235	165	233	174	189	239	286	gene1454	No	Cj1514c
Cj1515c	14.6867	0.0660904	0.334463	0.197601	0.843357	0.958514	5	17	11	19	17	9	15	11	29	33	gene1455	No	Cj1515c
Cj1516	44.5958	0.284735	0.241047	1.18124	0.237506	0.619486	14	33	55	53	34	44	49	43	75	92	gene1456	No	Cj1516
Cj1521c	1.91618	-0.0962952	0.828736	-0.116195	0.907498	NA	1	1	3	3	1	1	1	3	3	3	gene1460	No	Cj1521c
Cj1522c	6.10677	-0.518635	0.481033	-1.07817	0.280959	0.666761	5	5	8	5	9	6	7	3	6	8	gene1461	No	Cj1522c
Cj1523c	38.1632	-0.0737705	0.248474	-0.296894	0.766547	0.931886	29	37	26	38	47	36	57	21	49	64	gene1462	No	Cj1523c
Cj1532	5.62494	0.401107	0.519324	0.772363	0.4399	0.800497	5	3	2	5	6	6	8	8	6	8	gene1467	No	Cj1532
Cj1533c	9.79395	-0.231571	0.407081	-0.568856	0.569454	0.871682	9	10	10	9	8	10	14	8	11	8	gene1468	No	Cj1533c
Cj1534c	557.888	-0.510416	0.199459	-2.559	0.0104972	0.127773	239	614	519	893	883	430	592	293	639	932	gene1469	No	Cj1534c
Cj1538c	1.12452	0.0256891	1.04824	0.0245068	0.980448	NA	1	1	1	1	1	1	1	1	1	3	gene1473	No	Cj1538c
Cj1539c	1.30778	0.42529	1.01793	0.417801	0.676093	NA	1	1	1	1	1	1	1	1	5	1	gene1474	No	Cj1539c
Cj1540	37.2569	0.408121	0.280797	1.45344	0.146102	0.520086	13	42	23	23	47	46	48	47	46	61	gene1475	No	Cj1540
Cj1541	71.9859	-0.0378627	0.232338	-0.162964	0.870547	0.973593	33	97	50	113	56	92	70	39	103	143	gene1476	No	Cj1541
Cj1542	34.4082	0.265569	0.22678	1.17104	0.241583	0.624323	19	31	29	34	30	45	38	28	54	63	gene1477	No	Cj1542
Cj1543	33.2799	-0.186317	0.248482	-0.749819	0.453364	0.812818	17	31	31	51	38	23	30	23	46	79	gene1478	No	Cj1543
Cj1544c	4.59739	-1.41063	0.598882	-2.35544	0.0185009	NA	5	5	6	8	6	1	1	3	8	2	gene1479	No	Cj1544c
Cj1545c	17.1652	-1.45331	0.336475	-4.31921	1.56585e-05	0.00112256	17	23	16	30	29	3	9	11	17	16	gene1480	No	Cj1545c
Cj1546	5.94529	1.77013	0.577485	3.06523	0.00217501	0.0424502	1	1	1	4	6	12	7	3	16	23	gene1481	Yes	Cj1546
Cj1547	6.2962	0.475076	0.485946	0.977632	0.328257	0.720129	1	4	3	10	8	7	5	6	11	19	gene1482	No	Cj1547
Cj1548c	63.5317	-0.315554	0.247724	-1.27381	0.20273	0.57952	47	79	75	82	38	54	41	39	94	135	gene1483	No	Cj1548c
Cj1555c	49.7696	2.50533	0.284062	8.81965	1.14821e-18	1.29977e-15	3	13	11	23	21	95	127	55	103	133	gene1489	Yes	Cj1555c
Cj1556	11.5418	3.17491	0.530812	5.98124	2.21451e-09	5.01365e-07	1	1	1	7	1	24	20	12	32	45	gene1490	Yes	Cj1556
Cj1563c	7.7558	-0.377296	0.56482	-0.667992	0.504139	0.842887	1	5	6	7	23	1	12	9	9	9	gene1493	No	Cj1563c
Cj1564	199.752	-0.375479	0.165925	-2.26294	0.0236393	0.205843	98	223	187	260	294	188	191	126	244	325	gene1494	No	Cj1564
Cj1574c	35.5138	-0.0151302	0.278094	-0.0544067	0.956611	0.98987	11	37	23	69	34	44	32	36	44	56	gene1504	No	Cj1574c
Cj1575c	30.5532	-0.0900516	0.253922	-0.354643	0.722857	0.91941	11	36	25	49	31	29	32	18	51	58	gene1505	No	Cj1575c
Cj1580c	1.2149	0.126661	1.04434	0.121283	0.903467	NA	1	1	1	1	1	3	1	1	1	1	gene1510	No	Cj1580c
Cj1581c	1.26134	0.285526	1.0162	0.280975	0.77873	NA	1	1	1	1	1	2	1	1	3	1	gene1511	No	Cj1581c
Cj1582c	1.08962	-0.138773	1.0724	-0.129404	0.897038	NA	1	1	1	1	1	1	1	1	2	1	gene1512	No	Cj1582c
Cj1583c	3.16151	0.168527	0.689099	0.244561	0.806796	NA	3	5	1	3	1	5	5	3	1	5	gene1513	No	Cj1583c
Cj1584c	14.179	-0.185792	0.412616	-0.450277	0.65251	0.904133	9	17	15	17	11	11	30	5	23	9	gene1514	No	Cj1584c
Cj1585c	17.7381	-0.474585	0.340211	-1.39497	0.163024	0.53112	17	15	25	15	19	9	15	9	31	29	gene1515	No	Cj1585c
Cj1587c	2.76055	-0.657372	0.710925	-0.924671	0.355137	NA	3	5	3	3	1	3	3	1	1	5	gene1517	No	Cj1587c
Cj1588c	3.37786	-0.246181	0.717196	-0.343255	0.731407	NA	5	3	1	1	5	5	5	1	5	1	gene1518	No	Cj1588c
Cj1589	4.45336	-0.455167	0.618641	-0.735754	0.461881	NA	1	7	3	3	11	7	1	1	5	11	gene1519	No	Cj1589
Cj1602	11.747	0.34239	0.394492	0.867926	0.385435	0.76546	5	4	8	10	21	16	15	9	15	26	gene1532	No	Cj1602
Cj1608	7.32481	-1.17315	0.512157	-2.29061	0.0219859	0.200208	11	5	10	10	7	4	3	4	12	3	gene1538	No	Cj1608
Cj1609	15.1174	-0.228915	0.405642	-0.564327	0.572532	0.871682	7	13	18	32	9	17	5	6	31	33	gene1539	No	Cj1609
Cj1613c	29.9973	-0.714587	0.362506	-1.97124	0.0486961	0.316804	6	43	24	37	71	19	23	30	21	43	gene1543	No	Cj1613c
Cj1618c	2.93931	-0.220414	0.681605	-0.323374	0.746412	NA	1	1	3	7	3	4	3	3	3	3	gene1548	No	Cj1618c
Cj1621	9.17158	0.0233858	0.493645	0.0473737	0.962215	0.991149	1	9	15	9	9	3	15	9	21	7	gene1551	No	Cj1621
Cj1623	4.82916	0.671209	0.637765	1.05244	0.292598	NA	4	2	3	6	1	3	4	13	3	9	gene1557	No	Cj1623
Cj1626c	99.872	-0.742196	0.203783	-3.64209	0.000270434	0.00784952	60	115	87	153	173	57	92	61	118	133	gene1560	No	Cj1626c
Cj1627c	5.06223	-0.20092	0.539662	-0.372307	0.709664	0.918654	1	9	4	9	3	5	8	5	4	6	gene1561	No	Cj1627c
Cj1631c	15.5325	-0.441352	0.365993	-1.2059	0.227855	0.607249	5	31	15	14	19	20	17	11	11	19	gene1565	No	Cj1631c
Cj1632c	1.87949	0.152223	0.848324	0.17944	0.857592	NA	1	1	1	3	2	3	2	3	1	2	gene1566	No	Cj1632c
Cj1633	8.36515	-0.664963	0.464045	-1.43297	0.151867	0.524027	5	7	13	17	7	9	7	1	5	21	gene1567	No	Cj1633
Cj1637c	4.13524	-1.07879	0.678435	-1.59012	0.111808	NA	7	3	2	9	3	1	8	2	1	3	gene1571	No	Cj1637c
Cj1639	24.9295	-0.67655	0.318704	-2.12281	0.0337695	0.260087	9	39	21	58	25	18	20	9	39	38	gene1573	No	Cj1639
Cj1640	6.90531	-0.443988	0.556816	-0.797368	0.425237	0.790424	7	10	1	12	6	6	15	3	6	3	gene1574	No	Cj1640
Cj1642	6.69368	-0.288787	0.480121	-0.601488	0.547515	0.857819	2	6	5	10	12	8	6	5	12	5	gene1576	No	Cj1642
Cj1643	20.5258	-0.420539	0.305838	-1.37504	0.16912	0.537763	5	30	20	29	30	13	16	15	31	37	gene1577	No	Cj1643
Cj1648	4.1773	0.889328	0.630215	1.41115	0.158201	NA	3	4	1	4	1	6	11	4	3	7	gene1582	No	Cj1648
Cj1649	1.80759	-0.190163	0.859108	-0.221349	0.824821	NA	1	3	1	3	1	1	4	1	3	1	gene1583	No	Cj1649
Cj1650	10.7659	-0.358604	0.393772	-0.910689	0.362459	0.742049	11	14	5	16	8	9	15	8	11	12	gene1584	No	Cj1650
Cj1653c	6.79034	-0.783234	0.501452	-1.56193	0.118304	0.471247	8	7	11	5	5	5	3	8	5	7	gene1587	No	Cj1653c
Cj1656c	85.9514	-0.174561	0.196053	-0.89038	0.373262	0.751837	56	94	70	94	103	107	61	67	109	147	gene1590	No	Cj1656c
Cj1658	2.0943	-0.155496	0.791193	-0.196533	0.844193	NA	2	1	1	3	3	1	4	1	3	3	gene1591	No	Cj1658
Cj1660	1.38367	-0.324224	0.973907	-0.332911	0.739202	NA	1	1	1	3	1	3	1	1	1	1	gene1593	No	Cj1660
Cj1661	1.23077	-0.382593	1.02617	-0.372834	0.709272	NA	1	1	2	1	1	2	1	1	1	1	gene1594	No	Cj1661
Cj1662	1.33975	0.584458	1.00313	0.582633	0.560141	NA	1	1	1	1	1	1	1	1	1	7	gene1595	No	Cj1662
Cj1663	1.83015	-1.01494	0.895116	-1.13386	0.256853	NA	1	1	5	3	1	1	3	1	1	1	gene1596	No	Cj1663
Cj1664	1.16234	0.0762515	1.04653	0.0728613	0.941916	NA	1	1	1	1	1	1	1	1	3	1	gene1597	No	Cj1664
Cj1665	4.61512	0.374387	0.559563	0.669069	0.503451	NA	3	6	3	5	1	7	6	5	6	6	gene1598	No	Cj1665
Cj1666c	10.9234	-0.312944	0.447642	-0.699094	0.484493	0.835513	4	9	7	12	25	16	17	5	9	10	gene1599	No	Cj1666c
Cj1668c	5.25769	-0.674841	0.577207	-1.16915	0.242344	0.624323	1	11	3	3	13	5	3	3	9	5	gene1600	No	Cj1668c
Cj1669c	2.04255	0.990614	0.879894	1.12583	0.260236	NA	1	1	2	1	1	1	2	5	1	7	gene1606	No	Cj1669c
Cj1671c	7.94928	0.689067	0.448311	1.53703	0.124286	0.47242	5	7	7	6	2	11	6	11	13	17	gene1608	No	Cj1671c
Cj1674	12.8787	-0.102195	0.359654	-0.284147	0.776298	0.931886	10	13	10	20	8	14	9	10	25	17	gene1611	No	Cj1674
Cj1677	44.1095	-0.149697	0.228639	-0.654733	0.51264	0.842887	31	31	31	61	59	43	47	35	54	75	gene1614	No	Cj1677
Cj1679	10.5673	-0.455109	0.39498	-1.15223	0.249225	0.633983	5	11	13	22	7	9	5	11	11	19	gene1615	No	Cj1679
Cj1680c	6.72956	-0.0570289	0.481435	-0.118456	0.905706	0.981846	5	5	5	6	10	3	14	4	8	11	gene1616	No	Cj1680c
Cj1684c	3.48444	-0.091547	0.649382	-0.140976	0.887889	NA	1	6	1	8	2	3	1	3	8	7	gene1619	No	Cj1684c
Cj1687	3.92889	0.124121	0.635946	0.195175	0.845256	NA	1	1	5	3	7	7	3	5	5	3	gene1622	No	Cj1687
Cj1709c	5.28228	0.646019	0.563009	1.14744	0.2512	0.63608	3	1	1	7	7	5	3	9	9	13	gene1644	No	Cj1709c
Cj1710c	27.736	1.69509	0.29969	5.65615	1.54807e-08	2.50346e-06	5	15	7	22	13	38	33	45	69	74	gene1645	Yes	Cj1710c
Cj1712	3.40115	-0.263673	0.708431	-0.372193	0.709749	NA	5	3	3	1	3	1	5	3	7	1	gene1647	No	Cj1712
Cj1713	3.79457	0.529129	0.632724	0.836272	0.403002	NA	1	5	1	7	1	5	3	5	9	5	gene1648	No	Cj1713
Cj1714	1.18567	-0.841919	1.04292	-0.807267	0.419513	NA	1	1	1	3	1	1	1	1	1	1	gene1649	No	Cj1714
Cj1715	5.13935	0.271457	0.520469	0.521561	0.601976	0.888739	3	3	4	6	5	4	5	8	7	9	gene1654	No	Cj1715
Cj1720	14.1924	-0.0477722	0.356959	-0.133831	0.893536	0.979946	7	13	13	18	15	9	21	19	15	16	gene1659	No	Cj1720
Cj1721c	4.41817	-0.128202	0.58007	-0.221012	0.825083	NA	2	5	7	5	2	2	3	6	9	5	gene1660	No	Cj1721c
Cj1724c	6.14997	-0.746308	0.533118	-1.39989	0.161546	0.528709	5	3	7	11	9	1	11	5	3	7	gene1662	No	Cj1724c
Cj1725	87.2249	0.00275738	0.193449	0.0142538	0.988628	0.997004	55	93	74	93	85	97	102	45	113	196	gene1663	No	Cj1725
cjaA	94.9055	-0.3058	0.321009	-0.952623	0.340781	0.730615	34	85	54	101	229	83	93	47	147	170	gene933	No	cjaA
cjaB	8.76004	-0.132278	0.463296	-0.285516	0.775249	0.931886	2	6	11	17	9	13	9	3	5	25	gene932	No	cjaB
cjeI	13.503	-0.0243683	0.344352	-0.0707657	0.943584	0.986861	5	17	13	19	11	15	19	7	13	31	gene1002	No	cjeI
Cjr01	13340.1	-1.58188	0.190497	-8.30396	1.00694e-16	3.79953e-14	10960	15902	14722	20562	30244	6284	6337	6437	9104	12506	gene29	Yes	Cjr01
Cjr02	294574	-0.223216	0.173677	-1.28524	0.19871	0.578569	194893	275461	238481	344247	400816	263198	226979	276227	420711	447119	gene32	No	Cjr02
Cjr03	79.3849	-1.049	0.486465	-2.15638	0.0310541	0.249314	41	75	43	141	216	57	20	65	69	100	gene33	No	Cjr03
Cjr04	13258.1	-1.58364	0.187801	-8.43251	3.3832e-17	1.91489e-14	11092	15919	14227	20461	30070	6244	6451	6061	9321	12517	gene401	Yes	Cjr04
Cjr05	294914	-0.228167	0.174101	-1.31055	0.190011	0.570538	195827	276849	238153	345614	401364	263006	226061	276340	420936	446727	gene404	No	Cjr05
Cjr06	82.6137	-1.28501	0.336691	-3.81658	0.000135313	0.0043764	50	80	54	153	223	57	21	51	62	106	gene405	No	Cjr06
Cjr07	13234.2	-1.5723	0.19073	-8.24361	1.67093e-16	4.72873e-14	10911	15588	14394	20559	30066	6245	6363	6291	9335	12371	gene704	Yes	Cjr07
Cjr08	294409	-0.227133	0.17511	-1.29709	0.194601	0.578185	195728	275148	238083	341877	403182	263277	225428	275840	419566	446970	gene707	No	Cjr08
Cjr09	77.3768	-0.892867	0.335137	-2.66418	0.00771752	0.102952	43	78	47	123	188	44	25	68	91	102	gene708	No	Cjr09
Cjs01	2499.6	-0.617192	0.284548	-2.16903	0.0300806	0.246748	1354	2203	1414	3333	6031	1702	2749	1319	2919	3496	gene1307	No	Cjs01
Cjs02	1.95805	-0.526324	0.794607	-0.66237	0.507734	NA	1	2	2	4	2	2	2	1	2	3	gene425	No	Cjs02
Cjs03	2.12237	-0.896356	0.806566	-1.11132	0.266429	NA	1	1	3	4	4	2	1	1	4	1	gene49	No	Cjs03
clpA	16.2676	0.0117997	0.336183	0.035099	0.972001	0.994643	13	15	18	18	9	9	18	14	20	42	gene1058	No	clpA
clpB	30.1409	-0.636662	0.282128	-2.25664	0.0240306	0.206716	13	33	29	37	61	19	23	25	33	45	gene485	No	clpB
clpP	79.5597	-0.0831453	0.188344	-0.441454	0.658884	0.906632	40	71	80	100	90	58	85	74	104	156	gene183	No	clpP
clpS	10.5151	-0.0543555	0.433697	-0.125331	0.900262	0.981846	3	14	6	20	9	3	18	13	12	16	gene1057	No	clpS
clpX	28.5001	0.149455	0.266447	0.560918	0.574854	0.871682	15	34	17	31	29	31	45	15	44	50	gene248	No	clpX
cmeA	14.4996	0.226301	0.333632	0.678296	0.497584	0.83983	7	17	15	13	9	13	14	17	25	25	gene336	No	cmeA
cmeB	11.5694	0.451289	0.374604	1.20471	0.228316	0.607249	8	7	4	13	13	9	13	11	21	30	gene335	No	cmeB
cmeC	8.82496	-0.863394	0.500541	-1.72492	0.0845416	0.407833	5	9	16	3	19	7	5	1	13	15	gene334	No	cmeC
cmeD	9.20645	0.271387	0.436165	0.622212	0.533802	0.851324	3	6	10	7	13	15	9	3	21	15	gene982	No	cmeD
cmeE	7.29944	0.382387	0.468624	0.815979	0.414512	0.787475	5	7	5	1	10	9	8	6	12	15	gene983	No	cmeE
cmeF	13.2962	0.0342623	0.352512	0.0971947	0.922572	0.986537	6	14	7	15	19	11	19	15	14	21	gene984	No	cmeF
cmeR	25.508	-0.237275	0.32398	-0.732375	0.46394	0.818037	8	35	24	32	33	15	49	14	27	39	gene337	No	cmeR
coaD	4.33939	-0.301828	0.576277	-0.523755	0.600449	NA	1	5	3	5	9	7	5	1	6	5	gene724	No	coaD
coaE	2.30497	-0.280426	0.769466	-0.364442	0.715528	NA	2	2	2	1	4	3	1	2	4	2	gene1465	No	coaE
corA	39.1913	-0.691242	0.239965	-2.8806	0.00396919	0.0634156	39	35	35	57	51	28	37	23	47	45	gene691	No	corA
crcB	1.46769	-0.190959	0.943218	-0.202454	0.839561	NA	1	3	1	1	1	3	1	1	1	2	gene493	No	crcB
csrA	10.4422	-0.16135	0.396227	-0.407215	0.68385	0.913707	3	14	4	17	16	7	14	7	14	21	gene1053	No	csrA
cstA	43.2403	0.110307	0.226108	0.487851	0.625655	0.895375	21	48	37	39	47	43	34	44	65	91	gene864	No	cstA
cstIII	6.57423	-0.415932	0.544942	-0.76326	0.445308	0.805336	1	5	6	17	8	1	9	10	5	8	gene1090	No	cstIII
ctb	2.68071	-0.366773	0.71122	-0.515696	0.606067	NA	3	3	3	1	3	3	1	2	3	5	gene438	No	ctb
ctsD	6.78186	-0.118542	0.462448	-0.256335	0.797692	0.940612	1	9	5	11	9	5	7	5	7	19	gene1415	No	ctsD
ctsE	2.3764	0.525336	0.77525	0.677635	0.498003	NA	1	3	3	1	1	1	6	1	3	7	gene1412	No	ctsE
ctsP	1.12452	0.0256891	1.04824	0.0245068	0.980448	NA	1	1	1	1	1	1	1	1	1	3	gene1414	No	ctsP
ctsT	1.08962	-0.138773	1.0724	-0.129404	0.897038	NA	1	1	1	1	1	1	1	1	2	1	gene1027	No	ctsT
cydA	7.91696	0.276168	0.514499	0.536769	0.591427	0.880915	2	6	12	7	6	6	1	14	16	15	gene76	No	cydA
cydB	2.97914	0.822281	0.726546	1.13177	0.257732	NA	1	3	2	1	3	7	1	1	9	6	gene77	No	cydB
cynT	8.72632	0.558364	0.494165	1.12991	0.258512	0.644572	1	9	5	15	5	11	25	3	10	15	gene213	No	cynT
cysC	7.02421	-0.183443	0.46489	-0.394594	0.693143	0.916633	6	7	2	8	11	10	8	3	7	12	gene1358	No	cysC
cysE	9.4643	1.22781	0.528455	2.32339	0.0201583	0.191236	1	3	2	6	15	13	26	11	6	23	gene720	No	cysE
cysM	35.5329	0.299579	0.240418	1.24608	0.212736	0.591681	15	29	20	42	44	41	35	33	59	75	gene859	No	cysM
cysQ	25.5252	0.572369	0.287765	1.98902	0.0466995	0.310963	13	15	17	23	25	43	29	28	41	36	gene1617	No	cysQ
cysS	10.8025	-0.505516	0.473481	-1.06766	0.285675	0.67092	9	14	18	9	5	5	11	15	3	17	gene759	No	cysS
dapA	73.6214	0.0173338	0.210469	0.082358	0.934362	0.986537	28	101	55	90	73	82	64	73	97	134	gene763	No	dapA
dapA	8.07415	0.566808	0.440906	1.28555	0.198599	0.578569	4	9	7	9	1	11	12	7	10	19	gene459	No	dapA
dapB	14.701	0.133863	0.372006	0.35984	0.718967	0.918654	7	23	4	20	12	13	16	20	14	29	gene188	No	dapB
dapD	33.6278	1.07447	0.254963	4.21421	2.50651e-05	0.00141868	10	29	24	20	17	36	47	43	63	93	gene1535	No	dapD
dapE	17.0312	0.147733	0.318147	0.464355	0.642394	0.903851	10	15	14	18	17	27	24	8	22	27	gene999	No	dapE
dapF	12.5932	-0.54985	0.383359	-1.4343	0.151488	0.524027	3	19	11	19	21	16	5	6	18	20	gene1466	No	dapF
dba	4.22664	-0.250272	0.625893	-0.399864	0.689257	NA	5	5	3	4	3	5	1	2	12	3	gene17	No	dba
dccR	11.0607	-0.928003	0.485141	-1.91285	0.0557671	0.343089	3	20	6	37	9	3	13	3	12	20	gene1171	No	dccR
dccS	5.14348	-0.0112165	0.538953	-0.0208117	0.983396	0.997004	3	7	5	5	4	8	3	3	3	16	gene1170	No	dccS
dcd	15.9901	0.069982	0.43842	0.159623	0.873178	0.973593	5	21	7	15	27	16	3	13	40	34	gene1242	No	dcd
dctA	55.6584	-0.152192	0.216884	-0.701721	0.482853	0.835513	23	66	50	78	62	59	69	29	64	111	gene1140	No	dctA
dcuA	886.443	0.0962197	0.236928	0.406114	0.684659	0.913707	597	943	973	957	374	879	776	866	1359	1728	gene81	No	dcuA
dcuB	141.524	-0.434419	0.189826	-2.28851	0.0221078	0.200208	79	199	154	211	120	111	103	109	157	275	gene639	No	dcuB
ddl	11.6463	-0.574142	0.436224	-1.31616	0.188119	0.569387	3	20	8	17	19	19	6	10	5	15	gene755	No	ddl
def	20.3583	0.661622	0.302412	2.18781	0.0286831	0.238745	12	15	17	15	11	30	29	24	25	37	gene182	No	def
dfp	11.5824	0.103382	0.380095	0.271991	0.785629	0.934172	11	7	11	8	11	15	11	11	17	15	gene777	No	dfp
dgkA	1.22427	-0.388086	1.02657	-0.378041	0.7054	NA	1	1	2	1	1	1	2	1	1	1	gene230	No	dgkA
dnaA	11.234	0.731024	0.416354	1.75578	0.0791265	0.405271	3	5	9	17	7	12	16	5	33	25	gene0	No	dnaA
dnaB	15.2876	-0.21841	0.350851	-0.622514	0.533604	0.851324	11	17	7	19	23	11	17	5	25	34	gene536	No	dnaB
dnaE	39.3459	-0.54403	0.238697	-2.27916	0.0226576	0.20109	24	45	33	65	53	21	47	23	46	63	gene683	No	dnaE
dnaG	2.96192	0.520945	0.736252	0.707564	0.479216	NA	1	1	1	3	5	5	5	5	1	3	gene1572	No	dnaG
dnaJ	11.8809	0.435651	0.403929	1.07853	0.280795	0.666761	5	7	16	5	13	12	9	9	25	33	gene1209	No	dnaJ
dnaK	64.0496	0.195025	0.256363	0.76074	0.446813	0.806686	37	38	46	52	98	63	60	67	110	113	gene716	No	dnaK
dnaN	45.8548	-0.107041	0.264123	-0.405269	0.68528	0.913707	42	43	41	49	34	49	70	33	38	70	gene1	No	dnaN
dnaQ	4.11429	0.624794	0.601887	1.03806	0.299243	NA	3	3	2	5	2	1	7	3	10	11	gene424	No	dnaQ
dnaX	8.12153	0.0865079	0.416312	0.207796	0.835389	0.956178	2	9	11	8	7	8	10	7	10	17	gene1105	No	dnaX
dprA	5.39458	1.21572	0.581465	2.09079	0.0365468	0.27398	3	4	3	3	1	8	7	12	5	9	gene607	No	dprA
dsbA	9.70796	-1.20904	0.436988	-2.76675	0.00566181	0.0839386	15	6	13	15	9	8	5	3	9	10	gene822	No	dsbA
dsbB	3.62864	-1.58705	0.71219	-2.22841	0.0258534	NA	7	5	5	4	1	1	3	2	3	1	gene820	No	dsbB
dsbD	7.80854	-0.180448	0.468298	-0.385327	0.699995	0.918426	9	2	5	7	13	7	7	5	13	12	gene578	No	dsbD
dsbI	16.0045	0.595858	0.353349	1.68631	0.0917353	0.426809	13	13	7	16	7	16	21	23	27	23	gene16	No	dsbI
dut	29.5103	0.127626	0.25929	0.492212	0.622569	0.895375	11	27	36	38	21	29	29	23	47	67	gene1393	No	dut
dxr	19.3178	-0.54393	0.330843	-1.64407	0.100161	0.426809	6	22	25	43	16	12	25	10	22	30	gene1292	No	dxr
dxs	15.806	0.102608	0.347345	0.295407	0.767683	0.931886	11	12	7	27	15	11	20	8	29	38	gene291	No	dxs
efp	68.0631	-0.37242	0.26607	-1.3997	0.161602	0.528709	23	74	48	103	125	46	73	41	84	135	gene525	No	efp
[truncated: 656 more rows]
