# Supplementary material for: MdaB and NfrA, Two Novel Reductases Important in the Survival and Persistence of the Major Enteropathogen Campylobacter jejuni
Source: J Bacteriol. 2022 Jan 18;204(1):e00421-21. doi: 10.1128/JB.00421-21 (PMC8765430; doi:10.1128/JB.00421-21)
Supplement: Supplemental file 2 — Table S2. Download JB.00421-21-s0003.xlsx, XLSX file, 0.01 MB [file jb.00421-21-s0003.xlsx]

## Sheet: Sheet1
Sample	Peptide	m/z	Charge	Mass	TIC intensity	Scan No.	PTM	Residue	Status
FN1_1_RrpA_Control	4ENSPCDhaNFEECdioxGFNYTLALINGK25	821.03	3	2460.07	208300	24398	Dehydroalanine; Dioxidation	Cys8; Cys13	Confirmed
	4ENSPCDhaNFEECdioxGFNYTLALINGK25	1231.04	2	2460.07	90500	24401	Dehydroalanine; Dioxidation	Cys8; Cys13	Confirmed
	28MSILYCDhaLFRYEIVR36	556.3	2	1110.59	204200	25293	Dehydroalanine	Cys33	Confirmed
	28MoxSILYCDhaLFR36	564.3	2	1126.59	110600	23153	Oxidation; Dehydroalanine	Met28; Cys33	Confirmed
	28MoxSILYCtrioxLFR36	605.29	2	1208.56	66980	26687	Oxidation; Trioxidation	Met28; Cys33	Confirmed
FN1_2_RrpA_Quinone	4ENSPCDhaNFEECdioxGFNYTLALINGK25	821.03	3	2460.07	1119000	24038	Dehydroalanine; Dioxidation	Cys8; Cys13	Confirmed
	4ENSPCDhaNFEECdioxGFNYTLALINGK25	1231.04	2	2460.07	632200	24040	Dehydroalanine; Dioxidation	Cys8; Cys13	Confirmed
	28MSILYCDhaLFR36	556.3	2	1110.59	877900	24859	Dehydroalanine	Cys33	Confirmed
	28MSILYCDhaLFR36	564.3	2	1126.58	209100	21961	Oxidation; Dehydroalanine	Met28; Cys33	Confirmed
FN1_3_RrpA_H2O2	4ENSPCDhaNFEECdioxGFNYTLALINGK25	821.03	3	2460.07	849400	29036	Dehydroalanine; Dioxidation	Cys8; Cys13	Confirmed
	4ENSPCtrioxNFEECtrioxGFNYTLALINGK25	1280.04	2	2558.06	95280	32927	Trioxidation; Trioxidation	Cys8; Cys13	Confirmed
	26YKMoxSILYCtrioxLFR36	750.87	2	1499.72	386300	27515	Oxidation; Trioxidation	Met28; Cys33	Confirmed
	28MoxSILYCDhaLFR41	564.3	2	1126.58	259400	26605	Oxidation; Dehydroalanine	Met28; Cys33	Confirmed
FN1_4_RrpB_Control	4YHSLCtrioxPIETTLNLIGNK20	982.49	2	1962.97	170200	29679	Trioxidation	Cys8	Confirmed
	4YHSLCdioxPIETTLNLIGNK20	650	3	1946.98	336800	27188	Dioxidation	Cys8	Confirmed
	4YHSLCDhaPIETTLNLIGNK20	628.01	3	1881	95770	28416	Dehydroalanine	Cys8	Weak confirmed
	4YHSLCsulfdioxPIETTLNLIGNK20	990.48	2	1978.95	37140	31015	Sulfur Dioxide	Cys8	Weak confirmed
FN1_6_RrpB_H2O2	4YHSLCsulfdioxPIETTLNLIGNK20	660.66	3	1978.95	82780	29715	Sulfur Dioxide	Cys8	Weak confirmed
	4YHSLCsulfdioxPIETTLNLIGNK20	990.48	2	1978.95	82780	29644	Sulfur Dioxide	Cys8	Confirmed
	4YHSLCtrioxPIETTLNLIGNK20	982.49	2	1962.97	65410	27849	Trioxidation	Cys8	Confirmed
	4YHSLCdioxPIETTLNLIGNK20	650	3	1945.98	129800	25786	Dioxidation	Cys8	Confirmed
